# Supplementary material for: Integrative Genomics-Based Discovery of Novel Regulators of the Innate Antiviral Response
Source: PLoS Comput Biol. 2015 Oct 20;11(10):e1004553. doi: 10.1371/journal.pcbi.1004553 (PMC4618338; doi:10.1371/journal.pcbi.1004553)
Supplement: S1 Table — Note that, to avoid circularity, the predictive ability of the co-expression, protein domain and RLR pathway PPI data sets was assessed using the set of TLR, CLR, NLR, cytDNA genes instead of the RLR genes (see Methods). (XLSX) [file pcbi.1004553.s015.xlsx]

## Sheet: Molecular signatures RLR genes
Molecular signature	Values	Number of genes	Fraction of RLR genes	Fraction of non-RLR genes	Likelihood ratio score [ P(Di | RLR genes) / P(Di | non-RLR genes) ]	Log2 likelihood ratio score
Positive selection	[0,0.05)	926	8.88889	5.12407	1.73473	0.794714
	[0.05,0.1)	364	2.22222	2.17874	1.01996	0.0285109
	[0.1,1]	13629	88.8889	92.6972	0.958917	-0.0605226
PPI with viruses	no	17658	28.5714	82.812	0.345016	-1.53527
	yes	2587	71.4286	17.188	4.15571	2.0551
Viral miRNA target	[-29,-10)	172	6.81818	0.917805	7.42879	2.89313
	[-10,-5)	2245	13.6364	13.0124	1.04795	0.0675673
	[-5,-2.5)	4344	34.0909	27.3914	1.24458	0.315664
	[-2.5,0]	9481	45.4545	58.6784	0.774639	-0.368404
Differential expression	[0,0.5)	15660	69.3878	91.2782	0.760179	-0.395589
	[0.5,1)	1158	10.2041	6.61654	1.54221	0.624997
	[1,1.5)	260	10.2041	1.33459	7.64588	2.93468
	[1.5,6.9]	262	10.2041	0.770677	13.2404	3.72688
Antiviral host factor	no	20072	97.9592	99.0375	0.989112	-0.0157937
	yes	173	2.04082	0.96253	2.12026	1.08424
Co-expression	[0,1)	8354	14.094	44.8379	0.314332	-1.66964
	[1,2)	5022	25.5034	29.6683	0.859617	-0.218234
	[2,4)	3564	42.953	22.1021	1.94339	0.958575
	[4,5.5)	452	10.7383	2.79538	3.84143	1.94164
	[5.5,9.9]	133	6.71141	0.596347	11.2542	3.49239
Protein domain	no	19534	78.4314	97.5765	0.803794	-0.315103
	yes	711	21.5686	2.42351	8.89974	3.15376
Innate antiviral TFs	0	11919	39.5833	73.4105	0.539205	-0.891094
	1	3558	45.8333	20.9184	2.19106	1.13163
	2	789	12.5	4.78807	2.61066	1.38441
	3 or 4	161	2.08333	0.883046	2.35926	1.23833
NFkB	no	20091	87.7551	99.3812	0.883015	-0.17949
	yes	154	12.2449	0.618769	19.7891	4.30664
RLR pathway PPI	0	18495	56.8627	86.8855	0.654456	-0.611632
	1 or 2	1397	18.9542	10.5363	1.79895	0.847157
	3 or 4	221	11.1111	1.75318	6.33769	2.66396
	>4	132	13.0719	0.825026	15.8442	3.98589
