# Supplementary material for: Integrative Genomics-Based Discovery of Novel Regulators of the Innate Antiviral Response
Source: PLoS Comput Biol. 2015 Oct 20;11(10):e1004553. doi: 10.1371/journal.pcbi.1004553 (PMC4618338; doi:10.1371/journal.pcbi.1004553)
Supplement: S2 Table — (XLSX) [file pcbi.1004553.s016.xlsx]

## Sheet: Viral miRNAs
Virus	miRNA
BK polyomavirus	bkv-miR-B1-5p
BK polyomavirus	bkv-miR-B1-3p
Epstein Barr virus [EMBL:AJ507799.2]	ebv-miR-BHRF1-2*
Epstein Barr virus [EMBL:AJ507799.2]	ebv-miR-BHRF1-2
Epstein Barr virus [EMBL:AJ507799.2]	ebv-miR-BHRF1-3
Epstein Barr virus [EMBL:AJ507799.2]	ebv-miR-BART1-5p
Epstein Barr virus [EMBL:AJ507799.2]	ebv-miR-BART1-3p
Epstein Barr virus [EMBL:AJ507799.2]	ebv-miR-BART2-5p
Epstein Barr virus [EMBL:AJ507799.2]	ebv-miR-BART2-3p
Epstein Barr virus [EMBL:AJ507799.2]	ebv-miR-BART3*
Epstein Barr virus [EMBL:AJ507799.2]	ebv-miR-BART3
Epstein Barr virus [EMBL:AJ507799.2]	ebv-miR-BART4
Epstein Barr virus [EMBL:AJ507799.2]	ebv-miR-BART4*
Epstein Barr virus [EMBL:AJ507799.2]	ebv-miR-BART5
Epstein Barr virus [EMBL:AJ507799.2]	ebv-miR-BART5*
Epstein Barr virus [EMBL:AJ507799.2]	ebv-miR-BART6-5p
Epstein Barr virus [EMBL:AJ507799.2]	ebv-miR-BART6-3p
Epstein Barr virus [EMBL:AJ507799.2]	ebv-miR-BART7*
Epstein Barr virus [EMBL:AJ507799.2]	ebv-miR-BART7
Epstein Barr virus [EMBL:AJ507799.2]	ebv-miR-BART8
Epstein Barr virus [EMBL:AJ507799.2]	ebv-miR-BART8*
Epstein Barr virus [EMBL:AJ507799.2]	ebv-miR-BART9*
Epstein Barr virus [EMBL:AJ507799.2]	ebv-miR-BART19-5p
Epstein Barr virus [EMBL:AJ507799.2]	ebv-miR-BART19-3p
Epstein Barr virus [EMBL:AJ507799.2]	ebv-miR-BART20-5p
Epstein Barr virus [EMBL:AJ507799.2]	ebv-miR-BART20-3p
Epstein Barr virus [EMBL:AJ507799.2]	ebv-miR-BART21-5p
Epstein Barr virus [EMBL:AJ507799.2]	ebv-miR-BART21-3p
Epstein Barr virus [EMBL:AJ507799.2]	ebv-miR-BART22
Herpes Simplex Virus 1	hsv1-miR-H1
Herpes Simplex Virus 1	hsv1-miR-H1*
Herpes Simplex Virus 1	hsv1-miR-H2*
Herpes Simplex Virus 1	hsv1-miR-H2
Herpes Simplex Virus 1	hsv1-miR-H3*
Herpes Simplex Virus 1	hsv1-miR-H3
Herpes Simplex Virus 1	hsv1-miR-H4
Herpes Simplex Virus 1	hsv1-miR-H4*
Herpes Simplex Virus 1	hsv1-miR-H5-5p
Herpes Simplex Virus 1	hsv1-miR-H5-3p
Herpes Simplex Virus 1	hsv1-miR-H6-5p
Herpes Simplex Virus 1	hsv1-miR-H6-3p
Herpes Simplex Virus 1	hsv1-miR-H7
Herpes Simplex Virus 1	hsv1-miR-H7*
Herpes Simplex Virus 1	hsv1-miR-H8
Herpes Simplex Virus 1	hsv1-miR-H8*
Herpes Simplex Virus 1	hsv1-miR-H11
Herpes Simplex Virus 1	hsv1-miR-H12
Herpes Simplex Virus 1	hsv1-miR-H13
Herpes Simplex Virus 1	hsv1-miR-H14-5p
Herpes Simplex Virus 1	hsv1-miR-H14-3p
Herpes Simplex Virus 1	hsv1-miR-H15
Herpes Simplex Virus 1	hsv1-miR-H16
Herpes Simplex Virus 1	hsv1-miR-H17
Herpes Simplex Virus 1	hsv1-miR-H18
Herpes Simplex Virus 2	hsv2-miR-H3
Herpes Simplex Virus 2	hsv2-miR-H4-5p
Herpes Simplex Virus 2	hsv2-miR-H4-3p
Herpes Simplex Virus 2	hsv2-miR-H2
Herpes Simplex Virus 2	hsv2-miR-H7-5p
Herpes Simplex Virus 2	hsv2-miR-H7-3p
Herpes Simplex Virus 2	hsv2-miR-H9-5p
Herpes Simplex Virus 2	hsv2-miR-H9-3p
Herpes Simplex Virus 2	hsv2-miR-H10
Herpes Simplex Virus 2	hsv2-miR-H11*
Herpes Simplex Virus 2	hsv2-miR-H11
Herpes Simplex Virus 2	hsv2-miR-H12
Herpes Simplex Virus 2	hsv2-miR-H13
Herpes Simplex Virus 2	hsv2-miR-H19
Herpes Simplex Virus 2	hsv2-miR-H20
Herpes Simplex Virus 2	hsv2-miR-H21
Herpes Simplex Virus 2	hsv2-miR-H22
Herpes Simplex Virus 2	hsv2-miR-H23
Herpes Simplex Virus 2	hsv2-miR-H23*
Herpes Simplex Virus 2	hsv2-miR-H24
Herpes Simplex Virus 2	hsv2-miR-H25
Herpes Simplex Virus 2	hsv2-miR-H5
Herpes Simplex Virus 2	hsv2-miR-H6
Herpes Simplex Virus 2	hsv2-miR-H6*
Human cytomegalovirus [EMBL:X17403.1]	hcmv-miR-UL22A
Human cytomegalovirus [EMBL:X17403.1]	hcmv-miR-UL22A*
Human cytomegalovirus [EMBL:X17403.1]	hcmv-miR-UL36
Human cytomegalovirus [EMBL:X17403.1]	hcmv-miR-UL36*
Human cytomegalovirus [EMBL:X17403.1]	hcmv-miR-UL112
Human cytomegalovirus [EMBL:X17403.1]	hcmv-miR-UL148D
Human cytomegalovirus [EMBL:X17403.1]	hcmv-miR-US5-1
Human cytomegalovirus [EMBL:X17403.1]	hcmv-miR-US5-2
Human cytomegalovirus [EMBL:X17403.1]	hcmv-miR-US25-1
Human cytomegalovirus [EMBL:X17403.1]	hcmv-miR-US25-1*
Human cytomegalovirus [EMBL:X17403.1]	hcmv-miR-US25-2-5p
Human cytomegalovirus [EMBL:X17403.1]	hcmv-miR-US25-2-3p
Human cytomegalovirus [EMBL:X17403.1]	hcmv-miR-US33-5p
Human cytomegalovirus [EMBL:X17403.1]	hcmv-miR-US33-3p
Human cytomegalovirus [EMBL:X17403.1]	hcmv-miR-US4
Human cytomegalovirus [EMBL:X17403.1]	hcmv-miR-UL70-5p
Human cytomegalovirus [EMBL:X17403.1]	hcmv-miR-UL70-3p
Human immunodeficiency virus 1	hiv1-miR-N367
Human immunodeficiency virus 1	hiv1-miR-H1
Human immunodeficiency virus 1	hiv1-miR-TAR-5p
Human immunodeficiency virus 1	hiv1-miR-TAR-3p
JC polyomavirus	jcv-miR-J1-5p
JC polyomavirus	jcv-miR-J1-3p
Kaposi sarcoma-associated herpesvirus [EMBL:U75698.1]	kshv-miR-K12-10a*
Kaposi sarcoma-associated herpesvirus [EMBL:U75698.1]	kshv-miR-K12-10a
Kaposi sarcoma-associated herpesvirus [EMBL:U75698.1]	kshv-miR-K12-10b
Kaposi sarcoma-associated herpesvirus [EMBL:U75698.1]	kshv-miR-K12-11*
Kaposi sarcoma-associated herpesvirus [EMBL:U75698.1]	kshv-miR-K12-11
Kaposi sarcoma-associated herpesvirus [EMBL:U75698.1]	kshv-miR-K12-1
Kaposi sarcoma-associated herpesvirus [EMBL:U75698.1]	kshv-miR-K12-1*
Kaposi sarcoma-associated herpesvirus [EMBL:U75698.1]	kshv-miR-K12-2
Kaposi sarcoma-associated herpesvirus [EMBL:U75698.1]	kshv-miR-K12-2*
Kaposi sarcoma-associated herpesvirus [EMBL:U75698.1]	kshv-miR-K12-9*
Kaposi sarcoma-associated herpesvirus [EMBL:U75698.1]	kshv-miR-K12-9
Kaposi sarcoma-associated herpesvirus [EMBL:U75698.1]	kshv-miR-K12-8*
Kaposi sarcoma-associated herpesvirus [EMBL:U75698.1]	kshv-miR-K12-8
Kaposi sarcoma-associated herpesvirus [EMBL:U75698.1]	kshv-miR-K12-7*
Kaposi sarcoma-associated herpesvirus [EMBL:U75698.1]	kshv-miR-K12-7
Kaposi sarcoma-associated herpesvirus [EMBL:U75698.1]	kshv-miR-K12-6-5p
Kaposi sarcoma-associated herpesvirus [EMBL:U75698.1]	kshv-miR-K12-6-3p
Kaposi sarcoma-associated herpesvirus [EMBL:U75698.1]	kshv-miR-K12-5*
Kaposi sarcoma-associated herpesvirus [EMBL:U75698.1]	kshv-miR-K12-5
Kaposi sarcoma-associated herpesvirus [EMBL:U75698.1]	kshv-miR-K12-4-5p
Kaposi sarcoma-associated herpesvirus [EMBL:U75698.1]	kshv-miR-K12-4-3p
Kaposi sarcoma-associated herpesvirus [EMBL:U75698.1]	kshv-miR-K12-3
Kaposi sarcoma-associated herpesvirus [EMBL:U75698.1]	kshv-miR-K12-3*
Kaposi sarcoma-associated herpesvirus [EMBL:U75698.1]	kshv-miR-K12-12
Kaposi sarcoma-associated herpesvirus [EMBL:U75698.1]	kshv-miR-K12-12*
Merkel cell polyomavirus	mcv-miR-M1-5p
Merkel cell polyomavirus	mcv-miR-M1-3p
