# Supplementary material for: Integrative Genomics-Based Discovery of Novel Regulators of the Innate Antiviral Response
Source: PLoS Comput Biol. 2015 Oct 20;11(10):e1004553. doi: 10.1371/journal.pcbi.1004553 (PMC4618338; doi:10.1371/journal.pcbi.1004553)
Supplement: S6 Table — Also available at http://rlr.cmbi.umcn.nl/. (XLSX) [file pcbi.1004553.s020.xlsx]

## Sheet: Genome-wide Bayesian RLR scores
RLR ranks & scores			Gene information					Performance estimates			Molecular signatures (see Table 1)										RLR candidates & RNAi screens (see Table S8)							Innate (antiviral) response data sets (see Table 2)
RLR rank	Group	RLR score	Uniprot ID	Uniprot accession	Uniprot gene names	Uniprot protein names	InnateDB annotation	False discovery rate	Specificity	Sensitivity	Positive selection	PPI with viruses	Viral miRNA target	Differential expression	Antiviral host factor	Co-expression	Protein domain	Innate antiviral TFs	NFkB	RLR pathway PPI	Candidate RLR genes selected for validation (Entrez gene ID)	RNAi screen 1 -- Z-score	RNAi screen 1 -- Top hits	RNAi screen 2 -- Z-score	RNAi screen 2 -- Top hits	RNAi screen 3 -- Average fold induction	Selected genes for follow-up analyses	Interferon-stimulated genes (ISGs)	ISGs with validated antiviral activity	Host transcription response to pathogens	Interactors of type I IFN protein network (HCIP)	HCIP with confirmed effects	TRIM genes	TRIMs enhancing RIG-I-induced TF activation	Number of interactions with viral ORFs	Candida-response genes (CRG)	CRGs altered in CMC patients	Type I IFN response mediators	GWAS immune disease associations
1	RLR genes	12.3429	IRF7_HUMAN	Q92985	IRF7	Interferon regulatory factor 7 (IRF-7)	[19152337]IRF7 increases the expression of a broad range of IFN-stimulated genes including immunomodulatory cytokines and genes involved in antigen processing and presentation.|[15664995]IRF7 is activated in response to virus infection and stimulates the transcription of a set of cellular genes involved in host antiviral defence.|[15361868]IRF7 forms a complex with MYD88 and TRAF6 and this comple…	0	1	0.0204082	0.0224	t		3.67115	f	8.18445	t	2	f	5								t	t	t	f	f	f	f		t	t	f
2	RLR genes	11.5506	DDX58_HUMAN	O95786	DDX58	Probable ATP-dependent RNA helicase DDX58 (EC 3.6.4.13) (DEAD box protein 58) (Retinoic acid-inducible gene 1 protein) (RIG-1) (Retinoic acid-inducible gene I protein) (RIG-I)	[15208624]DDX58 (RIG-I) is a cytoplasmic RNA helicase that functions as an intracellular sensor of dsRNA leading to the induction of Interferon (IFN) production independently of TLR signalling.|[18948594]DDX58 (RIG-I) first and second caspase recruitment domains (CARDs) have distinct roles in TRIM25-mediated RIG-I ubiquitination, which leads to initiation of an antiviral signalling cascade.|[1907…	0	1	0.0408163	0.497	t	-4.0273	4.90081	f	7.61226	t	1	f	7								t	t	f	t	f	f	f		t	f	f
3	RLR genes	11.0112	IKKE_HUMAN	Q14164	IKBKE IKKE IKKI KIAA0151	Inhibitor of nuclear factor kappa-B kinase subunit epsilon (I-kappa-B kinase epsilon) (IKK-E) (IKK-epsilon) (IkBKE) (EC 2.7.11.10) (Inducible I kappa-B kinase) (IKK-i)	[17003035]IKBKE interacts with NKFB2 (p52) and promotes transactivation via RELA (p65)-regulation of the alternative NF-kappaB activation pathway involving p52 and p65.|[10421793]IKBKE is an IkappaB kinase that is expressed mainly in immune cells, and is induced in response to pro-inflammatory cytokines such as tumour necrosis factor (TNF)-alpha, IL-1-beta and IL-6, in addition to LPS.|[12692549]…	0	1	0.0612245	1	t	-2.70525	1.02101	f	8.30297	t	2	f	13								f	f	f	t	f	f	f		f	f	f
4	RLR genes	10.5964	TF65_HUMAN	Q04206	RELA NFKB3	Transcription factor p65 (Nuclear factor NF-kappa-B p65 subunit) (Nuclear factor of kappa light polypeptide gene enhancer in B-cells 3)	[11980335]RELA, NF-kappaB p65 subunit, is involved in the transcription regulation of many genes including those genes involved in apoptosis, response to stress and inflammation.|[21209118]RELA is a subunit of NFKB and is not essential for virus-stimulated IFNB expression, instead, RELA sustains autocrine IFNB signalling prior to infection. The absence of RELA causes significant delays in IFNB in…	0	1	0.0816327	0.183	t		0.682839	f	9.88061	t	0	t	10								f	f	t	t	f	f	f		f	f	t
5	TLR, CLR, NLR, cytDNA	10.4427	NFKB2_HUMAN	Q00653	NFKB2 LYT10	Nuclear factor NF-kappa-B p100 subunit (DNA-binding factor KBF2) (H2TF1) (Lymphocyte translocation chromosome 10 protein) (Nuclear factor of kappa light polypeptide gene enhancer in B-cells 2) (Oncogene Lyt-10) (Lyt10) [Cleaved into: Nuclear factor NF-kappa-B p52 subunit]	[7925301]NFKB2 (p49/p100 subunit) associates efficiently with RELB and up-regulates the synthesis of NFKBIA (IKappaB-alpha).|[18025196]NFKB2 plays a key role in the regulation of RELA activation, suggesting an overlap in the function of NF-kappaB members in canonical and non-canonical pathway signalling.|[18377428]NFKB2 rearrangement gene product (p58) localizes in the nucleus to form a complex w…				1	t		1.2332	f	6.44788	t	1	f	10								f	f	t	f	f	f	f		f	f	f
6	RLR genes	10.0743	NFKB1_HUMAN	P19838	NFKB1	Nuclear factor NF-kappa-B p105 subunit (DNA-binding factor KBF1) (EBP-1) (Nuclear factor of kappa light polypeptide gene enhancer in B-cells 1) [Cleaved into: Nuclear factor NF-kappa-B p50 subunit]	[14593105]NFKB1 (p50) is a distinct form of NF-kappaB that interacts with STAT3 and cooperates with STAT3 bound to GAS sites.|[8152812]NFKB1 is a subunit of the NF-kappaB transcriptional regulator complex. NF-kappaB is an inducible transcription factor that regulates the expression of numerous genes involved in immune and inflammation responses and in cellular growth control.|[21343618]NFKB1 enfo…	0	1	0.102041	1	t	-1.72795	1.24715	f	6.28971	t	1	f	9								f	f	t	f	f	f	f		f	f	f
7	RLR genes	10.0743	TRADD_HUMAN	Q15628	TRADD	Tumor necrosis factor receptor type 1-associated DEATH domain protein (TNFR1-associated DEATH domain protein) (TNFRSF1A-associated via death domain)	[18439848]TRADD is recruited to MAVS and orchestrated complex formation with TRAF3 and TANK and with FADD and RIPK1, leading to the activation of IRF3 and NF-kappaB-TRADD is not only essential in TNFR1 signalling but also in RIG-I antiviral pathway.	0	1	0.122449	1	t	-0.50325	1.20483	f	5.82648	t	1	f	6								f	f	t	f	f	f	f		f	f	f
8	RLR genes	9.96972	TRAF2_HUMAN	Q12933	TRAF2 TRAP3	TNF receptor-associated factor 2 (EC 6.3.2.-) (E3 ubiquitin-protein ligase TRAF2) (Tumor necrosis factor type 2 receptor-associated protein 3)	[11479302]TRAF2 and TRAF5 are signal transducers for the TNF receptor superfamily and are involved in TNF-induced NF-kappaB activation and protection from cell death.|[19150425]TRAF2 plays a critical role in TNF signalling by directing the IKK complex to the membrane, promoting TRAF2 K63-linked ubiquitination, and positioning the IKKalpha and IKKbeta chains with the TAK1/TAB kinase.|[20449947]TRA…	0	1	0.142857	0.741	t	-0.8365	0.608735	f	3.71031	t	2	t	16								f	f	f	t	f	f	f		f	f	f
9	RLR genes	9.91298	IFIH1_HUMAN	Q9BYX4	IFIH1 MDA5 RH116	Interferon-induced helicase C domain-containing protein 1 (EC 3.6.4.13) (Clinically amyopathic dermatomyositis autoantigen 140 kDa) (CADM-140 autoantigen) (Helicase with 2 CARD domains) (Helicard) (Interferon-induced with helicase C domain protein 1) (Melanoma differentiation-associated protein 5) (MDA-5) (Murabutide down-regulated protein) (RNA helicase-DEAD box protein 116)	[16785313]IFIH1 (MDA5) recognizes distinct RNA viruses and plays a major role in the elimination of RNA viruses in vivo.|[15563593]IFIH1 binds V proteins of paramyxoviruses and this inhibit its activation of the IFNB1 (IFN-beta) promoter.|[11805321]IFIH1 is a double-stranded RNA-dependent ATPase that contains both a caspase recruitment domain and RNA helicase motifs. IFIH1 may also function as a …	0	1	0.163265	1	t		2.03743	f	7.18636	t	1	f	3								t	t	f	f	f	f	f	1	t	t	f
10	RLR genes	9.73994	NEMO_HUMAN	Q9Y6K9	IKBKG FIP3 NEMO	NF-kappa-B essential modulator (NEMO) (FIP-3) (IkB kinase-associated protein 1) (IKKAP1) (Inhibitor of nuclear factor kappa-B kinase subunit gamma) (I-kappa-B kinase subunit gamma) (IKK-gamma) (IKKG) (IkB kinase subunit gamma) (NF-kappa-B essential modifier)	[10968790]IKBKG is the regulatory subunit of the IKK-signalosome complex that is required for proinflammatory activation of the I-kappaB-kinase (IKK) complex.|[19136968]IKBKG is linearly polyubiquitinated by the LUBAC ligase complex, consisting of RNF31 and RBCK1 proteins, to regulate the canonical NF-kappaB activation pathway.|[18080803]IKBKG regulates TNF alpha signaling by coordinating cell re…	0	1	0.183673		t	-0.58335	0	f	4.60415	t	1	t	14								f	f	f	t	f	f	f	1	f	f	f
11	RLR genes	9.67942	TRAF6_HUMAN	Q9Y4K3	TRAF6 RNF85	TNF receptor-associated factor 6 (EC 6.3.2.-) (E3 ubiquitin-protein ligase TRAF6) (Interleukin-1 signal transducer) (RING finger protein 85)	[16184196]TRAF6 is an adapter protein linking kinases to TNF receptor, and IL-1 receptor signalling pathways, and also has E3 ubiquitin ligase activity.|[18617513]TRAF6 autoubiquitination and its interaction with Ubc13 are dependent on zinc finger 1 (ZF1) motif and an intact RING domain, necessary elements in signalling by IL-1, LPS and RANKL.|[18922473]TRAF6 is specifically required for the Smad…	0	1	0.204082	1	t	-1.6325	0.292945	f	4.78787	t	1	t	10								f	f	t	t	f	f	f	1	f	f	f
12	RLR genes	9.38042	IKKA_HUMAN	O15111	CHUK IKKA TCF16	Inhibitor of nuclear factor kappa-B kinase subunit alpha (I-kappa-B kinase alpha) (IKK-A) (IKK-alpha) (IkBKA) (IkappaB kinase) (EC 2.7.11.10) (Conserved helix-loop-helix ubiquitous kinase) (I-kappa-B kinase 1) (IKK1) (Nuclear factor NF-kappa-B inhibitor kinase alpha) (NFKBIKA) (Transcription factor 16) (TCF-16)	[12351658]CHUK is part of the inhibitor kappaB kinase (IKK) complex that phosphorylates IRS1 at Ser(312) and this contributes to the insulin resistance mediated by activation of inflammatory pathways.|[9891086]CHUK (IKK-alpha) is part of the IKK signalosome that phosphorylates NFKBIA and NFKBIB, leading to activation of NF-kappaB.|[17434128]CHUK (IKKalpha) phosphorylates CREBBP (CBP), regulating …	0	1	0.22449	1	t	-2.643	0	f	2.92855	t	1	t	11								f	f	f	t	f	f	f	1	f	f	f
13	TLR, CLR, NLR, cytDNA	9.3788	E2AK2_HUMAN	P19525	EIF2AK2 PKR PRKR	Interferon-induced, double-stranded RNA-activated protein kinase (EC 2.7.11.1) (Eukaryotic translation initiation factor 2-alpha kinase 2) (eIF-2A protein kinase 2) (Interferon-inducible RNA-dependent protein kinase) (P1/eIF-2A protein kinase) (Protein kinase RNA-activated) (PKR) (Tyrosine-protein kinase EIF2AK2) (EC 2.7.10.2) (p68 kinase)	[12954221]EIF2AK2 is a protein kinase that is regulated by RNA and is an important mediator of the antiviral and anti proliferative actions of interferon (IFN).|[12954221]EIF2AK2 binds both SP1 and SP3 but only SP3 functions as part of the interferon-inducible complex with ISGF-3 proteins, consisting of STAT1, STAT2, and IRF9.|[19028691]EIF2AK2 enhances the induction of interferon-beta and apopto…				0.0005	t	-1.6681	1.38309	f	4.12716	t	1	f	5								t	t	t	t	f	f	f		t	t	t
14	TLR, CLR, NLR, cytDNA	9.37311	M3K8_HUMAN	P41279	MAP3K8 COT ESTF	Mitogen-activated protein kinase kinase kinase 8 (EC 2.7.11.25) (Cancer Osaka thyroid oncogene) (Proto-oncogene c-Cot) (Serine/threonine-protein kinase cot) (Tumor progression locus 2) (TPL-2)	[19667062]MAP3K8 negatively regulates interferon-beta production in macrophages and myeloid dendritic cells.|[19933865]MAP3K8 is essential for IL-1beta production from both macrophages and dendritic cells and an important mediator for collaboration of pattern recognition receptors with danger-associated molecular patterns (DAMPs) to induce TNF and IL-1beta production and optimal host defence.|[20…				1	f	-4.0444	1.14942	f	2.53904	t	2	t	6								f	f	t	f	f	f	f		f	f	f
15	RLR genes	9.27177	TRI25_HUMAN	Q14258	TRIM25 EFP RNF147 ZNF147	E3 ubiquitin/ISG15 ligase TRIM25 (EC 6.3.2.19) (EC 6.3.2.n3) (Estrogen-responsive finger protein) (RING finger protein 147) (Tripartite motif-containing protein 25) (Ubiquitin/ISG15-conjugating enzyme TRIM25) (Zinc finger protein 147)	[17392790]TRIM25 is essential for RIG-I-mediated antiviral activity by inducing Lys 63-linked ubiquitination of DDX58 which is crucial for RIG-I signalling pathway.	0	1	0.244898	0.0369	t	-6.53705	1.5148	f	6.30033	t	2	f	2								t	t	t	f	f	t	t		f	f	f
16	other	8.68315	TR10B_HUMAN	O14763	TNFRSF10B DR5 KILLER TRAILR2 TRICK2 ZTNFR9 UNQ160/PRO186	Tumor necrosis factor receptor superfamily member 10B (Death receptor 5) (TNF-related apoptosis-inducing ligand receptor 2) (TRAIL receptor 2) (TRAIL-R2) (CD antigen CD262)					0.000453	t	-5.23575	1.2674	f	4.65935	t		f	6								f	f	f	f	f	f	f		f	f	f
17	TLR, CLR, NLR, cytDNA	8.05436	RELB_HUMAN	Q01201	RELB	Transcription factor RelB (I-Rel)	[16951372]RELB is a NF-kappaB subunit that participates in endotoxin tolerance by repressing pro-inflammatory gene expression.|[17823304]RELB mediates transcription of chemokines like IL8 via activation of AHR and Protein kinase A, and its expression is inhibited by Vitamin D3 analog in DCs.|[12657634]RELB acts as both transcription factor as well as a repressor of NF-kappaB gene expression by fo…					t	-0.52965	1.74467	f	5.18353	t	1	f	4								f	f	t	f	f	f	f		f	f	f
18	other	8.04015	TNR6_HUMAN	P25445	FAS APT1 FAS1 TNFRSF6	Tumor necrosis factor receptor superfamily member 6 (Apo-1 antigen) (Apoptosis-mediating surface antigen FAS) (FASLG receptor) (CD antigen CD95)					0.00041	t	-3.88945	1.12344	f	4.84265	t	0	f	6								f	f	f	f	f	f	f		t	f	f
19	RLR genes	7.5405	IKBA_HUMAN	P25963	NFKBIA IKBA MAD3 NFKBI	NF-kappa-B inhibitor alpha (I-kappa-B-alpha) (IkB-alpha) (IkappaBalpha) (Major histocompatibility complex enhancer-binding protein MAD3)	[9891086]NFKBIA is a common component of the heterogeneous IKK complex that mediates an essential step of the NF-kappaB signal transduction cascade by acting as an inhibitor of NF-kappaB.|[12429743]Tyrosine phosphorylation of NFKBIA is c-Src-dependent, leading to the subsequent activation of NF-kappaB.|[16931600]Nuclear transport of the NFKBIA : RELA complex, required for the appropriate regulati…	0	1	0.265306	1	t	-2.28235	1.25255	f	3.75412	t	1	f	8								f	f	t	f	f	f	f		f	f	f
20	RLR genes	7.53482	CASP8_HUMAN	Q14790	CASP8 MCH5	Caspase-8 (CASP-8) (EC 3.4.22.61) (Apoptotic cysteine protease) (Apoptotic protease Mch-5) (CAP4) (FADD-homologous ICE/ced-3-like protease) (FADD-like ICE) (FLICE) (ICE-like apoptotic protease 5) (MORT1-associated ced-3 homolog) (MACH) [Cleaved into: Caspase-8 subunit p18; Caspase-8 subunit p10]	[17213198]CASP8 has an essential role in the regulation of NF-kappaB function in response to TLR4 stimulation, whereby CASP8 recruitment to IKBKB leads to delayed NF-kappaB nuclear translocation and impaired NF-kappaB transcriptional activity.|[20019748]CASP8 is involved in pro-apoptotic signalling through TLR3 and its activation is TICAM1 (TRIF)-dependent.|[21419663]CASP8 restricts the RIG-I-med…	0	1	0.285714	1	t	-2.72075	0	f	8.45661	t	3	f	9								f	f	f	f	f	f	f	1	f	f	f
21	innate immunity	7.47189	CFLAR_HUMAN	O15519	CFLAR CASH CASP8AP1 CLARP MRIT	CASP8 and FADD-like apoptosis regulator (Caspase homolog) (CASH) (Caspase-eight-related protein) (Casper) (Caspase-like apoptosis regulatory protein) (CLARP) (Cellular FLICE-like inhibitory protein) (c-FLIP) (FADD-like antiapoptotic molecule 1) (FLAME-1) (Inhibitor of FLICE) (I-FLICE) (MACH-related inducer of toxicity) (MRIT) (Usurpin) [Cleaved into: CASP8 and FADD-like apoptosis regulator subuni…	[21635783]CFLAR confers protection against cytoplasmic dsRNA-mediated cell death and down-regulates IRF3- and NFkB-mediated gene expression. In addition, CFLAR also negatively regulates LPS-induced TLR4-signalling in endothelial cells and protects against TLR4-mediated apoptosis. (Demonstrated in murine model)				0.055	f	-1.0315	1.57846	f	6.00532	t	3	f	8								f	f	t	f	f	f	f		f	f	f
22	RLR genes	7.42811	RIPK1_HUMAN	Q13546	RIPK1 RIP RIP1	Receptor-interacting serine/threonine-protein kinase 1 (EC 2.7.11.1) (Cell death protein RIP) (Receptor-interacting protein 1) (RIP-1) (Serine/threonine-protein kinase RIP)	[16543241]RIPK1 ubiquitination on Lys377 is required for tumour necrosis factor (TNF-alpha) induced NF-kappaB activation.|[16825191]RIPK1 is a death domain kinase that is one of the critical components involved in mediating DNA damage-induced, p53-independent cell death.	0	1	0.306122	0.607	t	-3.06955	0.471274	f	8.76942	t	1	f	10								f	f	f	t	f	f	f		f	f	f
23	RLR genes	7.42811	TANK_HUMAN	Q92844	TANK ITRAF TRAF2	TRAF family member-associated NF-kappa-B activator (TRAF-interacting protein) (I-TRAF)	[19668221]TANK is involved in interferon responses and is a negative regulator of pro-inflammatory cytokine production induced by TLR signalling.|[21949249]TANK plays a key role in the cross-talk between the IKK-related and the canonical IKK kinases, a mechanism required to limit the strength of TLR-signalling and prevent autoimmunity. (Demonstrated in mice)	0	1	0.326531	0.407	t	-3.3775	0	f	6.28078	t	1	f	9								f	f	t	t	f	f	f		f	f	f
24	RLR genes	7.42811	TBK1_HUMAN	Q9UHD2	TBK1 NAK	Serine/threonine-protein kinase TBK1 (EC 2.7.11.1) (NF-kappa-B-activating kinase) (T2K) (TANK-binding kinase 1)	[18977754]TBK1 alternative splicing negatively regulates virus-triggered IFN-beta signalling pathway by disrupting DDX58 and MAVS, and inhibiting IFN-beta signalling pathways.|[16286919]TBK1 and IKBKE (IKKi) kinases are required for innate immune activation by B-DNA, which may be important in antiviral innate immunity and other DNA-associated immune disorders.|[12692549]TBK1 and IKBKE have a pivo…	0	1	0.346939	1	t	-2.6392	0.249141	f	6.98631	t	1	f	18								f	f	f	t	f	f	f		f	f	f
25	RLR genes	7.11245	IKBB_HUMAN	Q15653	NFKBIB IKBB TRIP9	NF-kappa-B inhibitor beta (NF-kappa-BIB) (I-kappa-B-beta) (IkB-B) (IkB-beta) (IkappaBbeta) (Thyroid receptor-interacting protein 9) (TR-interacting protein 9) (TRIP-9)	[9346485]Inhibitor of NF-kappaB, binds to both NF-kappaB subunit nuclear localization signals and NFkappaB	0	1	0.367347	0.819	t		0.366631	f	5.97272	t	1	f	6								f	f	t	f	f	f	f		f	f	f
26	TLR, CLR, NLR, cytDNA	7.01257	STAT1_HUMAN	P42224	STAT1	Signal transducer and activator of transcription 1-alpha/beta (Transcription factor ISGF-3 components p91/p84)	[17971840]STAT1 mediates IFNG cytokine signalling, and as a member of the STAT family protein, STAT1 has a significant impact on the innate immunity during sepsis.|[18678606]STAT1 serine phosphorylation is induced by TNF-alpha and PGE2 and this activates expression of the STAT1 and NF-kappaB target gene IFN regulatory factor 1 (IRF1), which contributes to IFN responses. |[7657660]STAT1 phosphoryl…				1	t	-3.1864	2.34378	f	8.18445	f	2	f	4								t	f	t	t	f	f	f	3	t	f	f
27	RLR genes	6.78949	CYLD_HUMAN	Q9NQC7	CYLD CYLD1 KIAA0849 HSPC057	Ubiquitin carboxyl-terminal hydrolase CYLD (EC 3.4.19.12) (Deubiquitinating enzyme CYLD) (Ubiquitin thiolesterase CYLD) (Ubiquitin-specific-processing protease CYLD)	[18636086]CYLD is a negative regulator of DDX58(RIG-I)-mediated antiviral response by removing Lys 63-linked polyubiquitin chains from RIG-I and TBK1.|[18643924]CYLD is a crucial negative regulator of innate immune response in Escherichia coli pneumonia.|[21119682]CYLD is a deubiquitinase that counteracts E3 ligases and therefore play a prominent role in the downregulation of NF-Œ∫B signalling an…	0	1	0.387755	1	t	-10.1617	0.406084	f	6.36765	f	2	f	9								f	f	f	f	f	f	f		f	f	f	[22019778]Leprosy
28	RLR genes	6.74404	IKKB_HUMAN	O14920	IKBKB IKKB	Inhibitor of nuclear factor kappa-B kinase subunit beta (I-kappa-B-kinase beta) (IKK-B) (IKK-beta) (IkBKB) (EC 2.7.11.10) (I-kappa-B kinase 2) (IKK2) (Nuclear factor NF-kappa-B inhibitor kinase beta) (NFKBIKB)	[18692471]IKBKB regulates late-phase allergic reactions promoted by the release of pro-inflammatory cytokines in an NF-kappaB-dependent manner.|[20627395]Phosphorylated IKBKB is conjugated with a monoubiquitin by the E3 ubiquitin ligase TRIM21 leading to down-regulatioin of IKBKB-induced NF-kappaB signalling. The TRIM21-mediated monoubiquitination is involved in the translocation of active IKBKB …	0	1	0.408163	1	t	-2.1582	0	f	9.88061	t	1	f	14								f	f	f	t	f	f	f	1	f	f	t
29	RLR genes	6.74404	TRAF3_HUMAN	Q13114	TRAF3 CAP1 CRAF1	TNF receptor-associated factor 3 (CAP-1) (CD40 receptor-associated factor 1) (CRAF1) (CD40-binding protein) (CD40BP) (LMP1-associated protein 1) (LAP1)	[15708970]TRAF3 serves as a negative regulator of the non-canonical NF-kappaB pathway by specifically blocking the activation of NF-kappaB via TRAF2/5.|[16858409]TRAF3 is required for type I interferon production in response to intracellular double-stranded RNA. Similarly, a direct and specific interaction of the TRAF domain of TRAF3 with the TRAF-interaction motif (TIM) of MAVS is required for o…	0	1	0.428571	1	t	-2.07885	0.187198	f	7.99726	t	1	f	6								f	f	f	t	f	f	f		f	f	f
30	innate immunity	6.52735	CASP7_HUMAN	P55210	CASP7 MCH3	Caspase-7 (CASP-7) (EC 3.4.22.60) (Apoptotic protease Mch-3) (CMH-1) (ICE-like apoptotic protease 3) (ICE-LAP3) [Cleaved into: Caspase-7 subunit p20; Caspase-7 subunit p11]	[18667412]CASP7 is a substrate of the CASP1 inflammasomes, demonstrating the existence of a nucleotide binding and oligomerization domain-like receptor/CASP1/CASP7 cascade and the existence of distinct activation mechanisms for CASP3 and CASP7 in response to microbial stimuli and bacterial infection.|[19343209]CASP7 activation by the NLRC4 inflammasome restricts Legionella pneumophila infection i…				0.00274	t	-3.49165	1.66627	f	3.27344	t	0	f	3								t	f	t	f	f	f	f		f	f	f
31	TLR, CLR, NLR, cytDNA	6.42982	IRF1_HUMAN	P10914	IRF1	Interferon regulatory factor 1 (IRF-1)	[12759449]IRF1 is required for the up-regulation of the CD40-NF-kappaB activator 1 (TRAF3IP2 ) axis during airway inflammation.|[12420214]IRF1 is controlled by two distinct signalling pathways; a JAK/STAT-signalling pathway in viral infected cells and an ATM-signalling pathway in DNA damaged cells.|[3409321]IRF1 specifically binds to the upstream regulatory region of the human IFN-beta (IFNB1) ge…				1	t	-1.4598	3.159	f	5.35181	t	2	f	2								t	t	t	f	f	f	f		t	f	f
32	innate immunity	6.20184	TRAF1_HUMAN	Q13077	TRAF1 EBI6	TNF receptor-associated factor 1 (Epstein-Barr virus-induced protein 6)	[19698991]TRAF1 is a positive regulator of the NF-kappaB alternative pathway.|[19540595]TRAF1 mediates both the CD30 signaling-dependent and independent NF-kappaB activation, which prevents lymphoma cells from spontaneous and induced apoptosis.|[18429822]TRAF1 phosphorylation by the ubiquitously expressed kinase PKN1 plays a critical role in the negative regulation of tonic activity of JNK and NF…				1	t	-4.56315	1.00567	f	3.39814	t	0	f	7								f	f	t	t	f	f	f		f	f	f
33	innate immunity	6.13082	OPTN_HUMAN	Q96CV9	OPTN FIP2 GLC1E HIP7 HYPL NRP	Optineurin (E3-14.7K-interacting protein) (FIP-2) (Huntingtin yeast partner L) (Huntingtin-interacting protein 7) (HIP-7) (Huntingtin-interacting protein L) (NEMO-related protein) (Optic neuropathy-inducing protein) (Transcription factor IIIA-interacting protein) (TFIIIA-IntP)	[20174559]OPTN (optineurin) has a role in the inhibition of virus-triggered IFNB1 induction.				0.905	t	-2.6208	1.91087	f	3.14005	t	2	f	1								t	f	f	t	t	f	f		f	f	f
34	non-RLR genes	6.07571	UB2L6_HUMAN	O14933	UBE2L6 UBCH8	Ubiquitin/ISG15-conjugating enzyme E2 L6 (EC 6.3.2.19) (Retinoic acid-induced gene B protein) (RIG-B) (UbcH8) (Ubiquitin carrier protein L6) (Ubiquitin-protein ligase L6)		0.0259709	0.999828	0.428571	0.497	t	-1.33415	3.36736	f	5.66486	f	1	f	3	9246	1.54939						t	f	f	f	f	f	f		t	f	f
35	innate immunity	5.96759	PML_HUMAN	P29590	PML MYL RNF71 TRIM19	Protein PML (Promyelocytic leukemia protein) (RING finger protein 71) (Tripartite motif-containing protein 19)	[21131187]PML, a member of the TRIM protein family, is upregulated by Type I and Type II interferons and have been found to restrict viral replication by modulating the RIG-I pathway.|[21779477]Pml(-/-) mice are resistant to LPS-induced septic shock as a result of an ineffective production of cytokines and chemokines, suggesting a role for PML in the innate immune Toll-like receptor (TLR)/NF-kB p…				0.449	t	-4.2612	1.02274	f	6.06651	f	1	f	3								t	t	t	f	f	t	f		f	f	f
36	innate immunity	5.91155	CALM_HUMAN	P62158	CALM1 CALM CAM CAM1; CALM2 CAM2 CAMB; CALM3 CALML2 CAM3 CAMC CAMIII	Calmodulin (CaM)	[16893173]CALM1 (CaM) and NOS2 (iNOS) coordinately function to form a stable complex that is part of a rapid host response that functions within the first 30 min following bacterial infection to upregulate the innate immune system involving macrophage activation.				1	t	-4.9396	0	f	2.67291	f	1	t	15								f	f	f	f	f	f	f	2	f	f	f
37	TLR, CLR, NLR, cytDNA	5.90064	CASP1_HUMAN	P29466	CASP1 IL1BC IL1BCE	Caspase-1 (CASP-1) (EC 3.4.22.36) (Interleukin-1 beta convertase) (IL-1BC) (Interleukin-1 beta-converting enzyme) (ICE) (IL-1 beta-converting enzyme) (p45) [Cleaved into: Caspase-1 subunit p20; Caspase-1 subunit p10]	[15039421]CASP1 activates NF-kappaB independent of its enzymatic activity and contributes to inflammation by proteolysis of pro-IL1B (IL-1 beta) and RIPK2 activation of NF-kappaB and MAPK1.|[19124602]CASP1 is part of the inflammasome complex, along with pathogen-specific nucleotide oligomerization and binding domain (NOD)-like receptors (NLRs) and in some cases the scaffolding protein ASC. Format…				0.0273	t	-0.5595	3.06922	f	4.49689	t		f	2								f	f	t	f	f	f	f		f	f	f
38	RLR genes	5.85808	MK14_HUMAN	Q16539	MAPK14 CSBP CSBP1 CSBP2 CSPB1 MXI2 SAPK2A	Mitogen-activated protein kinase 14 (MAP kinase 14) (MAPK 14) (EC 2.7.11.24) (Cytokine suppressive anti-inflammatory drug-binding protein) (CSAID-binding protein) (CSBP) (MAP kinase MXI2) (MAX-interacting protein 2) (Mitogen-activated protein kinase p38 alpha) (MAP kinase p38 alpha) (Stress-activated protein kinase 2a) (SAPK2a)	[15569672]MAPK14 is dephosphorylated by PPP2R4, which then induces apoptosis in neutrophils and the resolution of inflammation.|[21683629]MAPK14 activation is blocked by Bacillus anthracis, resulting in the opening of a connexin ATP release channel and induction of macrophage death. Constitutive activation of MAPK14 interferes with inflammasome activation and IL1B production, which compromises an…	0.0248197	0.999828	0.44898	1	t	-5.66035	0	f	9.0619	t	1	f	3								f	f	f	f	f	f	f		f	f	f
39	other	5.61591	TRIM6_HUMAN	Q9C030	TRIM6 RNF89	Tripartite motif-containing protein 6 (RING finger protein 89)						t	-5.10035	0.977736	f	3.79167	t	1	t		117854	-1.06619						f	f	f	f	f	t	t		f	f	f
40	innate immunity	5.40231	TRI22_HUMAN	Q8IYM9	TRIM22 RNF94 STAF50	E3 ubiquitin-protein ligase TRIM22 (EC 6.3.2.-) (50 kDa-stimulated trans-acting factor) (RING finger protein 94) (Staf-50) (Tripartite motif-containing protein 22)	[19218198]An E3 ubiquitin ligase that ubiquitinates the viral 3C protease and acts as a component of an antiviral pathway induced by IFN against picornaviruses				0.333	t	-4.2403	5.2756	f	4.84469	t	1	f									f	f	t	f	f	t	f		t	t	f
41	TLR, CLR, NLR, cytDNA	5.23081	REL_HUMAN	Q04864	REL	Proto-oncogene c-Rel	[18523276]Essential for the development of innate and T-cell-induced colitis through its ability to modulate expression of IL-12/23 family members				1	t	-1.03155	0.613561	f	3.209	t	1	f	6								f	f	t	f	f	f	f		f	f	f
42	non-RLR genes	5.19577	PLS1_HUMAN	O15162	PLSCR1	Phospholipid scramblase 1 (PL scramblase 1) (Ca(2+)-dependent phospholipid scramblase 1) (Erythrocyte phospholipid scramblase) (MmTRA1b)		0.0484373	0.999656	0.44898	0.135	t	-3.19015	2.42888	f	6.90577	f	2	f	1	5359	0.328074						t	f	f	f	f	f	f		f	f	f
43	TLR, CLR, NLR, cytDNA	5.05138	M3K14_HUMAN	Q99558	MAP3K14 NIK	Mitogen-activated protein kinase kinase kinase 14 (EC 2.7.11.25) (NF-kappa-beta-inducing kinase) (HsNIK) (Serine/threonine-protein kinase NIK)	[18550535]MAP3K14 associates with DDX58 (RIG-I) and its downstream adaptor, mitochondrial antiviral signaling (MAVS) and the MAP3K14-DDX58 signalling pathway induces RELA release from NFKB2 complexes in response to respiratory syncytial virus (RSV) infection. |[16552041]MAP3K14 binds to NOD2 and mediates induction of specific changes induced by NOD2 activator muramyl dipeptide (MDP) and this occu…					t	-2.9666	0.725654	f	1.82911	t	2	f	12								t	t	f	f	f	f	f		f	f	f
44	TLR, CLR, NLR, cytDNA	4.9354	MK01_HUMAN	P28482	MAPK1 ERK2 PRKM1 PRKM2	Mitogen-activated protein kinase 1 (MAP kinase 1) (MAPK 1) (EC 2.7.11.24) (ERT1) (Extracellular signal-regulated kinase 2) (ERK-2) (MAP kinase isoform p42) (p42-MAPK) (Mitogen-activated protein kinase 2) (MAP kinase 2) (MAPK 2)					1	t	-9.36205	0	t	5.66003	t	0	f	4								f	f	f	f	f	f	f		f	f	f
45	other	4.80822	CSK21_HUMAN	P68400	CSNK2A1 CK2A1	Casein kinase II subunit alpha (CK II alpha) (EC 2.7.11.1)					1	t	-3.5927	0	f	4.07137	t	2	f	4	1457	-5.26336	1	2.14012				f	f	f	f	f	f	f	1	f	f	f
46	innate immunity	4.47924	IRF9_HUMAN	Q00978	IRF9 ISGF3G	Interferon regulatory factor 9 (IRF-9) (IFN-alpha-responsive transcription factor subunit) (ISGF3 p48 subunit) (Interferon-stimulated gene factor 3 gamma) (ISGF-3 gamma) (Transcriptional regulator ISGF3 subunit gamma)	[9242679]IRF9 is a DNA-binding protein that is a member of the alpha-interferon-induced ISGF3 complex. Bipartite complexes of STAT2:IRF9 and STAT2:STAT1 translocate to the nucleus and associate on DNA target sites as ISGF3.|[15194680]IRF9 functions to recruit RNA polymerase II to the promoter of interferon (IFN)-stimulated genes and this function of IRF9 requires the activity of histone deacetyla…				0.0743	f	-1.2392	2.63952	f	5.5321	t	2	f	2								t	f	t	f	f	f	f		f	f	f
47	non-RLR genes	4.44107	NUP62_HUMAN	P37198	NUP62	Nuclear pore glycoprotein p62 (62 kDa nucleoporin) (Nucleoporin Nup62)		0.0709379	0.999484	0.44898	0.449	t	-3.2026	0	f	4.02854	f		t	3	23636	-3.49874	1	-2.57383	1	212.333		f	f	f	f	f	f	f		f	f	f
48	non-RLR genes	4.39355	HIPK2_HUMAN	Q9H2X6	HIPK2	Homeodomain-interacting protein kinase 2 (hHIPk2) (EC 2.7.11.1)		0.092399	0.999312	0.44898		t	-10.925	0	f	2.69237	t	1	f	2	28996	2.54709	1	0.637102				f	f	f	f	f	f	f		f	f	f
49	TLR, CLR, NLR, cytDNA	4.37109	JUN_HUMAN	P05412	JUN	Transcription factor AP-1 (Activator protein 1) (AP1) (Proto-oncogene c-Jun) (V-jun avian sarcoma virus 17 oncogene homolog) (p39)	[20557936]JUN interacts with NFATC2 to synergistically activate interleukin-2 (IL2) transcription in T cells, a cytokine that acts as an autocrine growth factor during an immune response to bacterial and viral infection, as well as tumourigenesis.				0.407	t	-3.24525	1.6563	f	1.3543	f	1	f	6								f	f	t	f	f	f	f		f	f	f
50	TLR, CLR, NLR, cytDNA	4.35587	IKBE_HUMAN	O00221	NFKBIE IKBE	NF-kappa-B inhibitor epsilon (NF-kappa-BIE) (I-kappa-B-epsilon) (IkB-E) (IkB-epsilon) (IkappaBepsilon)	[11152669]NFKBIE is part of the IkappaB family of proteins that regulates NF-kappaB-dependent transcription by inhibiting DNA binding and localizing these factors to the cell cytoplasm, specifically by sequestering REL and RELA in the cytoplasm and inhibiting nuclear export.					f	-3.03875	1.14415	f	4.32497	t	1	f	4								f	f	t	f	f	f	f		f	f	f
51	RLR genes	4.27061	IRF3_HUMAN	Q14653	IRF3	Interferon regulatory factor 3 (IRF-3)	[9463386]IRF3 is a transcription factor that activates type-1 interferon (IFN) and IFN responsive genes.|[11991981]IRF3 is directly activated after virus infection and functions as a key activator of the intermediate/early alpha/beta interferon (IFN) genes as well as the RANTES chemokine gene.|[18818105]IRF3 transcription factor induces type I interferons (IFNs) and elicits innate antiviral respo…	0.0887382	0.999312	0.469388	0.449	t	-0.4087	0.485648	t	4.79754	t	0	f	7								f	f	f	t	f	f	f	1	f	f	t
52	RLR genes	4.25891	ISG15_HUMAN	P05161	ISG15 G1P2 UCRP	Ubiquitin-like protein ISG15 (Interferon-induced 15 kDa protein) (Interferon-induced 17 kDa protein) (IP17) (Ubiquitin cross-reactive protein) (hUCRP)	[19043203]ISG15 (ISGylation) post-translational modification is mediated by a sequential reaction similar to ubiquitination and has been shown to negatively regulate the NF-kappaB pathway.|[22022264]ISG15 expression is induced during a hepatitis C virus infection in an IRF3-dependent manner. ISG15 acts as a negative modulator of the RIG-I pathway by mediating the level of DDX58 (RIG-I) ubiquitina…	0.0853563	0.999312	0.489796	0.497	t	-0.14575	5.74383	f	5.69431	f	1	f	2								t	t	t	f	f	f	f		t	t	f
53	other	4.09918	TR10A_HUMAN	O00220	TNFRSF10A APO2 DR4 TRAILR1	Tumor necrosis factor receptor superfamily member 10A (Death receptor 4) (TNF-related apoptosis-inducing ligand receptor 1) (TRAIL receptor 1) (TRAIL-R1) (CD antigen CD261)					0.165	t	-0.60075	0.533047	f	2.04991	t		f	5								t	f	f	f	f	f	f		f	f	f
54	RLR genes	4.08346	DDX3X_HUMAN	O00571	DDX3X DBX DDX3	ATP-dependent RNA helicase DDX3X (EC 3.6.4.13) (DEAD box protein 3, X-chromosomal) (DEAD box, X isoform) (Helicase-like protein 2) (HLP2)	[18583960]DDX3X is a critical component of the TANK-binding kinase 1 (TBK1)-dependent innate immune response.|[20127681]DDX3X is an antiviral MAVS (IPS-1) enhancer, where it can bind viral RNA to join it in the MAVS complex and this augments virus-mediated IFN-beta induction and host cell protection against virus infection.|[20657822]DDX3X RNA helicase can augment TBK1/IKKepsilon activity and hep…	0.0822228	0.999312	0.510204	1	t	-3.61475	0	f	7.56395	t	0	f	4								t	f	f	f	f	f	f	4	f	f	f
55	RLR genes	3.89216	FADD_HUMAN	Q13158	FADD MORT1 GIG3	Protein FADD (FAS-associated death domain protein) (FAS-associating death domain-containing protein) (Growth-inhibiting gene 3 protein) (Mediator of receptor induced toxicity)	[17785432]FADD is an adaptor protein involved in death receptor-mediated apoptosis and a physiological negative regulator of IRAK1/MyD88-dependent responses in innate immune signalling.|[15711932]FADD is part of the viral product dsRNA-triggered death inducing signalling complexes (dsRNA-DISCs) containing TRADD and CASP8.|[21183682]FADD interacts with TRIM21 to negatively regulate the late IFNA p…	0.0793112	0.999312	0.530612	1	t	-3.6195	0.554589	f	3.95926	t	0	f	7								f	f	f	f	f	f	f		f	f	f
56	other	3.68986	TRI38_HUMAN	O00635	TRIM38 RNF15 RORET	Tripartite motif-containing protein 38 (RING finger protein 15) (Zinc finger protein RoRet)					0.905	f	-4.05745	2.18712	f	6.52788	t		f	1	10475	1.74637						t	f	t	f	f	t	t		f	f	f
57	non-RLR genes	3.66403	SP1_HUMAN	P08047	SP1 TSFP1	Transcription factor Sp1		0.0972115	0.999141	0.530612	1	t	-12.041	0	f	4.02565	f	1	f	3	6667	2.1732	1	-1.18869				f	f	f	f	f	f	f		f	f	f
58	TLR, CLR, NLR, cytDNA	3.65536	OAS1_HUMAN	P00973	OAS1 OIAS	2'-5'-oligoadenylate synthase 1 ((2-5')oligo(A) synthase 1) (2-5A synthase 1) (EC 2.7.7.-) (E18/E16) (p46/p42 OAS)	[21190483]OAS1 is a pathogen recognition receptor for the viral pathogen-associated molecular pattern, double-stranded RNA. Upon recognition of dsRNA, the OAS1 activates RNASEL to cleave ssRNA. The OAS/RNASEL pathway triggers the RIG-I pathway and induce IFNB production.				0.000112	t	-1.5059	3.75717	f	6.30033	f	1	f									t	t	t	f	f	f	f		t	t	f
59	TLR, CLR, NLR, cytDNA	3.61127	RIPK2_HUMAN	O43353	RIPK2 CARDIAK RICK RIP2 UNQ277/PRO314/PRO34092	Receptor-interacting serine/threonine-protein kinase 2 (EC 2.7.11.1) (CARD-containing interleukin-1 beta-converting enzyme-associated kinase) (CARD-containing IL-1 beta ICE-kinase) (RIP-like-interacting CLARP kinase) (Receptor-interacting protein 2) (RIP-2) (Tyrosine-protein kinase RIPK2) (EC 2.7.10.2)	[17277144]RIPK2 functions in innate immunity by mediating NOD1 and NOD2 signalling but not TLR-mediated immune responses.|[18079694]RIPK2 polyubiquitination mediates the recruitment of MAP3K7 (TAK1) and the subsequent activation of NF-kappaB signalling via IKK complex in NOD signalling.|[18342009]RIPK2 deubiquitination by TNFAIP3 (A20) restricts NF-kappaB activation via NOD2 signalling.|[18775659…				0.905	f	-0.92665	1.19182	f	4.54386	t	1	f	4								t	f	f	t	f	f	f		f	f	f	[20018961]Leprosy|[20018961]Leprosy
60	innate immunity	3.4526	1B07_HUMAN	P01889	HLA-B HLAB	HLA class I histocompatibility antigen, B-7 alpha chain (MHC class I antigen B*7)					0.741	t	-3.3705	3.54803	t	5.70399	f		f									f	f	f	f	f	f	f		f	f	f	[21051598]HIV-1 control|[20205591]HIV-1 control|[20041166]HIV-1 control|[21051598]HIV-1 control|[21051598]HIV-1 control|[20041166]HIV-1 control
61	innate immunity	3.39939	DHX9_HUMAN	Q08211	DHX9 DDX9 LKP NDH2	ATP-dependent RNA helicase A (EC 3.6.4.13) (DEAH box protein 9) (Nuclear DNA helicase II) (NDH II)	[20696886]DHX9 interacts with CpG-B and was associated with TNF-alpha and IL-6 production and NF-kappaB activation upon CpG-B stimulation. DHX9 is localized in the cytosol and is found to bind to TLR domain of MYD88.				0.15	t	-0.9196	0	f	5.50331	t	0	f	3								f	f	f	t	t	f	f	3	f	f	f
62	TLR, CLR, NLR, cytDNA	3.29662	OAS3_HUMAN	Q9Y6K5	OAS3 P/OKcl.4	2'-5'-oligoadenylate synthase 3 ((2-5')oligo(A) synthase 3) (2-5A synthase 3) (EC 2.7.7.-) (p100 OAS) (p100OAS)	[21190483]OAS3 is a pathogen recognition receptor for the viral pathogen-associated molecular pattern, double-stranded RNA. Upon recognition of dsRNA, the OAS3 activates RNASEL to cleave ssRNA. The OAS/RNASEL pathway triggers the RIG-I pathway and induce IFNB production.					t	-5.40715	2.44062	f	7.24313	f	1	f									t	t	f	t	f	f	f		t	t	f
63	TLR, CLR, NLR, cytDNA	3.28242	TNAP3_HUMAN	P21580	TNFAIP3 OTUD7C	Tumor necrosis factor alpha-induced protein 3 (TNF alpha-induced protein 3) (EC 3.4.19.12) (EC 6.3.2.-) (OTU domain-containing protein 7C) (Putative DNA-binding protein A20) (Zinc finger protein A20)	[18268035]TNFAIP3 restricts TLR signals by restricting ubiquitination of TRAF6 and restricts MyD88-independent TLR signals by inhibiting Toll/interleukin 1 receptor domain-containing adaptor inducing interferon (IFN) beta (TICAM1)-dependent nuclear factor kappaB signals but not IFN response factor 3 signalling.|[18342009]TNFAIP3 restricts NOD2 triggered signals by deubiquitinating RIPK2.|[1630604…				0.0608	f	-3.429	3.80307	f	4.61133	f	2	f	8								t	f	t	f	f	f	f		f	f	f
64	other	3.22496	E2AK3_HUMAN	Q9NZJ5	EIF2AK3 PEK PERK	Eukaryotic translation initiation factor 2-alpha kinase 3 (EC 2.7.11.1) (PRKR-like endoplasmic reticulum kinase) (Pancreatic eIF2-alpha kinase) (HsPEK)					0.819	t	-1.1099	1.00733	f	1.42431	t	1	f	1								f	f	f	f	f	f	f		f	f	f
65	TLR, CLR, NLR, cytDNA	3.16891	AKT2_HUMAN	P31751	AKT2	RAC-beta serine/threonine-protein kinase (EC 2.7.11.1) (Protein kinase Akt-2) (Protein kinase B beta) (PKB beta) (RAC-PK-beta)						t	-4.7802	0	t	2.91469	t	2	f	1								f	f	f	f	f	f	f		f	f	f
66	other	3.1146	XAF1_HUMAN	Q6GPH4	XAF1 BIRC4BP XIAPAF1	XIAP-associated factor 1 (BIRC4-binding protein)					0.905	f	-7.03755	3.42745	f	6.2312	t	1	f		54739	1.98264						t	f	f	f	f	f	f		t	t	f
67	innate immunity	3.05291	IN35_HUMAN	P80217	IFI35 IFP35	Interferon-induced 35 kDa protein (IFP 35) (Ifi-35)					0.15	t	-0.041	4.03145	f	6.09949	f	2	f									t	f	t	f	f	f	f		t	f	f
68	innate immunity	3.05291	ISG20_HUMAN	Q96AZ6	ISG20 HEM45	Interferon-stimulated gene 20 kDa protein (EC 3.1.13.1) (Estrogen-regulated transcript 45 protein) (Promyelocytic leukemia nuclear body-associated protein ISG20)	[15064795]ISG20 is an IFN-induced 3'-5' exonuclease that is strongly induced by viral double stranded RNA and is activated by RELA/NFKB1.				1	t	-0.1872	4.91048	f	5.8463	f	2	f									t	t	t	f	f	f	f		t	f	f
69	non-RLR genes	3.05291	SYWC_HUMAN	P23381	WARS IFI53 WRS	Tryptophanyl-tRNA synthetase, cytoplasmic (EC 6.1.1.2) (Interferon-induced protein 53) (IFP53) (Tryptophan--tRNA ligase) (TrpRS) (hWRS) [Cleaved into: T1-TrpRS; T2-TrpRS]		0.114429	0.998969	0.530612	0.549	t	-2.1478	3.0108	f	5.51404	f	2	f		7453	0.217457						t	f	t	f	f	f	f		t	f	f
70	non-RLR genes	3.04854	RUVB2_HUMAN	Q9Y230	RUVBL2 INO80J TIP48 TIP49B CGI-46	RuvB-like 2 (EC 3.6.4.12) (48 kDa TATA box-binding protein-interacting protein) (48 kDa TBP-interacting protein) (51 kDa erythrocyte cytosolic protein) (ECP-51) (INO80 complex subunit J) (Repressing pontin 52) (Reptin 52) (TIP49b) (TIP60-associated protein 54-beta) (TAP54-beta)		0.131002	0.998797	0.530612	1	t	-0.2902	0.510291	f	1.14547	f	0	t	8	10856	2.91515	1	-3.33968				f	f	f	f	f	f	f	2	f	f	f
71	innate immunity	2.8883	M3K5_HUMAN	Q99683	MAP3K5 ASK1 MAPKKK5 MEKK5	Mitogen-activated protein kinase kinase kinase 5 (EC 2.7.11.25) (Apoptosis signal-regulating kinase 1) (ASK-1) (MAPK/ERK kinase kinase 5) (MEK kinase 5) (MEKK 5)	[21515258]MAP3K5 is required for LPS-induced activation of p38, which is a crucial determinant of the production of pro-inflammatory cytokines in endotoxemia. (Demonstrated in murine model)				1	t	-1.8983	0	f	2.75804	t	1	f	4								t	f	f	f	f	f	f		f	f	f
72	innate immunity	2.86065	RO52_HUMAN	P19474	TRIM21 RNF81 RO52 SSA1	E3 ubiquitin-protein ligase TRIM21 (EC 6.3.2.-) (52 kDa Ro protein) (52 kDa ribonucleoprotein autoantigen Ro/SS-A) (RING finger protein 81) (Ro(SS-A)) (Sjoegren syndrome type A antigen) (SS-A) (Tripartite motif-containing protein 21)	[20627395]TRIM21 (Ro52) conjugates phosphorylated IKBKB with monoubiquitin and the IKBKB-induced NFkappa B signalling is downregulated. TRIM21-mediated monoubiquitination is involved in the subcellular translocation of active IKBKB to autophagosomes.|[20668674]TRIM21 is a member of the TRIM family of single-protein E3 ligases and TRIM21-mediated ubiquitination promotes the degradation of IRF7 fol…					t	-0.6511	2.47727	f	5.90596	f	1	f									t	f	t	f	f	t	t	1	t	f	t
73	other	2.84111	LG3BP_HUMAN	Q08380	LGALS3BP M2BP	Galectin-3-binding protein (Basement membrane autoantigen p105) (Lectin galactoside-binding soluble 3-binding protein) (Mac-2-binding protein) (MAC2BP) (Mac-2 BP) (Tumor-associated antigen 90K)					1	t	-0.6512	2.60526	f	3.47496	f	0	f	5	3959	-2.98764	1	-0.490941				f	f	t	f	f	f	f	3	f	f	f
74	RLR genes	2.83229	M3K7_HUMAN	O43318	MAP3K7 TAK1	Mitogen-activated protein kinase kinase kinase 7 (EC 2.7.11.25) (Transforming growth factor-beta-activated kinase 1) (TGF-beta-activated kinase 1)	[10187861]MAP3K7 (TAK1) is a member of the mitogen-activated protein kinase kinase kinase family that, together with its activator TAK1-binding protein 1 (TAB1), activates the IKK signallosome and thus regulates NF-kappaB activation.|[17965022]MAP3K7 is an essential intermediate of NOD2 signalling where MAP3K7 deletion completely abolishes muramyl dipeptide (MDP)-NOD2 signalling, activation of NF…	0.126765	0.998797	0.55102	1	f	-2.6514	0	f	8.18445	f	0	t	12								f	f	f	t	f	f	f		f	f	f
75	innate immunity	2.80012	1C07_HUMAN	P10321	HLA-C HLAC	HLA class I histocompatibility antigen, Cw-7 alpha chain (MHC class I antigen Cw*7)					0.407	t	-1.09045	2.53849	f	6.09949	f	1	f									t	f	f	f	f	f	f		f	f	f	[19115949]AIDS progression|[20041166]HIV-1 control|[20041166]HIV-1 control|[21051598]HIV-1 control
76	innate immunity	2.80012	IFIT3_HUMAN	O14879	IFIT3 IFI60 IFIT4	Interferon-induced protein with tetratricopeptide repeats 3 (IFIT-3) (CIG49) (ISG-60) (Interferon-induced 60 kDa protein) (IFI-60K) (Interferon-induced protein with tetratricopeptide repeats 4) (IFIT-4) (Retinoic acid-induced gene G protein) (RIG-G)	[21813773]IFIT3 triggers host antiviral responses by bridging TBK1 to MAVS, and IFIT3 plays an important role in the activation of IRF3.				0.741	t	-0.49745	5.96279	f	5.96434	f	1	f									t	t	t	f	f	f	f		t	t	f
77	TLR, CLR, NLR, cytDNA	2.7948	MP2K7_HUMAN	O14733	MAP2K7 JNKK2 MEK7 MKK7 PRKMK7 SKK4	Dual specificity mitogen-activated protein kinase kinase 7 (MAP kinase kinase 7) (MAPKK 7) (EC 2.7.12.2) (JNK-activating kinase 2) (MAPK/ERK kinase 7) (MEK 7) (Stress-activated protein kinase kinase 4) (SAPK kinase 4) (SAPKK-4) (SAPKK4) (c-Jun N-terminal kinase kinase 2) (JNK kinase 2) (JNKK 2)					1	t	-4.125	0	t	1.02142	t	0	f	6								f	f	f	f	f	f	f		f	f	f
78	non-RLR genes	2.77283	RNF11_HUMAN	Q9Y3C5	RNF11 CGI-123	RING finger protein 11		0.142298	0.998625	0.55102	1	t	-3.60965	0	f	3.86641	f	1	t	2								f	f	f	f	f	f	f		f	f	f
79	other	2.73864	KPCD3_HUMAN	O94806	PRKD3 EPK2 PRKCN	Serine/threonine-protein kinase D3 (EC 2.7.11.13) (Protein kinase C nu type) (Protein kinase EPK2) (nPKC-nu)					0.549	t	-3.5412	0	f	4.14421	t	1	f	1	23683	1.3273						f	f	f	f	f	f	f		f	f	f
80	non-RLR genes	2.70817	PSME2_HUMAN	Q9UL46	PSME2	Proteasome activator complex subunit 2 (11S regulator complex subunit beta) (REG-beta) (Activator of multicatalytic protease subunit 2) (Proteasome activator 28 subunit beta) (PA28b) (PA28beta)		0.157287	0.998453	0.55102	0.741	t	-0.1532	1.87321	f	4.15609	f	1	f	1								f	f	t	f	f	f	f		f	f	f
81	non-RLR genes	2.66719	DTX3L_HUMAN	Q8TDB6	DTX3L BBAP	E3 ubiquitin-protein ligase DTX3L (EC 6.3.2.-) (B-lymphoma- and BAL-associated protein) (Protein deltex-3-like) (Rhysin-2) (Rhysin2)		0.171762	0.998281	0.55102	0.000112	f	-3.9926	2.77474	f	4.70347	t	1	f		151636	-0.244341						t	f	f	f	f	f	f		f	f	f
82	non-RLR genes	2.642	HNRPC_HUMAN	P07910	HNRNPC HNRPC	Heterogeneous nuclear ribonucleoproteins C1/C2 (hnRNP C1/C2)		0.185748	0.998109	0.55102	1	t	-5.37325	0	f	5.88202	f	2	f	3	3183	-2.73477	1	-1.9487				f	f	f	t	f	f	f	3	f	f	f
83	non-RLR genes	2.62348	TGFR1_HUMAN	P36897	TGFBR1 ALK5 SKR4	TGF-beta receptor type-1 (TGFR-1) (EC 2.7.11.30) (Activin A receptor type II-like protein kinase of 53kD) (Activin receptor-like kinase 5) (ALK-5) (ALK5) (Serine/threonine-protein kinase receptor R4) (SKR4) (TGF-beta type I receptor) (Transforming growth factor-beta receptor type I) (TGF-beta receptor type I) (TbetaR-I)		0.199269	0.997937	0.55102	0.301	t	-6.88335	0.274049	f	2.57895	t	0	f	5								f	f	f	f	f	f	f		f	f	f
84	innate immunity	2.58033	IFIT1_HUMAN	P09914	IFIT1 G10P1 IFI56 IFNAI1	Interferon-induced protein with tetratricopeptide repeats 1 (IFIT-1) (Interferon-induced 56 kDa protein) (IFI-56K)	[20386592]IFIT1 expression activates the IFN response during C. pneumoniae infection, mediated by intracellular nucleotide-sensing pattern recognition receptors (PRRs), which operate through a mechanism dependent on the bacterial type III secretion system (T3SS).|[21642987]IFIT1 recognizes and directly binds to 5'-triphosphate RNA and functions as an innate inhibitor of viral replication and path…				0.00203	t	-0.74915	6.9427	f	3.91306	f	1	f	1								t	t	t	f	f	f	f		f	f	f
85	TLR, CLR, NLR, cytDNA	2.55067	MYD88_HUMAN	Q99836	MYD88	Myeloid differentiation primary response protein MyD88	[11976320]MYD88 is a Toll/IL-1R homology (TIR) domain containing adaptor which recruits IRAK1 possibly through IRAK4.|[18327267]MYD88 can interact with bacterial TIR domain containing-proteins (Tcps) identified in Escherichia coli CFT073 (TcpC) and Brucella melitensis (TcpB) and interfere with MYD88-dependent pathway, thus suppressing innate immunity and increasing virulence.|[16354686]MYD88 bind…				1	f	-5.12245	2.11058	f	5.56978	t	0	f	2								t	f	t	f	f	f	f		f	f	f
86	other	2.49054	PAK2_HUMAN	Q13177	PAK2	Serine/threonine-protein kinase PAK 2 (EC 2.7.11.1) (Gamma-PAK) (PAK65) (S6/H4 kinase) (p21-activated kinase 2) (PAK-2) (p58) [Cleaved into: PAK-2p27 (p27); PAK-2p34 (p34) (C-t-PAK2)]					1	t	-6.6396	0	f	4.34683	t	1	f	2	5062	-0.712669						f	f	f	f	f	f	f		f	f	f
87	non-RLR genes	2.44074	CASP3_HUMAN	P42574	CASP3 CPP32	Caspase-3 (CASP-3) (EC 3.4.22.56) (Apopain) (Cysteine protease CPP32) (CPP-32) (Protein Yama) (SREBP cleavage activity 1) (SCA-1) [Cleaved into: Caspase-3 subunit p17; Caspase-3 subunit p12]		0.212348	0.997766	0.55102	0.905	t	-4.8807	0.221587	f	2.17952	t		f	3								f	f	t	f	f	f	f		f	f	f
88	other	2.40917	TGM2_HUMAN	P21980	TGM2	Protein-glutamine gamma-glutamyltransferase 2 (EC 2.3.2.13) (Tissue transglutaminase) (Transglutaminase C) (TG(C)) (TGC) (TGase C) (Transglutaminase H) (TGase H) (Transglutaminase-2) (TGase-2)					1	t	-3.27715	2.40506	f	3.11503	f	1	f	1	7052	0.549924						f	f	f	f	f	f	f		f	f	f
89	non-RLR genes	2.39556	KPCB_HUMAN	P05771	PRKCB PKCB PRKCB1	Protein kinase C beta type (PKC-B) (PKC-beta) (EC 2.7.11.13)		0.225007	0.997594	0.55102	1	t	-3.10655	0	f	1.88606	t	1	f	3	5579	-1.49311						f	f	f	f	f	f	f		f	f	f
90	innate immunity	2.3574	ICAM1_HUMAN	P05362	ICAM1	Intercellular adhesion molecule 1 (ICAM-1) (Major group rhinovirus receptor) (CD antigen CD54)	[10924857]ICAM1 is an inducible surface glycoprotein belonging to the immunoglobulin superfamily that is involved in a wide range of inflammatory and immune responses.|[3349522]ICAM1 binds to ITGAL/ITGB2 (CD11a/CD18) and ITGAM/ITGB2 (CD11b/CD18) expressed by leukocytes and promotes their adhesion and transendothelial migration.				0.00224	t	-1.3921	1.75164	f	4.74075	f	2	f									f	f	t	f	f	f	f		f	f	f
91	other	2.34941	PSB10_HUMAN	P40306	PSMB10 LMP10 MECL1	Proteasome subunit beta type-10 (EC 3.4.25.1) (Low molecular mass protein 10) (Macropain subunit MECl-1) (Multicatalytic endopeptidase complex subunit MECl-1) (Proteasome MECl-1) (Proteasome subunit beta-2i)					1	t	-0.3192	2.33679	t	4.17138	f	1	f									f	f	t	f	f	f	f		f	f	f
92	non-RLR genes	2.34836	GRP78_HUMAN	P11021	HSPA5 GRP78	78 kDa glucose-regulated protein (GRP-78) (Endoplasmic reticulum lumenal Ca(2+)-binding protein grp78) (Heat shock 70 kDa protein 5) (Immunoglobulin heavy chain-binding protein) (BiP)		0.237266	0.997422	0.55102	1	t	-4.4604	2.05862	f	1.60115	f	0	f	14	3309	-4.40295	1	-0.670515				f	f	f	f	f	f	f	8	f	f	f
93	non-RLR genes	2.34514	KS6B1_HUMAN	P23443	RPS6KB1 STK14A	Ribosomal protein S6 kinase beta-1 (S6K-beta-1) (S6K1) (EC 2.7.11.1) (70 kDa ribosomal protein S6 kinase 1) (P70S6K1) (p70-S6K 1) (Ribosomal protein S6 kinase I) (Serine/threonine-protein kinase 14A) (p70 ribosomal S6 kinase alpha) (p70 S6 kinase alpha) (p70 S6K-alpha) (p70 S6KA)		0.249143	0.99725	0.55102		t	-5.85835	0.453279	f	4.06583	t	0	f	3	6198	0.149171						f	f	f	f	f	f	f		f	f	f
94	non-RLR genes	2.29711	NUP98_HUMAN	P52948	NUP98 ADAR2	Nuclear pore complex protein Nup98-Nup96 [Cleaved into: Nuclear pore complex protein Nup98 (98 kDa nucleoporin) (Nucleoporin Nup98); Nuclear pore complex protein Nup96 (96 kDa nucleoporin) (Nucleoporin Nup96)]		0.260656	0.997078	0.55102	0.549	t	-2.7064	0	f	5.06115	f	1	t		4928	-2.7645	1	-3.8018	1	86.3333		f	f	f	f	f	f	f	1	f	f	f
95	other	2.24028	TRI34_HUMAN	Q9BYJ4	TRIM34 IFP1 RNF21	Tripartite motif-containing protein 34 (Interferon-responsive finger protein 1) (RING finger protein 21)						t		1.10579	f	3.7927	t		f									t	f	f	f	f	t	f		f	f	f
96	non-RLR genes	2.19792	NCOA3_HUMAN	Q9Y6Q9	NCOA3 AIB1 BHLHE42 RAC3 TRAM1	Nuclear receptor coactivator 3 (NCoA-3) (EC 2.3.1.48) (ACTR) (Amplified in breast cancer 1 protein) (AIB-1) (CBP-interacting protein) (pCIP) (Class E basic helix-loop-helix protein 42) (bHLHe42) (Receptor-associated coactivator 3) (RAC-3) (Steroid receptor coactivator protein 3) (SRC-3) (Thyroid hormone receptor activator molecule 1) (TRAM-1)		0.271821	0.996906	0.55102	1	t	-6.5732	0.827825	f	3.9854	f	1	f	6	8202	-2.10592	1	-1.99034				t	f	f	f	f	f	f		f	f	f
97	RLR genes	2.1875	MK08_HUMAN	P45983	MAPK8 JNK1 PRKM8 SAPK1 SAPK1C	Mitogen-activated protein kinase 8 (MAP kinase 8) (MAPK 8) (EC 2.7.11.24) (JNK-46) (Stress-activated protein kinase 1c) (SAPK1c) (Stress-activated protein kinase JNK1) (c-Jun N-terminal kinase 1)	[19153595]MAPK8 phosphorylates IRF3 and is essential for IRF3 dimerization induced by polyinosinic-cytidylic acid (polyI:C).	0.264682	0.996906	0.571429	1	t	-0.1825	0	f	2.57081	t	0	f	7								f	f	f	f	f	f	f		f	f	f
98	innate immunity	2.1875	TNR1A_HUMAN	P19438	TNFRSF1A TNFAR TNFR1	Tumor necrosis factor receptor superfamily member 1A (Tumor necrosis factor receptor 1) (TNF-R1) (Tumor necrosis factor receptor type I) (TNF-RI) (TNFR-I) (p55) (p60) (CD antigen CD120a) [Cleaved into: Tumor necrosis factor receptor superfamily member 1A, membrane form; Tumor necrosis factor-binding protein 1 (TBPI)]	[12753742]Recruitment of TNF receptor 1 to lipid rafts is essential for TNFalpha-mediated NF-kappaB activation|[19150425]TNFR1 mediates TRAF2 phosphorylation and recruitment of the IKK complex|[21802165]TNFRSF1A modulates nitric oxide production in peritoneal macrophages in response to Yersinia LPS stimulation through the IL6 and NFkB signalling pathway. (Demonstrated in mouse)				0.549	t	-0.69155	0.343549	f	2.37503	t	0	f	10								f	f	f	f	f	f	f		f	f	f
99	innate immunity	2.18623	CXL10_HUMAN	P02778	CXCL10 INP10 SCYB10	C-X-C motif chemokine 10 (10 kDa interferon gamma-induced protein) (Gamma-IP10) (IP-10) (Small-inducible cytokine B10) [Cleaved into: CXCL10(1-73)]	[21124994]CXCL10 exert direct antimicrobial effects in vitro against Bacillus anthracis spore and bacilli in a receptor-independent manner and contributes to pulmonary innate immunity. (Demonstrated in murine model)|[21518789]CXCL10 concentration in blood increases during neonatal polymicrobial sepsis, and the blockade of CXCL10 not only worsens recruitment and phagocytic function of macrophages,…				1	t	-3.3999	3.24543	f	4.784	f	2	f									t	f	t	f	f	f	f		t	f	f
100	non-RLR genes	2.1604	SMAD3_HUMAN	P84022	SMAD3 MADH3	Mothers against decapentaplegic homolog 3 (MAD homolog 3) (Mad3) (Mothers against DPP homolog 3) (hMAD-3) (JV15-2) (SMAD family member 3) (SMAD 3) (Smad3) (hSMAD3)		0.275338	0.996734	0.571429	1	t	-7.3842	0	f	4.15903	f	1	f	6	4088	-0.945582						t	f	f	f	f	f	f		f	f	f
101	non-RLR genes	2.12807	MCL1_HUMAN	Q07820	MCL1 BCL2L3	Induced myeloid leukemia cell differentiation protein Mcl-1 (Bcl-2-like protein 3) (Bcl2-L-3) (Bcl-2-related protein EAT/mcl1) (mcl1/EAT)		0.285689	0.996562	0.571429	1	t	-4.4122	1.34951	f	7.09535	f	0	f	2								t	f	t	f	f	f	f		f	f	f
102	RLR genes	2.10769	MAVS_HUMAN	Q7Z434	MAVS IPS1 KIAA1271 VISA	Mitochondrial antiviral-signaling protein (MAVS) (CARD adapter inducing interferon beta) (Cardif) (Interferon beta promoter stimulator protein 1) (IPS-1) (Putative NF-kappa-B-activating protein 031N) (Virus-induced-signaling adapter) (VISA)	[19036819]MAVS oligomer is essential in the formation of a multiprotein membrane-associated signalling complex that enables downstream activation of IRF3 and NF-kappaB in antiviral innate immunity.|[16177806]MAVS is a caspase recruitment domain (CARD)-containing adaptor protein that interacts with DDX58 (RIG-I) and recruits CHUK (IKKalpha), IKBKB (IKKbeta) and IKBKE (IKKepsilon) kinases by means …	0.278582	0.996562	0.591837	0.00452	t	-1.64315	0	f	7.69342	f	0	f	16								f	f	f	t	f	f	f		f	f	t
103	TLR, CLR, NLR, cytDNA	2.10377	BIRC2_HUMAN	Q13490	BIRC2 API1 IAP2 MIHB RNF48	Baculoviral IAP repeat-containing protein 2 (C-IAP1) (IAP homolog B) (Inhibitor of apoptosis protein 2) (IAP-2) (hIAP-2) (hIAP2) (RING finger protein 48) (TNFR2-TRAF-signaling complex protein 2)	[18697935]BIRC2 regulates TNF-alpha(TNF)-mediated NF-kappaB activation by binding to TNFRSF1A (TNF receptor 1).|[17220297]BIRC2 is the ubiquitin protein ligase for ASK1 ubiquitination, a protein that plays an essential role in tumour necrosis factor alpha (TNF-alpha)-induced mitogen-activated protein kinase signalling. BIRC2 is also responsible for regulating the duration of TNF signalling in pri…				0.0743	t	-1.8821	0.908098	f	2.42286	f	2	f	5								f	f	t	t	f	f	f		f	f	f
104	innate immunity	2.09418	P53_HUMAN	P04637	TP53 P53	Cellular tumor antigen p53 (Antigen NY-CO-13) (Phosphoprotein p53) (Tumor suppressor p53)	[21483755]TP53 binds to canonical and non-canonical promoter regions of the human TLR gene family and up-regulates the expression of TLRs. The activation of TP53 can directly influence the TLR-mediated induction of cytokines.|[22105999]TP53 serves as a host antiviral factor and enhances both the innate and adaptive immune responses to influenza A virus. (Demonstrated in mice)				1	t	-1.9338	0	t	2.83643	f	2	f	9								f	f	f	f	f	f	f	1	f	f	f
105	innate immunity	2.08876	ANM1_HUMAN	Q99873	PRMT1 HMT2 HRMT1L2 IR1B4	Protein arginine N-methyltransferase 1 (EC 2.1.1.-) (Histone-arginine N-methyltransferase PRMT1) (EC 2.1.1.125) (Interferon receptor 1-bound protein 4)	[19136629]PRMT1 is a protein arginine methyltransferase and a novel and crucial negative regulator of STAT1 activation that controls PIAS1-mediated repression by arginine methylation.				1	t	-0.248	0	f	3.41364	f	1	t	2								f	f	f	f	f	f	f		f	f	f
106	non-RLR genes	2.08876	SNW1_HUMAN	Q13573	SNW1 SKIIP SKIP	SNW domain-containing protein 1 (Nuclear protein SkiP) (Nuclear receptor coactivator NCoA-62) (Ski-interacting protein)		0.288493	0.996391	0.591837	1	t	-1.61815	0	f	2.66927	f	1	t	1	22938	-3.5987	1	-6.44278	1	5	1	f	f	t	f	f	f	f		f	f	f
107	other	2.07611	SRCAP_HUMAN	Q6ZRS2	SRCAP KIAA0309	Helicase SRCAP (EC 3.6.4.-) (Domino homolog 2) (Snf2-related CBP activator)					0.301	t	-0.76375	0	f	3.97278	t	0	t		10847	-2.27401	1	-0.555229				f	f	f	f	f	f	f		f	f	f
108	TLR, CLR, NLR, cytDNA	2.0369	OAS2_HUMAN	P29728	OAS2	2'-5'-oligoadenylate synthase 2 ((2-5')oligo(A) synthase 2) (2-5A synthase 2) (EC 2.7.7.-) (p69 OAS / p71 OAS) (p69OAS / p71OAS)	[21190483]OAS2 is a pathogen recognition receptor for the viral pathogen-associated molecular pattern, double-stranded RNA. Upon recognition of dsRNA, the OAS2 activates RNASEL to cleave ssRNA. The OAS/RNASEL pathway triggers the RIG-I pathway and induce IFNB production.				0.549	t		2.50065	f	5.98922	f		f									t	t	t	f	f	f	f		t	t	f
109	other	2.01731	MLKL_HUMAN	Q8NB16	MLKL	Mixed lineage kinase domain-like protein					0.000553	f	-1.75255	2.29405	f	2.80992	f	1	t		197259	-0.82865						f	f	f	f	f	f	f		f	f	f
110	non-RLR genes	1.98017	HNRPU_HUMAN	Q00839	HNRNPU HNRPU SAFA U21.1	Heterogeneous nuclear ribonucleoprotein U (hnRNP U) (Scaffold attachment factor A) (SAF-A) (p120) (pp120)		0.298135	0.996219	0.591837	1	t	-10.6377	0	f	3.72506	f	0	f	6	3192	-0.763636						f	f	f	f	f	f	f	5	f	f	t
111	innate immunity	1.96427	NFAC2_HUMAN	Q13469	NFATC2 NFAT1 NFATP	Nuclear factor of activated T-cells, cytoplasmic 2 (NF-ATc2) (NFATc2) (NFAT pre-existing subunit) (NF-ATp) (T-cell transcription factor NFAT1)	[20557936]NFATC2 interacts with JUN to synergistically activate interleukin-2 (IL2) transcription in T cells, a cytokine that acts as an autocrine growth factor during an immune response to bacterial and viral infection, as well as tumourigenesis.				1	t	-0.1985	0	f	1.44351	t	2	f	3								f	f	f	f	f	f	f		f	f	f
112	innate immunity	1.95021	CDK6_HUMAN	Q00534	CDK6 CDKN6	Cyclin-dependent kinase 6 (EC 2.7.11.22) (Cell division protein kinase 6) (Serine/threonine-protein kinase PLSTIRE)	[21628465]CDK6 expression is induced upon LPS stimulation via TLR4-signalling pathway. CDK6 mediates the increased adhesion of macrophages in response to LPS challenge, and is important for LPS lethality. (Demonstrated in murine model)				1	t	-13.0602	0	f	1.58871	t	2	f									f	f	f	f	f	f	f		f	f	f
113	TLR, CLR, NLR, cytDNA	1.90917	RIPK3_HUMAN	Q9Y572	RIPK3 RIP3	Receptor-interacting serine/threonine-protein kinase 3 (EC 2.7.11.1) (RIP-like protein kinase 3) (Receptor-interacting protein 3) (RIP-3)						t	-0.26065	0	f	4.43547	t	0	f	4								f	f	f	f	f	f	f		f	f	f
114	RLR genes	1.88643	DHX58_HUMAN	Q96C10	DHX58 D11LGP2E LGP2	Probable ATP-dependent RNA helicase DHX58 (EC 3.6.4.13) (Probable ATP-dependent helicase LGP2) (Protein D11Lgp2 homolog) (RIG-I-like receptor LGP2) (RLR)	[17190814]DHX58 (LGP2) helicase is related to DDX58 (RIG-I) and IFIH1 (MDA5) but lacks caspase activation and recruitment domains (CARDs), and functions as a negative regulator of innate host defence.|[16210631]DHX58 lacks the caspase recruitment domain (CARD) homology and functions as a negative regulator by interfering with the recognition of viral RNA by DDX58 (RIG-I) and IFIH1 (MDA5).|[161161…	0.29109	0.996219	0.612245	1	f	-0.61935	1.34449	f	6.5588	t	1	f									t	f	f	f	f	f	f		t	t	t
115	TLR, CLR, NLR, cytDNA	1.88616	MP2K1_HUMAN	Q02750	MAP2K1 MEK1 PRKMK1	Dual specificity mitogen-activated protein kinase kinase 1 (MAP kinase kinase 1) (MAPKK 1) (MKK1) (EC 2.7.12.2) (ERK activator kinase 1) (MAPK/ERK kinase 1) (MEK 1)	[11134045]MAP2K1 and MAP2K2 are necessary and sufficient for the direct binding of the mitogen-activated protein kinases (MAPKs) MAPK3 (ERK1) and MAPK1 (ERK2).				1	t	-2.02195	0.532868	f	2.45029	t	0	f	4								f	f	f	f	f	f	f		f	f	f
116	innate immunity	1.84938	SRC_HUMAN	P12931	SRC SRC1	Proto-oncogene tyrosine-protein kinase Src (EC 2.7.10.2) (Proto-oncogene c-Src) (pp60c-src) (p60-Src)	[19667404]SRC anf STAT3 play a role in apoptotic cell-mediated MerTK-dependent immunoregulation of dendritic cells.				0.0408	t	-1.82235	0	f	3.47919	f	2	f	7								f	f	f	f	f	f	f		f	f	f
117	innate immunity	1.78814	TNIP1_HUMAN	Q15025	TNIP1 KIAA0113 NAF1	TNFAIP3-interacting protein 1 (HIV-1 Nef-interacting protein) (Nef-associated factor 1) (Naf1) (Nip40-1) (Virion-associated nuclear shuttling protein) (VAN) (hVAN)	[21606507]TNIP1 interacts with polyubiquitin to limit the activation of TLR-MYD88 signalling pathway and prevents autoimmunity. (Demonstrated in murine model)|[22011580]TNIP1 is an essential anti-inflammatory component of TLR-signalling pathways that controls CEBPB activity. Tnip1 null mice exhibit progressive, lupus-like inflammatory disease. (Demonstrated in mice)				0.0183	t	-2.03225	1.15124	f	3.90183	f	1	f	1								f	f	t	f	f	f	f		f	f	f
118	other	1.75557	CDK2_HUMAN	P24941	CDK2 CDKN2	Cyclin-dependent kinase 2 (EC 2.7.11.22) (Cell division protein kinase 2) (p33 protein kinase)					1	t	-2.6723	0	f	2.9042	t	1	f	1	1017	1.87977						f	f	f	f	f	f	f		f	f	f
119	TLR, CLR, NLR, cytDNA	1.7251	BIRC3_HUMAN	Q13489	BIRC3 API2 IAP1 MIHC RNF49	Baculoviral IAP repeat-containing protein 3 (Apoptosis inhibitor 2) (API2) (C-IAP2) (IAP homolog C) (Inhibitor of apoptosis protein 1) (IAP-1) (hIAP-1) (hIAP1) (RING finger protein 49) (TNFR2-TRAF-signaling complex protein 1)	[18697935]BIRC3 is required for proper RIPK1 polyubiquitination and NF-kappaB activation upon TNF (TNF-alpha) treatment and regulates TNF-mediated NF-kappaB activation by binding to TNFRSF1A (TNFR1).|[19464198]BIRC3 and BIRC2 are required for innate immunity signalling by the pattern recognition receptors NOD1 and NOD2.				0.549	t	-1.98865	2.73701	f	3.77014	f	1	f	2								f	f	t	f	f	f	f		f	f	f
120	innate immunity	1.7251	CCL20_HUMAN	P78556	CCL20 LARC MIP3A SCYA20	C-C motif chemokine 20 (Beta-chemokine exodus-1) (CC chemokine LARC) (Liver and activation-regulated chemokine) (Macrophage inflammatory protein 3 alpha) (MIP-3-alpha) (Small-inducible cytokine A20) [Cleaved into: CCL20(1-67); CCL20(1-64); CCL20(2-70)]					0.497	t	-0.6823	2.98032	f	2.18111	f	1	f	1								f	f	t	f	f	f	f		f	f	f
121	non-RLR genes	1.7251	TTP_HUMAN	P26651	ZFP36 G0S24 RNF162A TIS11A TTP	Tristetraprolin (TTP) (G0/G1 switch regulatory protein 24) (Growth factor-inducible nuclear protein NUP475) (Protein TIS11A) (TIS11) (Zinc finger protein 36 homolog) (Zfp-36)		0.300348	0.996047	0.612245	0.67	t	-1.37535	1.71182	f	2.08361	f	1	f	1	7538	-0.180549						f	f	t	f	f	f	f		f	f	f
122	TLR, CLR, NLR, cytDNA	1.7199	IRAK1_HUMAN	P51617	IRAK1 IRAK	Interleukin-1 receptor-associated kinase 1 (IRAK-1) (EC 2.7.11.1)	[18276832]IRAK1 plays an essential role in Toll-like receptor/interleukin-1 receptor (TLR/IL-1R) -associated NF-kappaB activation through its involvement in IKK activation, which then leads to subsequent IkappaB degradation and NF-kappaB nuclear translocation and both cytosolic and nuclear actions of IRAK1 participate in the activation of NF-kappaB-dependent transcriptional events.|[17997719]IRAK…				0.407	f	-1.5424	0.160754	t	2.00497	t	1	f	9								f	f	f	t	f	f	f		f	f	f
123	TLR, CLR, NLR, cytDNA	1.71149	MK03_HUMAN	P27361	MAPK3 ERK1 PRKM3	Mitogen-activated protein kinase 3 (MAP kinase 3) (MAPK 3) (EC 2.7.11.24) (ERT2) (Extracellular signal-regulated kinase 1) (ERK-1) (Insulin-stimulated MAP2 kinase) (MAP kinase isoform p44) (p44-MAPK) (Microtubule-associated protein 2 kinase) (Mitogen-activated protein kinase 1) (MAP kinase 1) (MAPK 1) (p44-ERK1)					1	t	-1.19245	0	f	1.1475	t	1	f	3								f	f	f	f	f	f	f		f	f	f
124	innate immunity	1.6685	HLAF_HUMAN	P30511	HLA-F HLA-5.4 HLAF	HLA class I histocompatibility antigen, alpha chain F (CDA12) (HLA F antigen) (Leukocyte antigen F) (MHC class I antigen F)					1	t	-1.4986	2.7154	f	6.01758	f		f									t	f	t	f	f	f	f		f	f	f
125	innate immunity	1.65706	HLAE_HUMAN	P13747	HLA-E HLA-6.2 HLAE	HLA class I histocompatibility antigen, alpha chain E (MHC class I antigen E)	[19000151]HLA-E is a non-classical major histocompatibility complex (MHC) class I molecule that is the least polymorphic of all the MHC class I molecules and acts as a ligand for receptors of both the innate and the adaptive immune systems.				0.0111	t	-3.2711	2.4071	f	5.39644	f		f									t	f	t	f	f	f	f		f	f	t
126	TLR, CLR, NLR, cytDNA	1.63712	UBE2N_HUMAN	P61088	UBE2N BLU	Ubiquitin-conjugating enzyme E2 N (EC 6.3.2.19) (Bendless-like ubiquitin-conjugating enzyme) (Ubc13) (Ubiquitin carrier protein N) (Ubiquitin-protein ligase N)	[16862162]UBE2N abalation resulted in defective B cell development and in impaired B cell and macrophage activation.				1	f	-2.31445	0	f	3.34563	f	1	t	6								f	f	f	f	f	f	f		f	f	f
127	RLR genes	1.56693	ATG5_HUMAN	Q9H1Y0	ATG5 APG5L ASP	Autophagy protein 5 (APG5-like) (Apoptosis-specific protein)	[17709747]ATG5 forms a conjugate with ATG12 to directly associate with DDX58 and MAVS and negatively regulate the antiviral IFN production pathway by mediating autophagy.|[17921696]ATG12::ATG5 conjugate is a key regulator of the autophagic process to eliminate pathogens such as Streptococcus, M. tuberculosis, Listeria, and herpesvirus. ATG12::ATG5 also associates with components of the RIG-I path…	0.293503	0.996047	0.632653	0.549	f	-6.02425	0	f	5.94836	t	0	f	5								f	f	f	f	f	f	f		f	f	f
128	innate immunity	1.54964	UBP7_HUMAN	Q93009	USP7 HAUSP	Ubiquitin carboxyl-terminal hydrolase 7 (EC 3.4.19.12) (Deubiquitinating enzyme 7) (Herpesvirus-associated ubiquitin-specific protease) (Ubiquitin thioesterase 7) (Ubiquitin-specific-processing protease 7)	[18952891]Cytoplasmic USP7 binds to and deubiquitinates TRAF6 and IKBKG, thus terminating TLR-mediated NF-kappaB and JNK activation				1	t	-3.2074	0	f	3.9347	t	0	f	4								f	f	f	f	f	f	f	1	f	f	f
129	non-RLR genes	1.51555	UBP11_HUMAN	P51784	USP11 UHX1	Ubiquitin carboxyl-terminal hydrolase 11 (EC 3.4.19.12) (Deubiquitinating enzyme 11) (Ubiquitin thiolesterase 11) (Ubiquitin-specific-processing protease 11)		0.302405	0.995875	0.632653		t		0.801524	f	2.86623	f	0	t	1	8237	0.948099						f	f	f	f	f	f	f		f	f	f
130	other	1.49064	MOES_HUMAN	P26038	MSN	Moesin (Membrane-organizing extension spike protein)						t	-6.21125	0	f	2.59727	f	2	f	6								f	f	f	f	f	f	f		f	f	f
131	innate immunity	1.48853	TRIM5_HUMAN	Q9C035	TRIM5 RNF88	Tripartite motif-containing protein 5 (EC 6.3.2.-) (RING finger protein 88)	[21131187]TRIM5 is upregulated by Type I and Type II interferons and have been found to restrict viral replication by modulating the RIG-I pathway.|[21734563]TRIM5 is an innate intracellular HIV restriction factor that is upregulated by type I interferons.				0.00335	t	-1.59655	0.941993	f	3.83882	t	1	f									t	t	f	f	f	t	t		t	f	f
132	non-RLR genes	1.46147	TAP1_HUMAN	Q03518	TAP1 ABCB2 PSF1 RING4 Y3	Antigen peptide transporter 1 (APT1) (ATP-binding cassette sub-family B member 2) (Peptide supply factor 1) (Peptide transporter PSF1) (PSF-1) (Peptide transporter TAP1) (Peptide transporter involved in antigen processing 1) (Really interesting new gene 4 protein)		0.311085	0.995703	0.632653	0.819	t	-3.345	3.27608	f	5.92689	f	0	f									t	f	t	f	f	f	f		t	f	f
133	innate immunity	1.24938	IFI44_HUMAN	Q8TCB0	IFI44 MTAP44	Interferon-induced protein 44 (p44) (Microtubule-associated protein 44)					0.247	t	-0.56625	2.13701	f	4.96461	f	1	f									t	f	t	f	f	f	f		t	t	f
134	innate immunity	1.24938	MX1_HUMAN	P20591	MX1	Interferon-induced GTP-binding protein Mx1 (Interferon-induced protein p78) (IFI-78K) (Interferon-regulated resistance GTP-binding protein MxA) (Myxoma resistance protein 1) (Myxovirus resistance protein 1) [Cleaved into: Interferon-induced GTP-binding protein Mx1, N-terminally processed]	[18062906]MX1 is an interferon-induced member of the dynamin superfamily of large GTPases, which inhibit a wide range of viruses by blocking an early stage of the replication cycle.|[20538602]MX1 GTPase is a key mediator of cell-autonomous innate immunity against a broad range of viruses such as influenza and bunyaviruses.				0.333	t	-0.2259	5.88807	f	5.48838	f	1	f									t	t	t	f	f	f	f		t	t	f
135	innate immunity	1.23398	PKN1_HUMAN	Q16512	PKN1 PAK1 PKN PRK1 PRKCL1	Serine/threonine-protein kinase N1 (EC 2.7.11.13) (Protease-activated kinase 1) (PAK-1) (Protein kinase C-like 1) (Protein kinase C-like PKN) (Protein kinase PKN-alpha) (Protein-kinase C-related kinase 1) (Serine-threonine protein kinase N)	[18429822]PKN1 is a ubiquitously expressed kinase that, when phosphorylated by TRAF1, plays a critical role in the negative regulation of tonic activity of JNK and NF-kappaB signalling pathways.				0.819	t		0	f	2.13292	t	0	f	3								f	f	f	f	f	f	f		f	f	f
136	other	1.21338	SP100_HUMAN	P23497	SP100	Nuclear autoantigen Sp-100 (Lysp100b) (Nuclear dot-associated Sp100 protein) (Speckled 100 kDa)					1	t	-6.68425	1.76836	f	6.27923	f	0	f									f	f	f	f	f	f	f		f	f	f
137	innate immunity	1.20316	ITA5_HUMAN	P08648	ITGA5 FNRA	Integrin alpha-5 (CD49 antigen-like family member E) (Fibronectin receptor subunit alpha) (Integrin alpha-F) (VLA-5) (CD antigen CD49e) [Cleaved into: Integrin alpha-5 heavy chain; Integrin alpha-5 light chain]					0.741	t	-2.9541	2.13091	f	2.02141	f	2	f									f	f	t	f	f	f	f		f	f	f
138	other	1.19254	STK40_HUMAN	Q8N2I9	STK40 SGK495 SHIK	Serine/threonine-protein kinase 40 (EC 2.7.11.1) (SINK-homologous serine/threonine-protein kinase) (Sugen kinase 495) (SgK495)					1	f	-2.68195	0.133463	f	3.40896	t	1	t		83931	4.71101	1	1.2306				f	f	f	f	f	f	f		f	f	f
139	non-RLR genes	1.17733	UB2D1_HUMAN	P51668	UBE2D1 SFT UBC5A UBCH5 UBCH5A	Ubiquitin-conjugating enzyme E2 D1 (EC 6.3.2.19) (Stimulator of Fe transport) (SFT) (UBC4/5 homolog) (UbcH5) (Ubiquitin carrier protein D1) (Ubiquitin-conjugating enzyme E2(17)KB 1) (Ubiquitin-conjugating enzyme E2-17 kDa 1) (Ubiquitin-protein ligase D1)		0.319552	0.995531	0.632653	1	t	-5.6281	0.315895	f	2.97051	f	1	f	6	7321	-1.09245						f	f	f	f	f	f	f		f	f	f
140	innate immunity	1.14581	SP110_HUMAN	Q9HB58	SP110	Sp110 nuclear body protein (Interferon-induced protein 41/75) (Speckled 110 kDa) (Transcriptional coactivator Sp110)					0.202	t		3.29925	f	6.69658	f	0	f									t	f	t	f	f	f	f		t	f	f
141	innate immunity	1.14125	STAT2_HUMAN	P52630	STAT2	Signal transducer and activator of transcription 2 (p113)	[8943351]STAT2 is part of STAT-containing transcription factor, the alpha-interferon-induced ISGF3, that is composed of a STAT1:2 heterodimer and a weak DNA-binding protein, IRF9.|[16689942]STAT2 is a critical transactivator component of the interferon-stimulated gene factor 3 (ISGF3) complex that drives the expression of many interferon (IFN)-inducible genes.				0.183	t	-3.47645	1.45077	f	5.08199	f	1	f									t	f	f	t	f	f	f	3	t	t	f
142	non-RLR genes	1.10976	UBC_HUMAN	P0CG48	UBC	Polyubiquitin-C [Cleaved into: Ubiquitin]		0.327814	0.995359	0.632653	0.549	t		0	f	3.98196	f	1	f	12								f	f	f	f	f	f	f		f	f	f
143	innate immunity	1.08657	STAT3_HUMAN	P40763	STAT3 APRF	Signal transducer and activator of transcription 3 (Acute-phase response factor)	[17971840]STAT3 is a transcription factor that mediates interleukin-10 (IL-10) cytokine signalling.|[19667404]STAT3 and SRC have a role in the immunoregulation of dendritic cells (DCs) where apoptotic cells-induced inhibition of dendritic cells (DCs) requires MerTK-dependent activation of SRC and STAT3.|[20040863]STAT3 mediates mucosa-protective and anti-inflammatory functions in epithelial and m…				1	t	-3.82665	0	f	5.00722	f	1	f	4								t	f	f	t	f	f	f		f	f	f
144	non-RLR genes	1.07443	TCPA_HUMAN	P17987	TCP1 CCT1 CCTA	T-complex protein 1 subunit alpha (TCP-1-alpha) (CCT-alpha)		0.335877	0.995187	0.632653	0.607	t		0.491462	f	1.74574	f	0	t	3	6950	-4.1966	1	-0.921256				f	f	f	f	f	f	f	3	f	f	f
145	non-RLR genes	1.0715	ASPP2_HUMAN	Q13625	TP53BP2 ASPP2 BBP	Apoptosis-stimulating of p53 protein 2 (Bcl2-binding protein) (Bbp) (Renal carcinoma antigen NY-REN-51) (Tumor suppressor p53-binding protein 2) (53BP2) (p53-binding protein 2) (p53BP2)		0.343749	0.995015	0.632653	0.67	t	-1.87075	0.25229	f	2.49922	t	1	f	1	7159	1.14843						f	f	t	f	f	f	f		f	f	f
146	RLR genes	1.0715	MK12_HUMAN	P53778	MAPK12 ERK6 SAPK3	Mitogen-activated protein kinase 12 (MAP kinase 12) (MAPK 12) (EC 2.7.11.24) (Extracellular signal-regulated kinase 6) (ERK-6) (Mitogen-activated protein kinase p38 gamma) (MAP kinase p38 gamma) (Stress-activated protein kinase 3)		0.336623	0.995015	0.653061	1	t	-1.19885	0	f	2.47229	t	1	f	1								f	f	f	f	f	f	f		f	f	f
147	innate immunity	1.0715	NFAC3_HUMAN	Q12968	NFATC3 NFAT4	Nuclear factor of activated T-cells, cytoplasmic 3 (NF-ATc3) (NFATc3) (NFATx) (T-cell transcription factor NFAT4) (NF-AT4)	[21726630]NFATC3 is a transcription factor required for the regulation of the Toll-like receptor-activated innate inflammatory response in monocytes/macrophages. (Demonstrated in murine model)				0.549	t	-0.57625	0	f	2.73056	t	1	f	1								f	f	f	f	f	f	f		f	f	f
148	other	1.0715	TRAF4_HUMAN	Q9BUZ4	TRAF4 CART1 MLN62 RNF83	TNF receptor-associated factor 4 (Cysteine-rich domain associated with RING and Traf domains protein 1) (Metastatic lymph node gene 62 protein) (MLN 62) (RING finger protein 83)					1	t	-2.2923	0	f	2.56192	t	1	f	1								f	f	f	f	f	f	f		f	f	f
149	other	1.0715	VRK2_HUMAN	Q86Y07	VRK2	Serine/threonine-protein kinase VRK2 (EC 2.7.11.1) (Vaccinia-related kinase 2)					1	t	-0.3075	0.194093	f	2.75671	t	1	f	1	7444	1.67442						f	f	t	f	f	f	f		f	f	f
150	other	1.03175	PRP4B_HUMAN	Q13523	PRPF4B KIAA0536 PRP4 PRP4H PRP4K	Serine/threonine-protein kinase PRP4 homolog (EC 2.7.11.1) (PRP4 kinase) (PRP4 pre-mRNA-processing factor 4 homolog)					1	t	-7.3969	0	f	5.25717	t	1	f		8899	-2.15394	1	-1.72735				f	f	f	f	f	f	f		f	f	f
151	other	1.02369	PSA3_HUMAN	P25788	PSMA3 HC8 PSC8	Proteasome subunit alpha type-3 (EC 3.4.25.1) (Macropain subunit C8) (Multicatalytic endopeptidase complex subunit C8) (Proteasome component C8)					1	t		0	f	4.07531	f	2	f	3	5684	-2.87644	1	-3.70194	1	31.6667		f	f	f	f	f	f	f		f	f	f
152	non-RLR genes	0.91204	BMPR2_HUMAN	Q13873	BMPR2 PPH1	Bone morphogenetic protein receptor type-2 (BMP type-2 receptor) (BMPR-2) (EC 2.7.11.30) (Bone morphogenetic protein receptor type II) (BMP type II receptor) (BMPR-II)		0.344235	0.994844	0.653061		t	-14.5625	0	f	2.94385	t	0	f									f	f	f	f	f	f	f		f	f	t
153	innate immunity	0.911949	CD27_HUMAN	P26842	CD27 TNFRSF7	CD27 antigen (CD27L receptor) (T-cell activation antigen CD27) (T14) (Tumor necrosis factor receptor superfamily member 7) (CD antigen CD27)	[9582383]CD27 is a member of the tumour necrosis factor receptor superfamily that activates NF-kappaB and MAPK9 (stress-activated protein kinase/c-Jun N-terminal kinase) via TRAF2, TRAF5 and MAP3K14 (NIK).				0.905	t	-0.2142	0	f	1.36677	f	1	t	2								f	f	f	f	f	f	f		f	f	f
154	innate immunity	0.865576	CDK9_HUMAN	P50750	CDK9 CDC2L4 TAK	Cyclin-dependent kinase 9 (EC 2.7.11.22) (EC 2.7.11.23) (C-2K) (Cell division cycle 2-like protein kinase 4) (Cell division protein kinase 9) (Serine/threonine-protein kinase PITALRE) (Tat-associated kinase complex catalytic subunit)	[18728388]CDK9 heterodimerizes with CCNT1 to form the positive transcriptional elongation factor b (P-TEFb) and plays a role in the activation of a subset of NF-kappaB dependent targets.				1	t	-2.22685	0	f	2.74467	t	0	f	4								f	f	f	f	f	f	f		f	f	f
155	non-RLR genes	0.865576	DDX5_HUMAN	P17844	DDX5 G17P1 HELR HLR1	Probable ATP-dependent RNA helicase DDX5 (EC 3.6.4.13) (DEAD box protein 5) (RNA helicase p68)		0.351674	0.994672	0.653061	1	t	-0.3707	0.305401	f	2.84049	t	0	f	3	1655	-0.481076						f	f	f	f	f	f	f	1	f	f	f
156	innate immunity	0.840445	SAMH1_HUMAN	Q9Y3Z3	SAMHD1 MOP5	SAM domain and HD domain-containing protein 1 (EC 3.1.4.-) (Dendritic cell-derived IFNG-induced protein) (DCIP) (Monocyte protein 5) (MOP-5)	[21720370]SAMHD1 is specifically targeted for degradation by human immunodeficiency virus 1 (HIV-1) viral protein VPX, and mutations in SAMHD1 causes Aicardi-Goutieres syndrome, which mimics symptoms of congenital viral infection.|[21613998]SAMHD1 is expressed in dendritic and myeloid cells and acts as an anti-retroviral protein that inhibits the early stages of the viral life cycle. Silencing of…				0.015	t	-2.32125	1.28685	f	5.87877	f	0	f									t	f	f	t	f	f	f		f	f	f
157	non-RLR genes	0.838473	1433Z_HUMAN	P63104	YWHAZ	14-3-3 protein zeta/delta (Protein kinase C inhibitor protein 1) (KCIP-1)		0.358946	0.9945	0.653061	1	t	-5.5381	0	f	4.58197	f	1	f	3	7534	1.06322						f	f	f	t	f	f	f	3	f	f	f
158	non-RLR genes	0.837927	HLAG_HUMAN	P17693	HLA-G HLA-6.0 HLAG	HLA class I histocompatibility antigen, alpha chain G (HLA G antigen) (MHC class I antigen G)		0.366057	0.994328	0.653061		t	-1.3075	2.48556	f	6.02161	f	0	f									t	f	t	f	f	f	f		f	f	f
159	non-RLR genes	0.826935	B2MG_HUMAN	P61769	B2M CDABP0092 HDCMA22P	Beta-2-microglobulin [Cleaved into: Beta-2-microglobulin form pI 5.3]		0.373012	0.994156	0.653061	1	t	-0.74335	1.07371	t	3.29427	f	2	f									t	f	f	f	f	f	f		f	f	f
160	TLR, CLR, NLR, cytDNA	0.825205	CREB1_HUMAN	P16220	CREB1	Cyclic AMP-responsive element-binding protein 1 (CREB-1) (cAMP-responsive element-binding protein 1)	[19585511]CREB1 and AP1 transcription factor activation regulates LPS- or M-CSF-induced activation of the MAPK phosphatase-1 (MKP-1) gene, a protein phosphatase that plays a crucial role in innate immunity.|[18034423]CREB1 has a key role in transcriptional regulation of macrophage migration inhibitory factor (MIF) gene expression and MIF-dependent host antimicrobial innate immune defence.				1	t	-5.09955	0	f	5.99042	f	2	f	1								f	f	f	f	f	f	f		f	f	f
161	other	0.815015	M4K4_HUMAN	O95819	MAP4K4 HGK KIAA0687 NIK	Mitogen-activated protein kinase kinase kinase kinase 4 (EC 2.7.11.1) (HPK/GCK-like kinase HGK) (MAPK/ERK kinase kinase kinase 4) (MEK kinase kinase 4) (MEKKK 4) (Nck-interacting kinase)						f	-5.78265	0.793303	f	2.15383	t	1	f	4	9448	-0.132803						f	f	f	f	f	f	f	1	f	f	f
162	TLR, CLR, NLR, cytDNA	0.788804	AKT1_HUMAN	P31749	AKT1 PKB RAC	RAC-alpha serine/threonine-protein kinase (EC 2.7.11.1) (Protein kinase B) (PKB) (Protein kinase B alpha) (PKB alpha) (Proto-oncogene c-Akt) (RAC-PK-alpha)	[21196185]AKT1 is a Ser/Thr protein kinase that plays a pivotal role in functional activation in macrophages. AKT1 specifically functions in phagocytosis, intracellular bacterial infection, LPS tolerance, production of inflammatory cytokines/mediators, and migration during macrophage-mediate innate immunity.|[21683629]AKT1 activation is blocked by Bacillus anthracis, resulting in the opening of a…				0.549	t	-1.42025	0	t	1.52059	t	0	f	4								f	f	f	f	f	f	f		f	f	f
163	TLR, CLR, NLR, cytDNA	0.753431	IRAK2_HUMAN	O43187	IRAK2	Interleukin-1 receptor-associated kinase-like 2 (IRAK-2)	[17878161]IRAK2 has a role in TRAF6 ubiquitination in the Toll-like receptor (TLR) pathway and thus plays a more central role than IRAK1 in TLR signalling to NFkappaB.|[18438411]IRAK2 is critical in late-phase Toll-like receptor (TLR) responses, and IRAK1 and IRAK2 are essential for the initial responses to TLR stimulation.|[19224918]IRAK2 is required for LPS-mediated post-transcriptional control…				1	t	-2.63765	0.752887	f	2.61709	t	0	f	1								f	f	f	t	f	f	f		f	f	f
164	other	0.750105	ZO2_HUMAN	Q9UDY2	TJP2 X104 ZO2	Tight junction protein ZO-2 (Tight junction protein 2) (Zona occludens protein 2) (Zonula occludens protein 2)					0.1	t	-2.99195	0	f	2.31717	f	0	t	1	9414	3.97357	1	0.491443				f	f	t	f	f	f	f		f	f	f
165	other	0.74136	CDC37_HUMAN	Q16543	CDC37 CDC37A	Hsp90 co-chaperone Cdc37 (Hsp90 chaperone protein kinase-targeting subunit) (p50Cdc37)					1	t	-1.57855	0	f	3.62802	f	1	f	9	11140	-3.04451	1	-2.70194	1	143.333		f	f	f	t	f	f	f	2	f	f	f
166	non-RLR genes	0.74136	CUL1_HUMAN	Q13616	CUL1	Cullin-1 (CUL-1)		0.379816	0.993984	0.653061	1	t	-1.51815	0	f	3.2933	f	1	f	5	8454	-2.85256	1	-0.136278				f	f	f	f	f	f	f		f	f	f
167	non-RLR genes	0.74136	GRP75_HUMAN	P38646	HSPA9 GRP75 HSPA9B	Stress-70 protein, mitochondrial (75 kDa glucose-regulated protein) (GRP-75) (Heat shock 70 kDa protein 9) (Mortalin) (MOT) (Peptide-binding protein 74) (PBP74)		0.386474	0.993812	0.653061	1	t	-1.7078	0	f	2.02436	f	1	f	15	3313	-3.57082	1	-3.91205	1	138		f	f	f	f	f	f	f		f	f	f
168	innate immunity	0.74136	HDAC1_HUMAN	Q13547	HDAC1 RPD3L1	Histone deacetylase 1 (HD1) (EC 3.5.1.98)	[14645718]HDAC1 Inhibition decreases IFN-alpha responsiveness whereas its expression augments the IFN-alpha response, demonstrating that it modulates IFN-alpha-induced transcription.|[20798038]Histone deacetylase 1 (HDAC1) is part of a repressor complex, along with key components that include HDAC2, RE-1 silencing transcription factor (REST), co-repressor of REST (CoREST), and lysine-specific dem…				0.368	t	-1.81455	0.332547	f	2.45181	f	1	f	6								f	f	f	f	f	f	f	1	f	f	f
169	non-RLR genes	0.726982	JUNB_HUMAN	P17275	JUNB	Transcription factor jun-B		0.392991	0.99364	0.653061	0.122	t	-0.8724	1.26923	f	2.91514	f	0	f	3								t	f	t	f	f	f	f		f	f	f
170	innate immunity	0.715915	IRF2_HUMAN	P14316	IRF2	Interferon regulatory factor 2 (IRF-2)	[18514056]IRF2 is a transcriptional repressor that functions by competing with the transcriptional activator IRF1 and has also been shown to functions as a transcriptional activator for several genes. IRF2 transcriptional activity is regulated by sumoylation whereby covalent modification of IRF2 by SUMO1 results in enhanced transcriptional repression activity on IRF1.				1	t	-4.1144	0.305359	f	4.002	t	0	f	2								t	f	f	f	f	f	f		f	f	f
171	non-RLR genes	0.695621	N4BP1_HUMAN	O75113	N4BP1 KIAA0615	NEDD4-binding protein 1 (N4BP1)		0.39937	0.993469	0.653061		t	-4.978	0.500402	f	5.84891	f	2	f		9683	2.50919	1	-1.8353				t	f	f	t	t	f	f		f	f	f
172	TLR, CLR, NLR, cytDNA	0.692803	TNR5_HUMAN	P25942	CD40 TNFRSF5	Tumor necrosis factor receptor superfamily member 5 (B-cell surface antigen CD40) (Bp50) (CD40L receptor) (CDw40) (CD antigen CD40)					0.183	t	-1.9658	0.957765	f	3.5592	f	2	f	4								f	f	t	f	f	f	f		t	f	f
173	innate immunity	0.685447	IF16_HUMAN	Q16666	IFI16 IFNGIP1	Gamma-interferon-inducible protein 16 (Ifi-16) (Interferon-inducible myeloid differentiation transcriptional activator)	[20890285]IFI16, a PYHIN protein, is an intracellular DNA sensor that mediates the induction of interferon-beta (IFNB) by directly associating with IFNB-inducing viral DNA motifs. |[21575908]IFI16 acts as a nuclear pathogen sensor and interacts with PYCARD and CASP1 to form a functional inflammasome during KSHV infections.				0.549	t	-0.7118	3.96035	f	5.32003	f	0	f	1								t	f	t	f	f	f	f		f	f	f
174	non-RLR genes	0.685447	SODM_HUMAN	P04179	SOD2	Superoxide dismutase [Mn], mitochondrial (EC 1.15.1.1)		0.405617	0.993297	0.653061	1	t	-2.21035	3.1096	f	4.25293	f	0	f	1	6648	-1.94004						f	f	t	f	f	f	f		f	f	f
175	non-RLR genes	0.658242	SMAD2_HUMAN	Q15796	SMAD2 MADH2 MADR2	Mothers against decapentaplegic homolog 2 (MAD homolog 2) (Mothers against DPP homolog 2) (JV18-1) (Mad-related protein 2) (hMAD-2) (SMAD family member 2) (SMAD 2) (Smad2) (hSMAD2)		0.411735	0.993125	0.653061	1	t	-12.9421	0.314875	f	2.56868	f	0	f	4	4087	-3.12692	1	-0.521901				f	f	f	f	f	f	f		f	f	f
176	innate immunity	0.634712	B2LA1_HUMAN	Q16548	BCL2A1 BCL2L5 BFL1 GRS HBPA1	Bcl-2-related protein A1 (Bcl-2-like protein 5) (Bcl2-L-5) (Hemopoietic-specific early response protein) (Protein BFL-1) (Protein GRS)	[21167304]BCL2A1 negatively regulates autophagy and expression of BCL2A1 in Mycobacterium tuberculosis infected macrophages provides the bacteria a survival strategy to overcome host defences.				1	t		3.70108	f	3.28102	f	1	f									f	f	t	f	f	f	f		f	f	f
177	innate immunity	0.633294	KPCD_HUMAN	Q05655	PRKCD	Protein kinase C delta type (EC 2.7.11.13) (nPKC-delta)	[19150425]Following TNF stimulation, PRKCD phosphorylates TRAF2 leading to CHUK (IKK alpha) and IKBKB (IKK beta) recruitment to the TNF receptor|[22265677]PRKCD is an essential signalling kinase in C-type lectin receptor-mediated innate immunity and host protection. (Demonstrated in mice)				0.497	t	-0.83955	0.514603	f	2.56933	t	1	f									f	f	f	f	f	f	f		f	f	f
178	non-RLR genes	0.633294	SMCA5_HUMAN	O60264	SMARCA5 SNF2H WCRF135	SWI/SNF-related matrix-associated actin-dependent regulator of chromatin subfamily A member 5 (SWI/SNF-related matrix-associated actin-dependent regulator of chromatin A5) (EC 3.6.4.-) (Sucrose nonfermenting protein 2 homolog) (hSNF2H)		0.417729	0.992953	0.653061	1	t	-0.5364	0.738896	f	3.61085	t	1	f		8467	-1.07738						f	f	f	f	f	f	f		f	f	f
179	innate immunity	0.57732	JAK2_HUMAN	O60674	JAK2	Tyrosine-protein kinase JAK2 (EC 2.7.10.2) (Janus kinase 2) (JAK-2)	[15121872]JAK2 binds to the majority of the known members of the cytokine family of receptors and ligand-receptor binding leads to activation of the associated JAK2 molecules, resulting in rapid autophosphorylation of multiple tyrosines within JAK2. Tyrosine 813 is a site of autophosphorylation in JAK2 and is the SH2-B beta-binding site within JAK2 that is required for SH2-B beta to enhance activ…				1	t	-3.3257	1.20394	f	4.36695	f	0	f	2								t	f	f	f	f	f	f		f	f	f
180	innate immunity	0.549561	SMCA2_HUMAN	P51531	SMARCA2 BAF190B BRM SNF2A SNF2L2	Probable global transcription activator SNF2L2 (EC 3.6.4.-) (ATP-dependent helicase SMARCA2) (BRG1-associated factor 190B) (BAF190B) (Protein brahma homolog) (hBRM) (SNF2-alpha) (SWI/SNF-related matrix-associated actin-dependent regulator of chromatin subfamily A member 2)	[19144648]A member of the SWI/SNF family of proteins and is essential for the multiple changes in gene expression that occur during differentiation|[19342595]Required for maintaining expression of several smooth muscle-specific genes				0.607	t	-3.5396	0	f	3.64997	t	2	f									f	f	f	f	f	f	f		f	f	f
181	other	0.54778	RN114_HUMAN	Q9Y508	RNF114 ZNF228 ZNF313	RING finger protein 114 (Zinc finger protein 228) (Zinc finger protein 313)					1	f	-3.81725	1.19782	f	5.73783	t	0	f		55905	1.6813						f	f	f	f	f	f	f		f	f	f
182	innate immunity	0.519094	CCL5_HUMAN	P13501	CCL5 D17S136E SCYA5	C-C motif chemokine 5 (EoCP) (Eosinophil chemotactic cytokine) (SIS-delta) (Small-inducible cytokine A5) (T cell-specific protein P228) (TCP228) (T-cell-specific protein RANTES) [Cleaved into: RANTES(3-68); RANTES(4-68)]	[20386592]CCL5 expression activates the IFN response during C. pneumoniae infection is mediated by intracellular nucleotide-sensing pattern recognition receptors (PRRs), which operate through a mechanism dependent on the bacterial type III secretion system (T3SS).|[20523058]CCL5 expression in airway epithelial cells is regulated by cross-talk between TLR3 signalling and inflammatory cytokines whe…				1	t	-1.3919	6.69098	f	3.54198	f	2	f									t	f	t	f	f	f	f		f	f	f
183	innate immunity	0.519094	IL6_HUMAN	P05231	IL6 IFNB2	Interleukin-6 (IL-6) (B-cell stimulatory factor 2) (BSF-2) (CTL differentiation factor) (CDF) (Hybridoma growth factor) (Interferon beta-2) (IFN-beta-2)	[21148800]IL6 trans-signalling via STAT3 is a critical modulator of LPS-driven pro-inflammatory responses through cross-talk regulation of the TLR4/Mal signalling pathway broader mechanism that regulates the severity of the host inflammatory response.|[22096605]IL6 synthesis is regulated by the opposing effects of prostaglandin (PG)E(2) and PGD(2) in human chondrocytes. IL6 synthesis is increased…				1	t	-0.47735	3.08753	f	2.79813	f	2	f									f	f	t	f	f	f	f		f	f	f
184	innate immunity	0.519094	VCAM1_HUMAN	P19320	VCAM1 L1CAM	Vascular cell adhesion protein 1 (V-CAM 1) (VCAM-1) (INCAM-100) (CD antigen CD106)					1	t	-1.6355	1.8977	f	2.23649	f	2	f									f	f	f	f	f	f	f		f	f	f
185	other	0.508471	PIM3_HUMAN	Q86V86	PIM3	Serine/threonine-protein kinase pim-3 (EC 2.7.11.1)					1	f	-1.4434	0.362954	f	2.36765	t	1	t		415116	1.39525						t	f	f	f	f	f	f		f	f	f
186	other	0.444268	GABP1_HUMAN	Q06547	GABPB1 E4TF1B GABPB GABPB2	GA-binding protein subunit beta-1 (GABP subunit beta-1) (GABPB-1) (GABP subunit beta-2) (GABPB-2) (Nuclear respiratory factor 2) (Transcription factor E4TF1-47) (Transcription factor E4TF1-53)					0.449	t	-6.15495		f	3.29886	t	1	f									f	f	f	f	f	f	f		f	f	f
187	innate immunity	0.410967	STA5A_HUMAN	P42229	STAT5A STAT5	Signal transducer and activator of transcription 5A	[9398404]IL-2 and IL-7 induced heterodimerization of STAT5 isoforms in human peripheral blood T lymphoblast				1	t	-4.90485	1.35247	f	2.31936	f	2	f									f	f	t	f	f	f	f		f	f	f
188	TLR, CLR, NLR, cytDNA	0.403483	AKT3_HUMAN	Q9Y243	AKT3 PKBG	RAC-gamma serine/threonine-protein kinase (EC 2.7.11.1) (Protein kinase Akt-3) (Protein kinase B gamma) (PKB gamma) (RAC-PK-gamma) (STK-2)					1	t	-3.8127	0	f	2.11417	t	3	f									t	f	f	f	f	f	f		f	f	f
189	non-RLR genes	0.391182	PDPK1_HUMAN	O15530	PDPK1 PDK1	3-phosphoinositide-dependent protein kinase 1 (hPDK1) (EC 2.7.11.1)		0.423601	0.992781	0.653061		t	-6.6315	0	f	1.8709	t	1	f	1	5170	0.755584						f	f	f	f	f	f	f		f	f	f
190	other	0.373015	SH3K1_HUMAN	Q96B97	SH3KBP1 CIN85	SH3 domain-containing kinase-binding protein 1 (CD2-binding protein 3) (CD2BP3) (Cbl-interacting protein of 85 kDa) (Human Src family kinase-binding protein 1) (HSB-1)					1	t	-1.087	1.50689	f	2.69575	f	3	f		30011	1.14088						f	f	f	f	f	f	f		f	f	f
191	other	0.372836	KPCT_HUMAN	Q04759	PRKCQ PRKCT	Protein kinase C theta type (EC 2.7.11.13) (nPKC-theta)					0.905	t	-2.783	0.447437	f	1.69187	t	0	f	3	5588	1.23546						f	f	f	f	f	f	f		f	f	t	[22542470]Immune response to smallpox vaccine (IL-6)
192	innate immunity	0.326831	CCL3_HUMAN	P10147	CCL3 G0S19-1 MIP1A SCYA3	C-C motif chemokine 3 (G0/G1 switch regulatory protein 19-1) (Macrophage inflammatory protein 1-alpha) (MIP-1-alpha) (PAT 464.1) (SIS-beta) (Small-inducible cytokine A3) (Tonsillar lymphocyte LD78 alpha protein) [Cleaved into: MIP-1-alpha(4-69) (LD78-alpha(4-69))]						t	-0.49595	2.64965	f	2.41743	f	1	f									f	f	t	f	f	f	f		f	f	f
193	innate immunity	0.326831	GROA_HUMAN	P09341	CXCL1 GRO GRO1 GROA MGSA SCYB1	Growth-regulated alpha protein (C-X-C motif chemokine 1) (GRO-alpha(1-73)) (Melanoma growth stimulatory activity) (MGSA) (Neutrophil-activating protein 3) (NAP-3) [Cleaved into: GRO-alpha(4-73); GRO-alpha(5-73); GRO-alpha(6-73)]						t	-1.5682	3.8386	f	2.6179	f	1	f									f	f	t	f	f	f	f		f	f	f
194	non-RLR genes	0.326831	I23O1_HUMAN	P14902	IDO1 IDO INDO	Indoleamine 2,3-dioxygenase 1 (IDO-1) (EC 1.13.11.52) (Indoleamine-pyrrole 2,3-dioxygenase)		0.429357	0.992609	0.653061		t	-0.6615	4.7955	f	3.88015	f	1	f		3620	0.73766						t	f	t	f	f	f	f		f	f	f
195	non-RLR genes	0.308274	DDX17_HUMAN	Q92841	DDX17	Probable ATP-dependent RNA helicase DDX17 (EC 3.6.4.13) (DEAD box protein 17) (DEAD box protein p72) (RNA-dependent helicase p72)		0.434998	0.992437	0.653061	1	t		0	f	2.34929	t		f	1	10521	-2.25255	1	-3.0033	1	18.3333	1	f	f	f	f	f	f	f	2	f	f	f
196	RLR genes	0.305524	ATG12_HUMAN	O94817	ATG12 APG12 APG12L	Ubiquitin-like protein ATG12 (Autophagy-related protein 12) (APG12-like)	[17921696]ATG12::ATG5 conjugate is a key regulator of the autophagic process to eliminate pathogens such as Streptococcus, M. tuberculosis, Listeria, and herpesvirus. ATG12::ATG5 also associates with components of the RIG-I pathway to negatively regulate type I IFN response and promote RNA virus replication.	0.427451	0.992437	0.673469		f	-5.4595	0	f	5.59352	t	0	f	4								f	f	f	f	f	f	f		f	f	f
197	other	0.296776	BTAF1_HUMAN	O14981	BTAF1 TAF172	TATA-binding protein-associated factor 172 (EC 3.6.4.-) (ATP-dependent helicase BTAF1) (B-TFIID transcription factor-associated 170 kDa subunit) (TAF(II)170) (TBP-associated factor 172) (TAF-172)					1	t	-3.78035	0.22855	f	2.11026	t	1	f		9044	-0.595703						f	f	f	f	f	f	f		f	f	f
198	innate immunity	0.266308	CCL2_HUMAN	P13500	CCL2 MCP1 SCYA2	C-C motif chemokine 2 (HC11) (Monocyte chemoattractant protein 1) (Monocyte chemotactic and activating factor) (MCAF) (Monocyte chemotactic protein 1) (MCP-1) (Monocyte secretory protein JE) (Small-inducible cytokine A2)	[21458307]CCL2 is secreted by bone marrow mesenchymal stem cells in response to circulating TLR ligands or bacterial infection, which then induces monocyte trafficking into the bloodstream. (Demonstrated in murine model)				1	t	-0.4982	4.02212	f	2.97641	f	1	f									t	f	f	f	f	f	f		f	f	f
199	innate immunity	0.266308	CXCL3_HUMAN	P19876	CXCL3 GRO3 GROG SCYB3	C-X-C motif chemokine 3 (GRO-gamma(1-73)) (Growth-regulated protein gamma) (GRO-gamma) (Macrophage inflammatory protein 2-beta) (MIP2-beta) [Cleaved into: GRO-gamma(5-73)]					1	t	-0.43015	3.80797	f	2.43778	f	1	f									f	f	t	f	f	f	f		f	f	f
200	innate immunity	0.266308	UPAR_HUMAN	Q03405	PLAUR MO3 UPAR	Urokinase plasminogen activator surface receptor (U-PAR) (uPAR) (Monocyte activation antigen Mo3) (CD antigen CD87)	[21998707]PLAUR is required for optimal TLR2-induced neutrophil activation. (Demonstrated in mice)				0.607	t	-0.5345	3.10989	f	3.14793	f	1	f									f	f	t	f	f	f	f		f	f	f
201	innate immunity	0.24862	CTNB1_HUMAN	P35222	CTNNB1 CTNNB OK/SW-cl.35 PRO2286	Catenin beta-1 (Beta-catenin)	[17704137]CTNNB1 binds to NFKB1 and regulates expression of C-Reactive protein (CRP) after TNF (TNF-alpha) treatment.|[20453844]CTNNB1 interacts with LRRFIP1, promoting the activation of CTNNB1, which increases IFN-beta expression by binding to the C-terminal domain of the transcription factor IRF3 and recruiting the acetyltransferase EP300 to the IFN-beta enhanceosome via IRF3.				1	t	-3.1181	0	f	1.33302	f	1	f	6								f	f	t	f	f	f	f		f	f	f
202	other	0.216964	PTBP1_HUMAN	P26599	PTBP1 PTB	Polypyrimidine tract-binding protein 1 (PTB) (57 kDa RNA-binding protein PPTB-1) (Heterogeneous nuclear ribonucleoprotein I) (hnRNP I)					0.0015	t	-3.152	0	f	5.90102	f	1	f		5725	2.23783	1	0.453346				f	f	f	f	f	f	f	1	f	f	f
203	non-RLR genes	0.210207	MYH9_HUMAN	P35579	MYH9	Myosin-9 (Cellular myosin heavy chain, type A) (Myosin heavy chain 9) (Myosin heavy chain, non-muscle IIa) (Non-muscle myosin heavy chain A) (NMMHC-A) (Non-muscle myosin heavy chain IIa) (NMMHC II-a) (NMMHC-IIA)		0.43296	0.992265	0.673469	1	t	-2.8723	0	f	2.92756	f	3	f	4	4627	-0.267251						f	f	f	f	f	f	f	2	f	f	f
204	other	0.158182	RADI_HUMAN	P35241	RDX	Radixin					1	t	-3.7409	1.00606	f	2.8495	f	1	f		5962	-0.794132						f	f	f	f	f	f	f		f	f	f
205	other	0.147474	MAST2_HUMAN	Q6P0Q8	MAST2 KIAA0807 MAST205	Microtubule-associated serine/threonine-protein kinase 2 (EC 2.7.11.1)					1	t	-0.6131	0	f	1.46391	t	2	f	2	23139	1.82481						f	f	f	f	f	f	f		f	f	f
206	other	0.140554	MK06_HUMAN	Q16659	MAPK6 ERK3 PRKM6	Mitogen-activated protein kinase 6 (MAP kinase 6) (MAPK 6) (EC 2.7.11.24) (Extracellular signal-regulated kinase 3) (ERK-3) (MAP kinase isoform p97) (p97-MAPK)					1	t	-2.9806	0.589331	f	1.75019	t	1	f		5597	-1.87715						f	f	f	f	f	f	f		f	f	f
207	other	0.136448	SDCG8_HUMAN	Q86SQ7	SDCCAG8 CCCAP HSPC085	Serologically defined colon cancer antigen 8 (Antigen NY-CO-8) (Centrosomal colon cancer autoantigen protein) (hCCCAP)					0.67	t	-0.0963	0	f	6.41841	f	1	f	1	10806	-0.525265						f	f	f	f	f	f	f		f	f	f
208	TLR, CLR, NLR, cytDNA	0.120785	TAB2_HUMAN	Q9NYJ8	TAB2 KIAA0733 MAP3K7IP2	TGF-beta-activated kinase 1 and MAP3K7-binding protein 2 (Mitogen-activated protein kinase kinase kinase 7-interacting protein 2) (TAK1-binding protein 2) (TAB-2) (TGF-beta-activated kinase 1-binding protein 2)	[11259596]MAP3K7IP2 (TAB2) interacts with both MAP3K7 (TAK1) and TRAF6 and promotes their association, thereby triggering subsequent interleukin-1 signalling events. |[15327770]MAP3K7IP2 (TAB2) and MAP3K7IP2 (TAB3) activate the NF-kappaB pathway through binding to K63-linked polyubiquitin chains.|[19150425]MAP3K7IP2 binds to K-63 polyubiquitinated TRAF2 and this association is required for activa…				1	f	-6.9982	0	f	5.68162	f	1	f	5								f	f	f	t	f	f	f		f	f	f
209	other	0.117751	PSB8_HUMAN	P28062	PSMB8 LMP7 PSMB5i RING10 Y2	Proteasome subunit beta type-8 (EC 3.4.25.1) (Low molecular mass protein 7) (Macropain subunit C13) (Multicatalytic endopeptidase complex subunit C13) (Proteasome component C13) (Proteasome subunit beta-5i) (Really interesting new gene 10 protein)					1	t	-1.1434	2.87155	f	4.87984	f		f									t	f	t	f	f	f	f		t	f	t
210	other	0.117751	PSB9_HUMAN	P28065	PSMB9 LMP2 PSMB6i RING12	Proteasome subunit beta type-9 (EC 3.4.25.1) (Low molecular mass protein 2) (Macropain chain 7) (Multicatalytic endopeptidase complex chain 7) (Proteasome chain 7) (Proteasome subunit beta-1i) (Really interesting new gene 12 protein)					1	t	-0.78515	2.75216	f	5.261	f		f									t	f	t	f	f	f	f		t	f	f
211	other	0.117751	TNF10_HUMAN	P50591	TNFSF10 APO2L TRAIL	Tumor necrosis factor ligand superfamily member 10 (Apo-2 ligand) (Apo-2L) (TNF-related apoptosis-inducing ligand) (Protein TRAIL) (CD antigen CD253)					0.819	t	-2.33875	4.36102	f	4.51348	f		f									t	f	t	f	f	f	f		t	t	f
212	other	0.107229	ESR1_HUMAN	P03372	ESR1 ESR NR3A1	Estrogen receptor (ER) (ER-alpha) (Estradiol receptor) (Nuclear receptor subfamily 3 group A member 1)					1	t	-7.6558	0	f	1.61707	f	3	f	6	2099	-5.57726	1	0.620634				f	f	f	f	f	f	f		f	f	f
213	non-RLR genes	0.1035	FBW1B_HUMAN	Q9UKB1	FBXW11 BTRCP2 FBW1B FBXW1B KIAA0696	F-box/WD repeat-containing protein 11 (F-box and WD repeats protein beta-TrCP2) (F-box/WD repeat-containing protein 1B) (Homologous to Slimb protein) (HOS)		0.438363	0.992094	0.673469	1	t	-2.91925	0	f	3.96591	f	1	f	3	23291	-2.17561	1	0.489839				f	f	f	f	f	f	f	1	f	f	f
214	non-RLR genes	0.1035	TERA_HUMAN	P55072	VCP	Transitional endoplasmic reticulum ATPase (TER ATPase) (15S Mg(2+)-ATPase p97 subunit) (Valosin-containing protein) (VCP)		0.443665	0.991922	0.673469	1	t	-2.60685	0	f	3.74923	f	1	f	4	7415	-3.64963	1	-4.37823	1	182		f	f	f	f	f	f	f	1	f	f	f
215	other	0.066037	RRP5_HUMAN	Q14690	PDCD11 KIAA0185	Protein RRP5 homolog (NF-kappa-B-binding protein) (NFBP) (Programmed cell death protein 11)					0.15	t	-1.2072	0	f	2.27018	f	0	t	2	22984	-0.956811						f	f	f	f	f	f	f		f	f	f
216	innate immunity	0.0649986	RTP4_HUMAN	Q96DX8	RTP4 IFRG28	Receptor-transporting protein 4 (28 kDa interferon-responsive protein)					0.0111	f	-0.29685	2.6814	f	5.82565	f	1	f									t	t	f	f	f	f	f		t	t	f
217	non-RLR genes	0.0486789	DICER_HUMAN	Q9UPY3	DICER1 DICER HERNA KIAA0928	Endoribonuclease Dicer (EC 3.1.26.-) (Helicase with RNase motif) (Helicase MOI)		0.448868	0.99175	0.673469	0.273	t	-9.35495	0	f	2.66813	t	1	f		23405	-0.264338						f	f	f	t	f	f	f		f	f	f
218	non-RLR genes	0.0486789	KAPCB_HUMAN	P22694	PRKACB	cAMP-dependent protein kinase catalytic subunit beta (PKA C-beta) (EC 2.7.11.11)		0.453974	0.991578	0.673469	1	t	-5.5164	0	f	2.43999	t	1	f		5567	-0.781975						f	f	f	f	f	f	f		f	f	f
219	other	0.0486789	PKN2_HUMAN	Q16513	PKN2 PRK2 PRKCL2	Serine/threonine-protein kinase N2 (EC 2.7.11.13) (Protein kinase C-like 2) (Protein-kinase C-related kinase 2)					1	t	-6.84085	0	f	3.14969	t	1	f		5586	-4.01485	1	-3.18252	1	115.333	1	f	f	f	f	f	f	f		f	f	f
220	innate immunity	0.0337365	EGR1_HUMAN	P18146	EGR1 KROX24 ZNF225	Early growth response protein 1 (EGR-1) (AT225) (Nerve growth factor-induced protein A) (NGFI-A) (Transcription factor ETR103) (Transcription factor Zif268) (Zinc finger protein 225) (Zinc finger protein Krox-24)	[15545275]EGR1 is an immediate early gene that is up-regulated by a multitude of growth factors, cytokines and environmental stresses to regulate LPS-induced SOCS1 transcription.				1	t	-4.88455	3.06047	f	0.352791	f	2	f	1								f	f	f	f	f	f	f		f	f	f
221	other	0.0206629	ML12A_HUMAN	P19105	MYL12A MLCB MRLC3 RLC	Myosin regulatory light chain 12A (MLC-2B) (Myosin RLC) (Myosin regulatory light chain 2, nonsarcomeric) (Myosin regulatory light chain MRLC3)						t	-0.8877		f	1.36745	f	1	f	5	10627	0.489707						f	f	f	f	f	f	f		f	f	f
222	innate immunity	0.0138279	BID_HUMAN	P55957	BID	BH3-interacting domain death agonist (p22 BID) (BID) [Cleaved into: BH3-interacting domain death agonist p15 (p15 BID); BH3-interacting domain death agonist p13 (p13 BID); BH3-interacting domain death agonist p11 (p11 BID)]	[21552281]BID is a critical component of the NOD signalling pathway and is crucial for the peptidoglycan inflammation response. BID deficient mice are unresponsive to local or systemic exposure to NOD agonist or their protective effects in experimental colitis. (Demonstrated in murine model)					t	-5.6954	0.763678	t	3.82324	f	0	f	4								f	f	f	f	f	f	f		f	f	f
223	innate immunity	0.000522389	BCL2_HUMAN	P10415	BCL2	Apoptosis regulator Bcl-2	[21850221]BCL2 is a multifunctional regulator of cell survival that inhibits the innate immune response during early stages of pathogenesis. Muscle-specific expression of BCL2 in Lama2-deficient mice resulted in the inhibition of TLR4, TLR6, TLR7, TLR8 and TLR9 induction, leading to reduced infiltration of eosinophils, the principal death effector cells. (Demonstrated in murine model)				1	t	-9.1127	0	f	1.20172	f	1	f	5								f	f	f	f	f	f	f		f	f	f
224	innate immunity	-0.0100822	GBP2_HUMAN	P32456	GBP2	Interferon-induced guanylate-binding protein 2 (GTP-binding protein 2) (GBP-2) (HuGBP-2) (Guanine nucleotide-binding protein 2)	[21757726]GBP2 localizes to intracellular compartments positive for macroautophagy markers and Immunity-Related GTPases (IRGs) indirectly modulate GBP2 localization. (Demonstrated in murine model)				0.0224	t	-1.248	1.96907	f	3.46073	f		f									t	t	t	f	f	f	f		t	f	f
225	other	-0.0179971	DEDD_HUMAN	O75618	DEDD DEDPRO1 DEFT KE05	Death effector domain-containing protein (DEDPro1) (Death effector domain-containing testicular molecule) (FLDED-1)					1	f	-2.58905	0	f	3.81568	t	1	f	3								f	f	f	f	f	f	f		f	f	f
226	TLR, CLR, NLR, cytDNA	-0.0450571	TCAM2_HUMAN	Q86XR7	TICAM2 TIRAP3 TIRP TRAM	TIR domain-containing adapter molecule 2 (TICAM-2) (Putative NF-kappa-B-activating protein 502) (TRIF-related adapter molecule) (Toll-like receptor adaptor protein 3) (Toll/interleukin-1 receptor domain-containing protein)	[21494017]TICAM2 deficiency results in the impairment of LPS-stimulated TNF-alpha protein translation. (Demonstrated in murine model)				0.301	t	-4.83015	0.471036	f	4.01487	f		f	3								f	f	f	f	f	f	f		f	f	f
227	innate immunity	-0.0598607	CBL_HUMAN	P22681	CBL CBL2 RNF55	E3 ubiquitin-protein ligase CBL (EC 6.3.2.-) (Casitas B-lineage lymphoma proto-oncogene) (Proto-oncogene c-Cbl) (RING finger protein 55) (Signal transduction protein CBL)	[21799517]CBL, an E3 ligase, has a crucial role in regulating dendritic cell maturation by facilitating the regulatory functions of NFKB1. (Demonstrated in mouse)				1	t	-12.7052	0	f	1.04805	f	2	f	2								f	f	f	f	f	f	f		f	f	f
228	other	-0.0816998	RIPK4_HUMAN	P57078	RIPK4 ANKRD3 DIK	Receptor-interacting serine/threonine-protein kinase 4 (EC 2.7.11.1) (Ankyrin repeat domain-containing protein 3) (PKC-delta-interacting protein kinase)					1	f		0.106462	f		t	1	t		54101	0.134053						f	f	f	f	t	f	f		f	f	f
229	other	-0.0899154	CLD1_HUMAN	O95832	CLDN1 CLD1 SEMP1 UNQ481/PRO944	Claudin-1 (Senescence-associated epithelial membrane protein)					1	t	-6.70355	1.15759	f	2.23587	f	1	f		9076	3.28656	1	-0.630761				f	f	f	f	f	f	f		f	f	f
230	other	-0.134507	CSKP_HUMAN	O14936	CASK LIN2	Peripheral plasma membrane protein CASK (hCASK) (EC 2.7.11.1) (Calcium/calmodulin-dependent serine protein kinase) (Protein lin-2 homolog)					1	t	-0.2175	0	f	2.61612	t	2	f		8573	1.48093						f	f	f	f	f	f	f		f	f	f
231	non-RLR genes	-0.144597	B2L11_HUMAN	O43521	BCL2L11 BIM	Bcl-2-like protein 11 (Bcl2-L-11) (Bcl2-interacting mediator of cell death)		0.458986	0.991406	0.673469	0.905	t	-8.72615	0.398391	f	3.07643	f	1	f	3								f	f	f	f	f	f	f		f	f	f
232	non-RLR genes	-0.144597	SET_HUMAN	Q01105	SET	Protein SET (HLA-DR-associated protein II) (Inhibitor of granzyme A-activated DNase) (IGAAD) (PHAPII) (Phosphatase 2A inhibitor I2PP2A) (I-2PP2A) (Template-activating factor I) (TAF-I)		0.463907	0.991234	0.673469	1	t	-5.3722	0	f	3.23385	f	1	f	4	6418	-0.553422						f	f	f	f	f	f	f		f	f	f
233	innate immunity	-0.175488	IMA1_HUMAN	P52294	KPNA1 RCH2	Importin subunit alpha-1 (Karyopherin subunit alpha-1) (Nucleoprotein interactor 1) (NPI-1) (RAG cohort protein 2) (SRP1-beta)	[16298512]KPNA1 (IPOA5) regulates the import of STAT proteins into the nucleus through nuclear pores.|[12740372]KPNA1 contains a nuclear localization signal binding site for STAT1 homodimers, STAT1-STAT2 heterodimers and influenza A virus nucleoprotein.				1	t	-12.5839	0	f	4.91553	f	0	f	1								f	f	f	f	f	f	f	1	f	f	f
234	innate immunity	-0.193438	IFIT2_HUMAN	P09913	IFIT2 G10P2 IFI54	Interferon-induced protein with tetratricopeptide repeats 2 (IFIT-2) (ISG-54 K) (Interferon-induced 54 kDa protein) (IFI-54K)	[19108715]IFIT2 belongs to type 1 interferon response genes and is highly induced after stimulation with LPS and selectively affects LPS induced protein expression by regulation at different post-transcriptional levels.|[22065572]IFIT2 expression imparts anti-viral immunity to restrict West Nile virus infection and control viral pathogenesis. (Demonstrated in mice)				0.905	f	-5.8661	5.74364	f	5.20066	f	2	f	1								t	t	t	f	f	f	f		t	t	f
235	non-RLR genes	-0.206632	SRPK1_HUMAN	Q96SB4	SRPK1	Serine/threonine-protein kinase SRPK1 (EC 2.7.11.1) (SFRS protein kinase 1) (Serine/arginine-rich protein-specific kinase 1) (SR-protein-specific kinase 1)		0.46874	0.991062	0.673469		t	-4.8808	0.172314	f	2.98723	t	0	f	1	6732	1.34362						f	f	f	f	f	f	f		f	f	f
236	other	-0.211081	APOL6_HUMAN	Q9BWW8	APOL6 UNQ3095/PRO21341	Apolipoprotein L6 (Apolipoprotein L-VI) (ApoL-VI)					0.549	f	-12.5534	2.36764	f	5.29418	f		f		80830	1.88089						t	f	f	f	f	f	f		f	f	f
237	other	-0.232367	PP16B_HUMAN	Q96T49	PPP1R16B ANKRD4 KIAA0823	Protein phosphatase 1 regulatory inhibitor subunit 16B (Ankyrin repeat domain-containing protein 4) (CAAX box protein TIMAP) (TGF-beta-inhibited membrane-associated protein) (hTIMAP)					1	f	-5.9452	0	f	1.34332	t	1	t		26051	-0.723835						f	f	f	f	f	f	f		f	f	f
238	innate immunity	-0.243906	DDIT3_HUMAN	P35638	DDIT3 CHOP CHOP10 GADD153	DNA damage-inducible transcript 3 protein (DDIT-3) (C/EBP-homologous protein) (CHOP) (C/EBP-homologous protein 10) (CHOP-10) (Growth arrest and DNA damage-inducible protein GADD153)	[20876114]DDIT3 (CHOP) is an endoplasmic reticulum (ER) stress-induced transcription factor that targets the IL23 gene and this binding is enhanced in the context of both ER stress and Toll-like receptor (TLR) stimulation.				0.67	t	-0.38825	1.36318	f	1.24841	f	1	f	1								f	f	f	f	f	f	f		f	f	f
239	other	-0.245517	APOL3_HUMAN	O95236	APOL3	Apolipoprotein L3 (Apolipoprotein L-III) (ApoL-III) (TNF-inducible protein CG12-1) (CG12_1)						t		1.18372	f	4.44545	f		f		80833	0.129979						t	f	f	f	f	f	f		t	f	f
240	non-RLR genes	-0.267155	KAPCA_HUMAN	P17612	PRKACA PKACA	cAMP-dependent protein kinase catalytic subunit alpha (PKA C-alpha) (EC 2.7.11.11)		0.473486	0.99089	0.673469	0.15	t	-2.67745	0.224864	f	2.28592	t	0	f	2	5566	1.58106						f	f	f	f	f	f	f		f	f	f
241	other	-0.267155	PAK1_HUMAN	Q13153	PAK1	Serine/threonine-protein kinase PAK 1 (EC 2.7.11.1) (Alpha-PAK) (p21-activated kinase 1) (PAK-1) (p65-PAK)					1	t	-4.36455	0.366084	f	2.17253	t	0	f	2								f	f	f	f	f	f	f		f	f	f
242	other	-0.267155	SLK_HUMAN	Q9H2G2	SLK KIAA0204 STK2	STE20-like serine/threonine-protein kinase (STE20-like kinase) (hSLK) (EC 2.7.11.1) (CTCL tumor antigen se20-9) (STE20-related serine/threonine-protein kinase) (STE20-related kinase) (Serine/threonine-protein kinase 2)					0.905	t	-4.79125	0	f	2.38998	t	0	f	1	9748	0.542821						f	f	f	f	f	f	f		f	f	f
243	innate immunity	-0.267155	SMCA4_HUMAN	P51532	SMARCA4 BAF190A BRG1 SNF2B SNF2L4	Transcription activator BRG1 (EC 3.6.4.-) (ATP-dependent helicase SMARCA4) (BRG1-associated factor 190A) (BAF190A) (Mitotic growth and transcription activator) (Protein BRG-1) (Protein brahma homolog 1) (SNF2-beta) (SWI/SNF-related matrix-associated actin-dependent regulator of chromatin subfamily A member 4)	[19144648]A member of the SWI/SNF family of proteins and is essential for the multiple changes in gene expression that occur during differentiation|[19342595]Required for maintaining expression of several smooth muscle-specific genes				0.819	t	-2.8224	0	f	2.9116	t	0	f	1								f	f	f	f	f	f	f	1	f	f	f
244	innate immunity	-0.273101	IL7_HUMAN	P13232	IL7	Interleukin-7 (IL-7)					0.819	t	-1.34945	1.26706	f	3.44429	f	2	f									f	f	f	f	f	f	f		f	f	f
245	innate immunity	-0.287005	STAT6_HUMAN	P42226	STAT6	Signal transducer and activator of transcription 6 (IL-4 Stat)	[17971840]Signal transducer and activator of transcription 6 (STAT6) is a transcription factor that mediates IL-13 cytokine signaling.|[16433852]STAT6 plays a role in the interleukin-4 (IL-4)-mediated modulation of TLR4 expression and the responsiveness of cells to lipopolysaccharide (LPS).|[22000020]STAT6 is phosphorylated upon viral infection and translocates to the nucleus to induce genes resp…				1	t	-2.1136	0.840288	f	5.22072	f	3	f	2								f	f	f	f	f	f	f		f	f	f
246	other	-0.29073	CHK2_HUMAN	O96017	CHEK2 CDS1 CHK2 RAD53	Serine/threonine-protein kinase Chk2 (EC 2.7.11.1) (CHK2 checkpoint homolog) (Cds1 homolog) (Hucds1) (hCds1) (Checkpoint kinase 2)					1	t	-0.1421	0.613047	f	1.43099	t	2	f		11200	-1.13994						f	f	f	f	f	f	f		f	f	f
247	other	-0.298291	EZRI_HUMAN	P15311	EZR VIL2	Ezrin (Cytovillin) (Villin-2) (p81)					1	t	-2.49335	0	f	4.20343	f	0	f	6	7430	-0.36741						f	f	f	f	f	f	f		f	f	f
248	other	-0.298291	HSP74_HUMAN	P34932	HSPA4 APG2	Heat shock 70 kDa protein 4 (HSP70RY) (Heat shock 70-related protein APG-2)					0.549	t	-0.8472	0	f	5.47029	f	0	f	7	3308	-0.932935						f	f	f	f	f	f	f	3	f	f	f
249	non-RLR genes	-0.311232	CSK22_HUMAN	P19784	CSNK2A2 CK2A2	Casein kinase II subunit alpha' (CK II alpha') (EC 2.7.11.1)		0.478148	0.990718	0.673469	1	t	-1.11875	0.161692	f	1.04295	t	0	f	3	1459	2.99324	1	-1.729				f	f	f	f	f	f	f		f	f	f
250	innate immunity	-0.311232	GSK3B_HUMAN	P49841	GSK3B	Glycogen synthase kinase-3 beta (GSK-3 beta) (EC 2.7.11.26) (Serine/threonine-protein kinase GSK3B) (EC 2.7.11.1)	[17912008]GSK3B is a cytoplasmic serine/threonine protein kinase that regulates NF-kappaB activation and the proliferation and survival of pancreatic cancer cells. |[17726008]GSK3B inhibits MEKK4 activity and prevents its activation of JNK and p38, thus controlling MEKK4 dimerization both positively and negatively by regulating its interaction with specific proteins.|[20497256]GSK3B activation is…				1	t	-0.1255	0.498237	f	1.37447	t	0	f	3								f	f	f	f	f	f	f		f	f	f
251	RLR genes	-0.311232	PIN1_HUMAN	Q13526	PIN1	Peptidyl-prolyl cis-trans isomerase NIMA-interacting 1 (EC 5.2.1.8) (Peptidyl-prolyl cis-trans isomerase Pin1) (PPIase Pin1) (Rotamase Pin1)	[16699525]PIN1 negatively regulates IRF3-dependent innate antiviral response by binding to phosphorylated IRF3 for proteasome-dependent degradation.|[21743479]PIN1 is necessary to mount TLR-mediated, interferon-dependent innate and adaptive immune response. PIN1 is activated by TLR7 and TLR9, which binds to IRAK1 to activate IRF7 which then induce type I interferons. (Demonstrated in mouse)	0.470704	0.990718	0.693878	1	t	-1.7699	0	f	1.29613	t	0	f	4								f	f	f	f	f	f	f		f	f	f
252	innate immunity	-0.312646	ABCA1_HUMAN	O95477	ABCA1 ABC1 CERP	ATP-binding cassette sub-family A member 1 (ATP-binding cassette transporter 1) (ABC-1) (ATP-binding cassette 1) (Cholesterol efflux regulatory protein)	[20472936]ABCA1 promotes the efflux of bacterial lipopolysaccharide (LPS) from macrophages and accelerates recovery from LPS-induced tolerance.|[20650929]ABCA1 in macrophages dampens inflammation by reducing MYD88-dependent TLR trafficking to lipid rafts, thus selectively reducing free cholesterol content in lipid rafts.				0.368	t	-10.1038	0	f	1.97107	f	1	f	1								f	f	f	f	f	f	f		f	f	f
253	innate immunity	-0.32596	IKBZ_HUMAN	Q9BYH8	NFKBIZ IKBZ INAP MAIL	NF-kappa-B inhibitor zeta (I-kappa-B-zeta) (IkB-zeta) (IkappaBzeta) (IL-1 inducible nuclear ankyrin-repeat protein) (INAP) (Molecule possessing ankyrin repeats induced by lipopolysaccharide) (MAIL)	[16513645]Inhibits the DNA binding of RELA and NFKB1|[19783680]A key regulator of IL-6 production in human monocytes and plays an important role in both TLR and NOD-like receptor ligand induced inflammation				0.0408	f	-4.04725	1.80541	f	3.23288	f	1	f	1								f	f	f	f	f	f	f		f	f	f
254	non-RLR genes	-0.327783	M3K11_HUMAN	Q16584	MAP3K11 MLK3 PTK1 SPRK	Mitogen-activated protein kinase kinase kinase 11 (EC 2.7.11.25) (Mixed lineage kinase 3) (Src-homology 3 domain-containing proline-rich kinase)		0.475278	0.990547	0.693878	1	t	-1.2031	0.224465	f	3.30661	f	2	f	3	4296	-2.43325	1	-5.19582	1	12		f	f	f	f	f	f	f		f	f	f
255	TLR, CLR, NLR, cytDNA	-0.337782	XIAP_HUMAN	P98170	XIAP API3 BIRC4 IAP3	Baculoviral IAP repeat-containing protein 4 (EC 6.3.2.-) (E3 ubiquitin-protein ligase XIAP) (IAP-like protein) (ILP) (hILP) (Inhibitor of apoptosis protein 3) (IAP-3) (hIAP-3) (hIAP3) (X-linked inhibitor of apoptosis protein) (X-linked IAP)	[18769721]XIAP regulates cytosol-specific innate immunity to Listeria infection.|[19667203]XIAP interacts with NOD1 and NOD2 and mediates NOD signalling via interaction with RIPK2.|[19531477]XIAP and its E3 ligase activity promote transforming growth factor-{beta}-mediated NF-kappaB activation during breast cancer progression.|[20406824]X-linked inhibitor of apoptosis protein (XIAP) in a complex …					f	-11.7605	0	f	5.6756	f	0	f	4								f	f	f	t	f	f	f		f	f	f
256	innate immunity	-0.354266	RSAD2_HUMAN	Q8WXG1	RSAD2 CIG5	Radical S-adenosyl methionine domain-containing protein 2 (Cytomegalovirus-induced gene 5 protein) (Viperin) (Virus inhibitory protein, endoplasmic reticulum-associated, interferon-inducible)	[20308629]RSAD2 (viperin) is an antiviral protein whose expression is highly upregulated during viral infections via IFN-dependent and/or IFN-independent pathways and an IRF1 mediated type I IFN independent mechanism of enhanced RSAD2 expression provides a redundant mechanism to protect cells from viral infections.				0.165	f	-5.6436	3.4116	f	5.55512	f	1	f									t	t	f	f	f	f	f		t	t	f
257	other	-0.354266	SAMD9_HUMAN	Q5K651	SAMD9 C7orf5 DRIF1 KIAA2004 OEF1	Sterile alpha motif domain-containing protein 9 (SAM domain-containing protein 9)					0.607	f	-5.2572	3.90716	f	6.8011	f	1	f		54809	0.156395						f	f	f	f	f	f	f		f	f	f
258	non-RLR genes	-0.387292	CDK16_HUMAN	Q00536	CDK16 PCTK1	Cyclin-dependent kinase 16 (EC 2.7.11.22) (Cell division protein kinase 16) (PCTAIRE-motif protein kinase 1) (Serine/threonine-protein kinase PCTAIRE-1)		0.479774	0.990375	0.693878	1	t	-1.94475	0	f	2.23584	t	1	f		5127	-1.49101						f	f	f	f	f	f	f		f	f	t
259	other	-0.387292	CDK8_HUMAN	P49336	CDK8	Cyclin-dependent kinase 8 (EC 2.7.11.22) (EC 2.7.11.23) (Cell division protein kinase 8) (Mediator complex subunit CDK8) (Mediator of RNA polymerase II transcription subunit CDK8) (Protein kinase K35)					1	t	-1.7253	0	f	2.34233	t	1	f		1024	2.61134	1	-1.8247				f	f	f	f	f	f	f		f	f	f
260	non-RLR genes	-0.387292	CHD4_HUMAN	Q14839	CHD4	Chromodomain-helicase-DNA-binding protein 4 (CHD-4) (EC 3.6.4.12) (ATP-dependent helicase CHD4) (Mi-2 autoantigen 218 kDa protein) (Mi2-beta)		0.484193	0.990203	0.693878	0.407	t	-1.88995	0	f	2.00563	t	1	f		1108	-1.00437						f	f	f	f	f	f	f		f	f	f
261	other	-0.387292	KPCL_HUMAN	P24723	PRKCH PKCL PRKCL	Protein kinase C eta type (EC 2.7.11.13) (PKC-L) (nPKC-eta)					1	t	-2.01245	0.468344	f	2.97591	t	1	f		5583	0.58395						f	f	f	f	f	f	f		f	f	f
262	RLR genes	-0.387292	MK13_HUMAN	O15264	MAPK13 PRKM13 SAPK4	Mitogen-activated protein kinase 13 (MAP kinase 13) (MAPK 13) (EC 2.7.11.24) (Mitogen-activated protein kinase p38 delta) (MAP kinase p38 delta) (Stress-activated protein kinase 4)		0.476957	0.990203	0.714286	1	t	-0.98755	0	f	2.917	t	1	f									f	f	f	f	f	f	f		f	f	f
263	other	-0.387292	NRBP_HUMAN	Q9UHY1	NRBP1 BCON3 NRBP	Nuclear receptor-binding protein					1	t	-0.8691	0	f	3.33302	t	1	f		29959	-1.41785						f	f	f	f	f	f	f		f	f	f
264	TLR, CLR, NLR, cytDNA	-0.390267	TCAM1_HUMAN	Q8IUC6	TICAM1 PRVTIRB TRIF	TIR domain-containing adapter molecule 1 (TICAM-1) (Proline-rich, vinculin and TIR domain-containing protein B) (Putative NF-kappa-B-activating protein 502H) (Toll-interleukin-1 receptor domain-containing adapter protein inducing interferon beta) (TIR domain-containing adapter protein inducing IFN-beta)	[19412184]TICAM1 adaptor protein is displaced from TICAM2 by a splice variant of TICAM2, TAG, resulting in the negative regulation of the MyD88-independent TLR4 pathway. |[20019748]TICAM1 (TRIF)-dependent activation of CASP8 is involved in pro-apoptotic signalling through TLR3 and this under the control of inhibitor of apoptosis proteins in melanoma cells.|[12471095]TICAM1 preferentially activate…				1	t	-0.4641	0.490042	f	2.66144	f		f	9								f	f	f	f	f	f	f		f	f	f
265	non-RLR genes	-0.405749	DUS6_HUMAN	Q16828	DUSP6 MKP3 PYST1	Dual specificity protein phosphatase 6 (EC 3.1.3.16) (EC 3.1.3.48) (Dual specificity protein phosphatase PYST1) (Mitogen-activated protein kinase phosphatase 3) (MAP kinase phosphatase 3) (MKP-3)		0.481297	0.990031	0.714286	1	t	-4.2091	1.47312	f	2.30129	f	0	f	1	1848	0.381868						f	f	t	f	f	f	f		f	f	f
266	TLR, CLR, NLR, cytDNA	-0.408502	BCL3_HUMAN	P20749	BCL3 BCL4 D19S37	B-cell lymphoma 3 protein (BCL-3) (Proto-oncogene BCL3)	[21228348]BCL3 is critically involved in lung defence against Gram-negative bacteria Klebsiella pneumoniae, modulating functions of several cells to facilitate efficient clearance of bacteria. Loss of BCL3 incurred dramatic cytokine imbalance in the lungs, failure to clear bacteria and increased susceptibility to K. pneumoniae pneumonia. (Demonstrated in murine model)				1	f	-1.4947	0.576065	f	4.37652	t	3	f	2								t	f	t	f	f	f	f		f	f	f
267	other	-0.429715	CD44_HUMAN	P16070	CD44 LHR MDU2 MDU3 MIC4	CD44 antigen (CDw44) (Epican) (Extracellular matrix receptor III) (ECMR-III) (GP90 lymphocyte homing/adhesion receptor) (HUTCH-I) (Heparan sulfate proteoglycan) (Hermes antigen) (Hyaluronate receptor) (Phagocytic glycoprotein 1) (PGP-1) (Phagocytic glycoprotein I) (PGP-I) (CD antigen CD44)					0.183	t	-6.1065	0.90796	f	5.74462	f	0	f	1								f	f	t	f	f	f	f		f	f	f
268	non-RLR genes	-0.435449	BAG2_HUMAN	O95816	BAG2	BAG family molecular chaperone regulator 2 (BAG-2) (Bcl-2-associated athanogene 2)		0.485566	0.989859	0.714286	1	t	-1.6055	0	f	1.53847	f	1	f	6	9532	0.572373						f	f	f	f	f	f	f	5	f	f	f
269	non-RLR genes	-0.435449	EP300_HUMAN	Q09472	EP300 P300	Histone acetyltransferase p300 (p300 HAT) (EC 2.3.1.48) (E1A-associated protein p300)		0.489765	0.989687	0.714286	1	t	-1.9767	0	f	1.65892	f	1	f	6	2033	0.984511						f	f	f	t	f	f	f	1	f	f	f
270	non-RLR genes	-0.435449	SYIC_HUMAN	P41252	IARS	Isoleucyl-tRNA synthetase, cytoplasmic (EC 6.1.1.5) (Isoleucine--tRNA ligase) (IRS) (IleRS)		0.493897	0.989515	0.714286	1	t	-0.66105	0	f	1.13325	f	1	f	5	3376	-0.273048						f	f	f	f	f	f	f		f	f	f
271	non-RLR genes	-0.440711	KPCZ_HUMAN	Q05513	PRKCZ PKC2	Protein kinase C zeta type (EC 2.7.11.13) (nPKC-zeta)		0.497962	0.989343	0.714286	1	t	-0.32015	0	f	0.88088	t	0	f	6	5590	0.173						f	f	f	f	f	f	f		f	f	f
272	RLR genes	-0.450509	CASPA_HUMAN	Q92851	CASP10 MCH4	Caspase-10 (CASP-10) (EC 3.4.22.63) (Apoptotic protease Mch-4) (FAS-associated death domain protein interleukin-1B-converting enzyme 2) (FLICE2) (ICE-like apoptotic protease 4) [Cleaved into: Caspase-10 subunit p23/17; Caspase-10 subunit p12]	[17822854]CASP10 is an initiator caspase in the death receptor (DR)-dependent apoptotic pathway with multiple identified splice variants. The prodomain-only isoform of CASP10, Caspase-10g, may play a regulatory role in the NF-kappaB pathways.	0.49092	0.989343	0.734694	1.87e-10	f	-7.3345	0.363999	f	4.55332	t	0	f	4								f	f	f	f	f	f	f		f	f	f
273	innate immunity	-0.474529	ITA2_HUMAN	P17301	ITGA2 CD49B	Integrin alpha-2 (CD49 antigen-like family member B) (Collagen receptor) (Platelet membrane glycoprotein Ia) (GPIa) (VLA-2 subunit alpha) (CD antigen CD49b)					1	t	-8.8044	1.64154	f	1.87073	f	1	f									f	f	f	f	f	f	f		f	f	f
274	innate immunity	-0.474529	PGH2_HUMAN	P35354	PTGS2 COX2	Prostaglandin G/H synthase 2 (EC 1.14.99.1) (Cyclooxygenase-2) (COX-2) (PHS II) (Prostaglandin H2 synthase 2) (PGH synthase 2) (PGHS-2) (Prostaglandin-endoperoxide synthase 2)	[18955820]PTGS2 (COX-2) is suppressed through inhibiting the NF-kappaB activation by LPS and this may be associated with the anti-inflammatory effects of L. casei on Raw264.7 cells.				1	t	-9.25725	2.36891	f	1.83254	f	1	f									f	f	t	f	f	f	f		f	f	f
275	non-RLR genes	-0.477445	SHC1_HUMAN	P29353	SHC1 SHC SHCA	SHC-transforming protein 1 (SHC-transforming protein 3) (SHC-transforming protein A) (Src homology 2 domain-containing-transforming protein C1) (SH2 domain protein C1)		0.494919	0.989172	0.734694	0.819	t	-2.6966	0.194463	f	4.67575	f	2	f	2	6464	-0.874637						f	f	f	f	f	f	f		f	f	f
276	TLR, CLR, NLR, cytDNA	-0.500903	MP2K3_HUMAN	P46734	MAP2K3 MEK3 MKK3 PRKMK3 SKK2	Dual specificity mitogen-activated protein kinase kinase 3 (MAP kinase kinase 3) (MAPKK 3) (EC 2.7.12.2) (MAPK/ERK kinase 3) (MEK 3) (Stress-activated protein kinase kinase 2) (SAPK kinase 2) (SAPKK-2) (SAPKK2)	[7839144]Activates MAPK14 (p38) MAP kinases					f	-2.617	0.505904	f	3.01389	t	2	f	2								f	f	t	f	f	f	f		f	f	f
277	TLR, CLR, NLR, cytDNA	-0.525887	ENPL_HUMAN	P14625	HSP90B1 GRP94 TRA1	Endoplasmin (94 kDa glucose-regulated protein) (GRP-94) (Heat shock protein 90 kDa beta member 1) (Tumor rejection antigen 1) (gp96 homolog)	[16754684]HSP90B1 amplifies innate and adaptive immune responses via interaction with TLR2 and TLR4 ligands.|[11584270]Absence of HSP90B1 results in a defect in the formation of some cell surface receptors including Toll-like receptors (TLRs) which, as a result, are retained intracellularly.|[19965672]HSP90B1 is an endoplasmic reticulum master chaperone for multiple TLRs and is also essential for…				1	t	-1.613	1.14926	f	3.5313	f	1	f									f	f	f	f	f	f	f	1	f	f	f
278	innate immunity	-0.525887	IC1_HUMAN	P05155	SERPING1 C1IN C1NH	Plasma protease C1 inhibitor (C1 Inh) (C1Inh) (C1 esterase inhibitor) (C1-inhibiting factor) (Serpin G1)	[17709141]A likely regulator of MASP2				0.135	t	-0.3727	1.34804	f	2.669	f	1	f									t	f	f	f	f	f	f		f	f	f
279	innate immunity	-0.527247	TRIB3_HUMAN	Q96RU7	TRIB3 C20orf97 NIPK SKIP3 TRB3	Tribbles homolog 3 (TRB-3) (Neuronal cell death-inducible putative kinase) (SINK) (p65-interacting inhibitor of NF-kappa-B)	[21220698]TRIB3 is an inhibitor of TLR2 mediated NFKB activation and chemokine induction. Helicobacter pylori LPS stimulation decrease expression of TRIB3, which may be an important mechanism during H. pylori-associated pathogenesis.				1	f	-3.34985	1.07902	f	2.40356	t	0	f	1								f	f	f	f	f	f	f		f	f	f
280	other	-0.546841	INF2_HUMAN	Q27J81	INF2 C14orf151 C14orf173	Inverted formin-2 (HBEBP2-binding protein C)					0.368	t	-1.74175	0	f	1.99658	f	1	t		64423	-1.97139						f	f	f	f	f	f	f		f	f	f
281	other	-0.57775	MYOME_HUMAN	Q5VU43	PDE4DIP CMYA2 KIAA0454 KIAA0477 MMGL	Myomegalin (Cardiomyopathy-associated protein 2) (Phosphodiesterase 4D-interacting protein)						t	-3.81965	0	f	5.52115	f	1	f									f	f	f	f	f	f	f		f	f	f
282	other	-0.580568	G3BP1_HUMAN	Q13283	G3BP1 G3BP	Ras GTPase-activating protein-binding protein 1 (G3BP-1) (EC 3.6.4.12) (EC 3.6.4.13) (ATP-dependent DNA helicase VIII) (hDH VIII) (GAP SH3 domain-binding protein 1)					0.819	t	-2.45015	0	f	3.38358	f	1	f	3	10146	-2.73803	1	-3.31547	1	30		f	f	f	f	f	f	f		f	f	f
283	non-RLR genes	-0.580568	RS27A_HUMAN	P62979	RPS27A UBA80 UBCEP1	Ubiquitin-40S ribosomal protein S27a (Ubiquitin carboxyl extension protein 80) [Cleaved into: Ubiquitin; 40S ribosomal protein S27a]		0.498856	0.989	0.734694	1	t	-0.1211	0	f	3.98103	f	1	f	3								f	f	f	f	f	f	f		f	f	f
284	non-RLR genes	-0.580568	UBC9_HUMAN	P63279	UBE2I UBC9 UBCE9	SUMO-conjugating enzyme UBC9 (EC 6.3.2.-) (SUMO-protein ligase) (Ubiquitin carrier protein 9) (Ubiquitin carrier protein I) (Ubiquitin-conjugating enzyme E2 I) (Ubiquitin-protein ligase I) (p18)		0.502732	0.988828	0.734694	1	t	-1.1332	0	f	2.99207	f	1	f	3								f	f	f	f	f	f	f		f	f	f
285	non-RLR genes	-0.594627	TNPO1_HUMAN	Q92973	TNPO1 KPNB2 MIP1 TRN	Transportin-1 (Importin beta-2) (Karyopherin beta-2) (M9 region interaction protein) (MIP)		0.506549	0.988656	0.734694	1	t	-10.7132	0	f	3.31529	f	1	f		3842	-1.4532						f	f	f	f	f	f	f		f	f	f
286	non-RLR genes	-0.597292	GRB2_HUMAN	P62993	GRB2 ASH	Growth factor receptor-bound protein 2 (Adapter protein GRB2) (Protein Ash) (SH2/SH3 adapter GRB2)		0.510307	0.988484	0.734694	1	t	-3.1045	0	f	3.3018	f	0	f	7								f	f	t	t	t	f	f		f	f	f
287	other	-0.616528	JIP4_HUMAN	O60271	SPAG9 HSS KIAA0516 MAPK8IP4 SYD1 HLC6	C-Jun-amino-terminal kinase-interacting protein 4 (JIP-4) (JNK-interacting protein 4) (Cancer/testis antigen 89) (CT89) (Human lung cancer oncogene 6 protein) (HLC-6) (JNK-associated leucine-zipper protein) (JLP) (Mitogen-activated protein kinase 8-interacting protein 4) (Proliferation-inducing protein 6) (Protein highly expressed in testis) (PHET) (Sperm surface protein) (Sperm-associated antige…					1	f	-0.89965	0.91851	f	5.65977	f	1	f	3	9043	1.49816						f	f	f	f	f	f	f		f	f	f
288	innate immunity	-0.619864	NFAC4_HUMAN	Q14934	NFATC4 NFAT3	Nuclear factor of activated T-cells, cytoplasmic 4 (NF-ATc4) (NFATc4) (T-cell transcription factor NFAT3) (NF-AT3)	[21726630]NFATC4 is a transcription factor required for the regulation of the Toll-like receptor-activated innate inflammatory response in monocytes/macrophages. (Demonstrated in murine model)				1	t	-4.71385	0	f	0.639848	t	2	f	1								f	f	f	f	f	f	f		f	f	f
289	other	-0.62941	I15RA_HUMAN	Q13261	IL15RA	Interleukin-15 receptor subunit alpha (IL-15 receptor subunit alpha) (IL-15R-alpha) (IL-15RA) (CD antigen CD215) [Cleaved into: Soluble interleukin-15 receptor subunit alpha (sIL-15 receptor subunit alpha) (sIL-15R-alpha) (sIL-15RA)]					1	f	-1.94235	1.59109	f	4.62229	f	2	f	1								t	f	t	f	f	f	f		f	f	f
290	other	-0.647384	KS6C1_HUMAN	Q96S38	RPS6KC1 RPK118	Ribosomal protein S6 kinase delta-1 (S6K-delta-1) (EC 2.7.11.1) (52 kDa ribosomal protein S6 kinase) (Ribosomal S6 kinase-like protein with two PSK domains 118 kDa protein) (SPHK1-binding protein)					0.741	f	-1.47075	1.09593	f	3.27833	t	1	f		26750	-1.73807						f	f	f	f	f	f	f		f	f	f
291	other	-0.668338	PKN3_HUMAN	Q6P5Z2	PKN3 PKNBETA	Serine/threonine-protein kinase N3 (EC 2.7.11.13) (Protein kinase PKN-beta) (Protein-kinase C-related kinase 3)					0.741	f	-0.29475	0.192498	f	1.05414	t	1	t		29941	1.3184						f	f	f	f	f	f	f		f	f	f
292	non-RLR genes	-0.6748	PP1B_HUMAN	P62140	PPP1CB	Serine/threonine-protein phosphatase PP1-beta catalytic subunit (PP-1B) (PPP1CD) (EC 3.1.3.16) (EC 3.1.3.53)		0.514008	0.988312	0.734694	1	t	-6.67565	0.255099	f	1.2523	f	0	t	1	5500	-0.471327						f	f	f	f	f	f	f	1	f	f	f
293	non-RLR genes	-0.692713	SMC4_HUMAN	Q9NTJ3	SMC4 CAPC SMC4L1	Structural maintenance of chromosomes protein 4 (SMC protein 4) (SMC-4) (Chromosome-associated polypeptide C) (hCAP-C) (XCAP-C homolog)		0.517654	0.98814	0.734694	1	t	-4.4046	0.717951	f	2.45909	f	1	f	2	10051	0.683339						f	f	f	f	f	f	f		f	f	f
294	innate immunity	-0.692713	TNR1B_HUMAN	P20333	TNFRSF1B TNFBR TNFR2	Tumor necrosis factor receptor superfamily member 1B (Tumor necrosis factor receptor 2) (TNF-R2) (Tumor necrosis factor receptor type II) (TNF-RII) (TNFR-II) (p75) (p80 TNF-alpha receptor) (CD antigen CD120b) (Etanercept) [Cleaved into: Tumor necrosis factor receptor superfamily member 1b, membrane form; Tumor necrosis factor-binding protein 2 (TBP-2) (TBPII)]	[17220297]TNFRSF1B signalling induces selective BIRC2-dependent ASK1 ubiquitination and terminates mitogen-activated protein kinase signalling.				0.741	t	-2.54455	0.501675	f	3.09437	f	1	f	2								f	f	t	f	f	f	f		f	f	f
295	TLR, CLR, NLR, cytDNA	-0.702065	IRF5_HUMAN	Q13568	IRF5	Interferon regulatory factor 5 (IRF-5)	[18332133]IRF5 is activated by both TBK1 and MYD88 to form a homodimer that binds to and activates transcription of type I interferon and inflammatory cytokine genes.|[12600985]IRF5 can act as both an activator and a repressor of interferon (IFN) gene induction dependent on the IRF-interacting partner, and may be a part of the regulatory network that ensures timely expression of the immediate ear…				0.301	f	-2.0465	0	f	2.05017	t	1	f	4								f	f	f	t	f	f	f		f	f	f
296	other	-0.708684	SIA4A_HUMAN	Q11201	ST3GAL1 SIAT4 SIAT4A	CMP-N-acetylneuraminate-beta-galactosamide-alpha-2,3-sialyltransferase 1 (Alpha 2,3-ST 1) (Beta-galactoside alpha-2,3-sialyltransferase 1) (EC 2.4.99.4) (Gal-NAc6S) (Gal-beta-1,3-GalNAc-alpha-2,3-sialyltransferase) (SIATFL) (ST3Gal I) (ST3GalI) (ST3GalA.1) (ST3O) (Sialyltransferase 4A) (SIAT4-A)					0.368	t	-2.8591	0	f	3.45673	f	0	t		6482	0.519891						f	f	t	f	f	f	f		f	f	f
297	non-RLR genes	-0.708684	SPT4H_HUMAN	P63272	SUPT4H1 SPT4H SUPT4H	Transcription elongation factor SPT4 (hSPT4) (DRB sensitivity-inducing factor 14 kDa subunit) (DSIF p14) (DRB sensitivity-inducing factor small subunit) (DSIF small subunit)		0.521246	0.987968	0.734694	1	t	-3.4539	0.149685	f	2.26162	f	0	t		6827	0.277226						f	f	f	f	f	f	f		f	f	f
298	non-RLR genes	-0.725542	NCOA1_HUMAN	Q15788	NCOA1 BHLHE74 SRC1	Nuclear receptor coactivator 1 (NCoA-1) (EC 2.3.1.48) (Class E basic helix-loop-helix protein 74) (bHLHe74) (Protein Hin-2) (RIP160) (Renal carcinoma antigen NY-REN-52) (Steroid receptor coactivator 1) (SRC-1)		0.524785	0.987796	0.734694	1	t	-6.41715	0	f	4.27088	f	2	f	1								f	f	f	f	f	f	f		f	f	f
299	non-RLR genes	-0.73023	B2CL1_HUMAN	Q07817	BCL2L1 BCL2L BCLX	Bcl-2-like protein 1 (Bcl2-L-1) (Apoptosis regulator Bcl-X)		0.528272	0.987625	0.734694	0.819	t	-3.7842	0	f	4.95286	f	1	f	2								f	f	f	f	f	f	f		f	f	f
300	non-RLR genes	-0.73023	COPA_HUMAN	P53621	COPA	Coatomer subunit alpha (Alpha-coat protein) (Alpha-COP) (HEP-COP) (HEPCOP) [Cleaved into: Xenin (Xenopsin-related peptide); Proxenin]		0.531707	0.987453	0.734694	0.449	t	-2.68285	0	f	5.24278	f	1	f	1	1314	-4.67716	1	-5.80009	1	175.333		f	f	f	f	f	f	f		f	f	f
301	non-RLR genes	-0.73023	MARE1_HUMAN	Q15691	MAPRE1	Microtubule-associated protein RP/EB family member 1 (APC-binding protein EB1) (End-binding protein 1) (EB1)		0.535094	0.987281	0.734694	1	t	-4.10785	0.184143	f	4.68911	f	1	f	2	22919	-1.72208						f	f	f	f	f	f	f		f	f	f
302	other	-0.73023	SMRC1_HUMAN	Q92922	SMARCC1 BAF155	SWI/SNF complex subunit SMARCC1 (BRG1-associated factor 155) (BAF155) (SWI/SNF complex 155 kDa subunit) (SWI/SNF-related matrix-associated actin-dependent regulator of chromatin subfamily C member 1)					1	t	-4.6803	0	f	4.11342	f	1	f	2	6599	-0.480658						f	f	f	f	f	f	f		f	f	f
303	innate immunity	-0.755592	ATF3_HUMAN	P18847	ATF3	Cyclic AMP-dependent transcription factor ATF-3 (cAMP-dependent transcription factor ATF-3) (Activating transcription factor 3)	[16688168]ATF3 is induced by lipopolysaccharide (LPS) and regulates TLR-stimulated inflammatory responses as part of a negative-feedback loop.				0.905	t		0.845347	f	2.91071	f	2	f	2								t	f	t	f	f	f	f		f	f	f
304	non-RLR genes	-0.773343	AMPL_HUMAN	P28838	LAP3 LAPEP PEPS	Cytosol aminopeptidase (EC 3.4.11.1) (Leucine aminopeptidase 3) (LAP-3) (Leucyl aminopeptidase) (Peptidase S) (Proline aminopeptidase) (EC 3.4.11.5) (Prolyl aminopeptidase)		0.538431	0.987109	0.734694	1	t	-0.1432	2.77937	f	4.61986	f	0	f		51056	-3.60676	1	0.237226				t	f	f	f	f	f	f		t	f	f
305	innate immunity	-0.773343	IFI27_HUMAN	P40305	IFI27	Interferon alpha-inducible protein 27, mitochondrial (p27) (Interferon alpha-induced 11.5 kDa protein) (Interferon-stimulated gene 12a protein) (ISG12(a))	[20939681]IFI27 is a mitochondrial protein and its expression sensitizes cells to apoptotic stimuli via mitochondrial membrane destabilization.				0.497	t	-0.29085	6.70078	f	4.11223	f	0	f									t	f	t	f	f	f	f		t	f	f
306	innate immunity	-0.790238	OASL_HUMAN	Q15646	OASL TRIP14	59 kDa 2'-5'-oligoadenylate synthase-like protein (Thyroid receptor-interacting protein 14) (TR-interacting protein 14) (TRIP-14) (p59 OASL) (p59OASL)					0.549	f	-0.68035	5.43251	f	5.54891	f	1	f									t	t	t	f	f	f	f		f	f	f
307	other	-0.790238	PAR12_HUMAN	Q9H0J9	PARP12 ZC3HDC1	Poly [ADP-ribose] polymerase 12 (PARP-12) (EC 2.4.2.30) (Zinc finger CCCH domain-containing protein 1)					0.449	f	-1.7538	3.38833	f	6.21076	f	1	f		64761	-1.4253						t	f	f	f	f	f	f		t	t	f
308	other	-0.790238	PARP9_HUMAN	Q8IXQ6	PARP9 BAL	Poly [ADP-ribose] polymerase 9 (PARP-9) (EC 2.4.2.30) (B aggressive lymphoma protein)					0.333	f	-1.15645	2.74613	f	5.82377	f	1	f		83666	-1.15303						f	f	f	f	f	f	f		t	f	f
309	innate immunity	-0.796992	ZCCHV_HUMAN	Q7Z2W4	ZC3HAV1 ZC3HDC2 PRO1677	Zinc finger CCCH-type antiviral protein 1 (Zinc finger CCCH domain-containing protein 2) (Zinc finger antiviral protein) (ZAP)	[21102435]ZC3HAV1 isoform ZAPS is selectively induced by 5'-triphosphate-modified RNA and functions as a potent stimulator of interferon responses via the RIG-I signalling pathway.				0.000167	f	-8.52575	2.02867	f	4.90402	f	2	f									f	t	f	f	f	f	f		f	f	f
310	other	-0.817536	P4R3A_HUMAN	Q6IN85	SMEK1 KIAA2010 PP4R3A PPP4R3A MSTP033	Serine/threonine-protein phosphatase 4 regulatory subunit 3A (SMEK homolog 1)					1	f	-2.52235	0	f	3.99832	f	1	t	1	55671	-0.513591						f	f	f	f	f	f	f		f	f	f
311	other	-0.821672	UBP18_HUMAN	Q9UMW8	USP18 ISG43	Ubl carboxyl-terminal hydrolase 18 (EC 3.4.19.-) (43 kDa ISG15-specific protease) (hUBP43) (ISG15-specific-processing protease) (Ubl thiolesterase 18)						f	-1.5006	3.1335	f	4.82845	f	1	f	2								t	f	f	f	f	f	f		f	f	f
312	RLR genes	-0.834851	DDX3Y_HUMAN	O15523	DDX3Y DBY	ATP-dependent RNA helicase DDX3Y (EC 3.6.4.13) (DEAD box protein 3, Y-chromosomal)		0.531615	0.987109	0.755102	0.607	t	-4.0718	0	f	3.11233	t		f									f	f	f	f	f	f	f	2	f	f	f
313	non-RLR genes	-0.845389	FBW1A_HUMAN	Q9Y297	BTRC BTRCP FBW1A FBXW1A	F-box/WD repeat-containing protein 1A (E3RSIkappaB) (F-box and WD repeats protein beta-TrCP) (pIkappaBalpha-E3 receptor subunit)		0.534912	0.986937	0.755102	1	t	-6.02415	0	f	2.51624	f	0	f	6	8945	0.346093						f	f	f	f	f	f	f		f	f	f
314	non-RLR genes	-0.847459	MMP1_HUMAN	P03956	MMP1 CLG	Interstitial collagenase (EC 3.4.24.7) (Fibroblast collagenase) (Matrix metalloproteinase-1) (MMP-1) [Cleaved into: 22 kDa interstitial collagenase; 27 kDa interstitial collagenase]		0.538162	0.986765	0.755102	0.0273	t	-0.93775	1.18587	f	1.36326	f	1	f									f	f	t	f	f	f	f		f	f	f
315	other	-0.851338	TRI31_HUMAN	Q9BZY9	TRIM31 C6orf13 RNF	E3 ubiquitin-protein ligase TRIM31 (EC 6.3.2.-) (Tripartite motif-containing protein 31)						f	-2.56685	1.66693	f	1.48323	t	0	f	2	11074	-3.41342	1	-1.42857				f	f	t	f	f	t	f		f	f	f
316	innate immunity	-0.851727	MAPK2_HUMAN	P49137	MAPKAPK2	MAP kinase-activated protein kinase 2 (MAPK-activated protein kinase 2) (MAPKAP kinase 2) (MAPKAPK-2) (MK2) (EC 2.7.11.1)	[21969554]MAPKAPK2 phosphorylation is suppressed by lipomannan derived from virulent Mycobacterium tuberculosis (M.tb), resulting in the potent suppression of TNF biosynthesis and allowing M.tb to subvert host immunity and potentially to increase its virulence.				1	f	-2.85885	0	f	4.18937	t	1	f	1								f	f	f	f	f	f	f		f	f	f
317	non-RLR genes	-0.851727	ROCK2_HUMAN	O75116	ROCK2 KIAA0619	Rho-associated protein kinase 2 (EC 2.7.11.1) (Rho kinase 2) (Rho-associated, coiled-coil-containing protein kinase 2) (Rho-associated, coiled-coil-containing protein kinase II) (ROCK-II) (p164 ROCK-2)		0.541368	0.986593	0.755102	1	f	-4.7957	0.296958	f	4.19232	t	1	f	1	9475	0.4245						f	f	f	f	f	f	f	1	f	f	f
318	innate immunity	-0.86136	ETS1_HUMAN	P14921	ETS1 EWSR2	Protein C-ets-1 (p54)	[20930145]ETS1 transcription factor blocks terminal differentiation of keratinocytes and induces expression of matrix metalloproteases and innate immune mediators.				1	t	-7.2995	0.433453	t	3.78855	f	1	f	1								f	f	f	f	f	f	f		f	f	f
319	other	-0.865319	CD38_HUMAN	P28907	CD38	ADP-ribosyl cyclase 1 (EC 3.2.2.5) (Cyclic ADP-ribose hydrolase 1) (cADPr hydrolase 1) (T10) (CD antigen CD38)					0.449	t	-1.5587	2.1187	f	3.01955	f		f									t	f	t	f	f	f	f		t	f	f
320	non-RLR genes	-0.865319	UBD_HUMAN	O15205	UBD FAT10	Ubiquitin D (Diubiquitin) (Ubiquitin-like protein FAT10)		0.544529	0.986421	0.755102	0.368	t	-1.8711	2.60951	f	3.00408	f		f									f	f	f	f	f	f	f		f	f	f
321	non-RLR genes	-0.875628	NONO_HUMAN	Q15233	NONO NRB54	Non-POU domain-containing octamer-binding protein (NonO protein) (54 kDa nuclear RNA- and DNA-binding protein) (55 kDa nuclear protein) (DNA-binding p52/p100 complex, 52 kDa subunit) (NMT55) (p54(nrb)) (p54nrb)		0.547647	0.98625	0.755102		t	-3.81255	0	f	5.12351	f	0	f	3	4841	0.286622						f	f	f	f	f	f	f		f	f	f
322	innate immunity	-0.875628	ZMY11_HUMAN	Q15326	ZMYND11 BS69	Zinc finger MYND domain-containing protein 11 (Adenovirus 5 E1A-binding protein) (Protein BS69)	[19795416]Nuclear ZMYND11 is recruited by oligomerized, cytoplasmic TICAM1 to enhance NF-kappaB activation and type-I-interferon induction. ZMYND11 harbours dual modes of cytoplasmic NF-kappaB regulation, positively in the TICAM1 pathway and negatively in the PDLIM7 (LMP1) pathway.|[20138174]ZMYND11 cooperates with TRAF3 in the regulation of Epstein-Barr virus-derived LMP1/CTAR1-induced NF-kappaB…					t	-4.9793	0	f	4.20604	f	0	f	3								f	f	f	f	f	f	f	1	f	f	t
323	TLR, CLR, NLR, cytDNA	-0.878338	TAB1_HUMAN	Q15750	TAB1 MAP3K7IP1	TGF-beta-activated kinase 1 and MAP3K7-binding protein 1 (Mitogen-activated protein kinase kinase kinase 7-interacting protein 1) (TGF-beta-activated kinase 1-binding protein 1) (TAK1-binding protein 1)	[15590691]MAP3K7IP1 induces MAP3K7 autophosphorylation/activation and inhibits MAP3K7 interaction with the IKK signalosome.|[8638164]MAP3K7IP1 functions as an activator of the MAP3K7 (TAK1) in TGF-beta signal transduction.|[14592977]MAP3K&IP1 participates in a SAPK2a/p38alpha-mediated feedback control of MAP3K7, which not only limits the activation of SAPK2a/p38alpha but synchronizes its activity…				0.407	f	-2.7098	0	f	1.25775	f	0	t	5								f	f	f	t	f	f	f		f	f	f
324	innate immunity	-0.901176	CO3_HUMAN	P01024	C3 CPAMD1	Complement C3 (C3 and PZP-like alpha-2-macroglobulin domain-containing protein 1) [Cleaved into: Complement C3 beta chain; Complement C3 alpha chain; C3a anaphylatoxin; Complement C3b alpha' chain; Complement C3c alpha' chain fragment 1; Complement C3dg fragment; Complement C3g fragment; Complement C3d fragment; Complement C3f fragment; Complement C3c alpha' chain fragment 2]	[16875735]Central protein of the complement system; Classical, lectin and alternative pathways of complement all converge at the activation of C3 yielding a diverse set of biological responses				0.0111	t	0	3.08215	f	2.31197	f	0	f									f	f	f	f	f	f	f		f	f	f
325	other	-0.9105	TN13B_HUMAN	Q9Y275	TNFSF13B BAFF BLYS TALL1 TNFSF20 ZTNF4 UNQ401/PRO738	Tumor necrosis factor ligand superfamily member 13B (B lymphocyte stimulator) (BLyS) (B-cell-activating factor) (BAFF) (Dendritic cell-derived TNF-like molecule) (TNF- and APOL-related leukocyte expressed ligand 1) (TALL-1) (CD antigen CD257) [Cleaved into: Tumor necrosis factor ligand superfamily member 13b, membrane form; Tumor necrosis factor ligand superfamily member 13b, soluble form]					1	t	-0.10775	4.24613	f	1.81832	f	1	f									t	f	f	f	f	f	f		t	f	f
326	non-RLR genes	-0.912957	SUMO1_HUMAN	P63165	SUMO1 SMT3C SMT3H3 UBL1 OK/SW-cl.43	Small ubiquitin-related modifier 1 (SUMO-1) (GAP-modifying protein 1) (GMP1) (SMT3 homolog 3) (Sentrin) (Ubiquitin-homology domain protein PIC1) (Ubiquitin-like protein SMT3C) (Smt3C) (Ubiquitin-like protein UBL1)		0.550723	0.986078	0.755102	1	t		0	f	2.45665	f	0	f	5								f	f	f	f	f	f	f		f	f	f
327	non-RLR genes	-0.912957	UBB_HUMAN	P0CG47	UBB	Polyubiquitin-B [Cleaved into: Ubiquitin]		0.553757	0.985906	0.755102	1	t		0	f	3.9815	f	0	f	7								f	f	f	f	f	f	f		f	f	f
328	innate immunity	-0.928411	TNR9_HUMAN	Q07011	TNFRSF9 CD137 ILA	Tumor necrosis factor receptor superfamily member 9 (4-1BB ligand receptor) (CDw137) (T-cell antigen 4-1BB homolog) (T-cell antigen ILA) (CD antigen CD137)	[21747409]The expression of the ligand-receptor pair TNFSF9-TNFRSF9 on monocytes and natural killer cells is induced by Mycobacterium tuberculosis. Blockage of the TNFRSF9 pathway enhanced the level of IFNG and TNFA producing lymphocytes against the pathogen.				0.273	f	-3.23595	1.77052	f	2.11007	f	2	f	2								f	f	t	f	f	f	f		f	f	f
329	other	-0.94081	CADH1_HUMAN	P12830	CDH1 CDHE UVO	Cadherin-1 (CAM 120/80) (Epithelial cadherin) (E-cadherin) (Uvomorulin) (CD antigen CD324) [Cleaved into: E-Cad/CTF1; E-Cad/CTF2; E-Cad/CTF3]					0.301	t	-5.3966	0.676442	f	2.27363	f	1	f	1								f	f	f	f	f	f	f		f	f	f
330	other	-0.94081	IPO5_HUMAN	O00410	IPO5 KPNB3 RANBP5	Importin-5 (Imp5) (Importin subunit beta-3) (Karyopherin beta-3) (Ran-binding protein 5) (RanBP5)					0.741	t	-5.29355	0.634434	f	2.06265	f	1	f	1	3843	-2.02389	1	0.167501				f	f	f	f	f	f	f		f	f	f
331	innate immunity	-0.942021	IRF8_HUMAN	Q02556	IRF8 ICSBP1	Interferon regulatory factor 8 (IRF-8) (Interferon consensus sequence-binding protein) (H-ICSBP) (ICSBP)	[16484229]IRF8 interacts with TRAF6 to modulate TLR signalling and may also contribute to the cross-talk between IFN-gamma and TLR signalling pathways.|[18469857]IRF8 belongs to a family of interferon (IFN) regulatory factors that modulate various important physiologic processes including host defence, cell growth and differentiation and immune regulation.				1	f	-2.54555	0.323731	f	1.62729	t	2	f	3								f	f	f	t	f	f	f		t	f	f
332	innate immunity	-0.950002	CLH1_HUMAN	Q00610	CLTC CLH17 CLTCL2 KIAA0034	Clathrin heavy chain 1 (Clathrin heavy chain on chromosome 17) (CLH-17)	[21364927]CLTC functions as a built-in molecular brake that ensures a tight control of basal NFKB activation and gene expression in un-stimulated cells. Defects in CLTC expression could potentially lead to chronic inflammation disorder.				1	t	-4.51695	0	f	0.956451	f	2	f	12								f	f	f	f	f	f	f	1	f	f	f
333	non-RLR genes	-0.950002	NP1L1_HUMAN	P55209	NAP1L1 NRP	Nucleosome assembly protein 1-like 1 (NAP-1-related protein) (hNRP)		0.55675	0.985734	0.755102	0.67	t	-4.04285	0.428107	f	0.775524	f	2	f	6	4673	-1.57013						f	f	f	f	f	f	f	2	f	f	f
334	non-RLR genes	-0.951223	CASP9_HUMAN	P55211	CASP9 MCH6	Caspase-9 (CASP-9) (EC 3.4.22.62) (Apoptotic protease Mch-6) (Apoptotic protease-activating factor 3) (APAF-3) (ICE-like apoptotic protease 6) (ICE-LAP6) [Cleaved into: Caspase-9 subunit p35; Caspase-9 subunit p10]		0.559703	0.985562	0.755102	0.67	t	-1.37865	0.16152	f	3.00507	t	0	f	2								f	f	f	f	f	f	f		f	f	f
335	non-RLR genes	-0.951223	IF4A2_HUMAN	Q14240	EIF4A2 DDX2B EIF4F	Eukaryotic initiation factor 4A-II (eIF-4A-II) (eIF4A-II) (EC 3.6.4.13) (ATP-dependent RNA helicase eIF4A-2)		0.562618	0.98539	0.755102	1	t	-1.47005	0	f	2.63173	t	0	f	1	1974	0.536319						f	f	f	f	f	f	f		f	f	f
336	RLR genes	-0.951223	MK09_HUMAN	P45984	MAPK9 JNK2 PRKM9 SAPK1A	Mitogen-activated protein kinase 9 (MAP kinase 9) (MAPK 9) (EC 2.7.11.24) (JNK-55) (Stress-activated protein kinase 1a) (SAPK1a) (Stress-activated protein kinase JNK2) (c-Jun N-terminal kinase 2)	[19153595]MAPK9 phosphorylates IRF3 and is essential for IRF3 dimerization induced by polyinosinic-cytidylic acid (polyI:C).	0.556045	0.98539	0.77551	1	t	-2.11455	0.440143	f	3.76932	t	0	f	1								f	f	f	f	f	f	f		f	f	f
337	other	-0.951223	PSD10_HUMAN	O75832	PSMD10	26S proteasome non-ATPase regulatory subunit 10 (26S proteasome regulatory subunit p28) (Gankyrin) (p28(GANK))					0.15	t	-2.04885	0	f	2.88165	t	0	f	2								f	f	f	f	f	f	f		f	f	f
338	TLR, CLR, NLR, cytDNA	-0.966887	MP2K4_HUMAN	P45985	MAP2K4 JNKK1 MEK4 MKK4 PRKMK4 SEK1 SERK1 SKK1	Dual specificity mitogen-activated protein kinase kinase 4 (MAP kinase kinase 4) (MAPKK 4) (EC 2.7.12.2) (JNK-activating kinase 1) (MAPK/ERK kinase 4) (MEK 4) (SAPK/ERK kinase 1) (SEK1) (Stress-activated protein kinase kinase 1) (SAPK kinase 1) (SAPKK-1) (SAPKK1) (c-Jun N-terminal kinase kinase 1) (JNKK)	[10715136]Activates JNK proteins|[11343802]Activated by MAP3K 2,3,4,5 (MEKK 2,3,4,5)|[9841871]Activated by MAP3K 2,3,4,5 (MEKK 2,3,4,5)|[8940179]Activated by MAP3K 2,3,4,5 (MEKK 2,3,4,5)				1	f	-6.8687	0.124759	f	2.87991	t	0	f	7								f	f	f	f	f	f	f		f	f	f
339	non-RLR genes	-0.977661	PDLI1_HUMAN	O00151	PDLIM1 CLIM1 CLP36	PDZ and LIM domain protein 1 (C-terminal LIM domain protein 1) (Elfin) (LIM domain protein CLP-36)		0.55893	0.985218	0.77551	0.67	t	-0.45575	0.739786	f	0.766404	f	1	t		9124	-0.255978						f	f	f	f	f	f	f		f	f	f
340	innate immunity	-0.978327	ITCH_HUMAN	Q96J02	ITCH	E3 ubiquitin-protein ligase Itchy homolog (Itch) (EC 6.3.2.-) (Atrophin-1-interacting protein 4) (AIP4) (NFE2-associated polypeptide 1) (NAPP1)	[18246070]ITCH is an E3 ligase that negatively regulates inflammatory signalling pathways by controlling the function of the ubiquitin-editing enzyme TNFAIP3.|[19881509]ITCH is a HECT domain-containing E3 ligase that negatively regulates MAVS-mediated antiviral response by catalyzing the K48-linked polyubiquitination and degradation of MAVS.|[22057290]The E3 ligase ITCH and deubiquitinase CYLD ac…				1	t	-8.35935	0	f	4.25556	f	1	f	1								f	f	f	t	f	f	f		f	f	f
341	TLR, CLR, NLR, cytDNA	-0.978327	PTN11_HUMAN	Q06124	PTPN11 PTP2C SHPTP2	Tyrosine-protein phosphatase non-receptor type 11 (EC 3.1.3.48) (Protein-tyrosine phosphatase 1D) (PTP-1D) (Protein-tyrosine phosphatase 2C) (PTP-2C) (SH-PTP2) (SHP-2) (Shp2) (SH-PTP3)	[12615921]PTPN11 is a STAT5A phosphatase that specifically interacts with STAT5A in vivo in a tyrosine phosphorylation-dependent manner, leading to the down-regulation of active STAT5A.|[8995399]PTPN11 (SHP-2) phosphotyrosine phosphatase interacts with JAK tyrosine kinases to induce cytokine signal transduction.				1	t	-7.51275	0	f	4.89392	f	1	f	1								f	f	f	f	f	f	f		f	f	f
342	innate immunity	-1.00446	1A01_HUMAN	P30443	HLA-A HLAA	HLA class I histocompatibility antigen, A-1 alpha chain (MHC class I antigen A*1)						t		0.844081	f	5.72582	f		f									f	f	f	f	f	f	f		f	f	f	[20041166]HIV-1 control
343	innate immunity	-1.0093	DAF_HUMAN	P08174	CD55 CR DAF	Complement decay-accelerating factor (CD antigen CD55)					0.000825	t	-3.912	1.38746	f	2.82224	f	0	f									f	f	f	f	f	f	f		f	f	f
344	non-RLR genes	-1.01003	TIG3_HUMAN	Q9UL19	RARRES3 RIG1 TIG3	Retinoic acid receptor responder protein 3 (EC 3.1.1.-) (RAR-responsive protein TIG3) (Retinoid-inducible gene 1 protein) (Tazarotene-induced gene 3 protein)		0.561778	0.985046	0.77551	0.00745	f	-0.2342	3.52261	f	3.93873	f	1	f	1	5920	1.7485						t	f	f	f	f	f	f		f	f	f
345	non-RLR genes	-1.0126	H2AV_HUMAN	Q71UI9	H2AFV H2AV	Histone H2A.V (H2A.F/Z)		0.56459	0.984875	0.77551	1	t	-6.892	1.03259	t	3.79587	f	0	f									f	f	f	f	f	f	f		f	f	f
346	other	-1.01863	SDC4_HUMAN	P31431	SDC4	Syndecan-4 (SYND4) (Amphiglycan) (Ryudocan core protein)					0.607	t	-3.72035	1.3672	f	1.1515	f	1	f									f	f	t	f	f	f	f		f	f	f
347	non-RLR genes	-1.028	MKNK2_HUMAN	Q9HBH9	MKNK2 GPRK7 MNK2	MAP kinase-interacting serine/threonine-protein kinase 2 (EC 2.7.11.1) (MAP kinase signal-integrating kinase 2) (MAPK signal-integrating kinase 2) (Mnk2)		0.567365	0.984703	0.77551	1	t	-1.7416	0.328053	t	1.87465	t	0	f	1	2872	-1.89591						f	f	f	f	f	f	f		f	f	f
348	innate immunity	-1.02886	ABC3G_HUMAN	Q9HC16	APOBEC3G MDS019	DNA dC->dU-editing enzyme APOBEC-3G (EC 3.5.4.-) (APOBEC-related cytidine deaminase) (APOBEC-related protein) (ARCD) (APOBEC-related protein 9) (ARP-9) (CEM-15) (CEM15)	[21734563]APOBEC3G is an innate intracellular HIV restriction factor that is upregulated by type I interferons.|[21874023]APOBEC3G, an intrinsic antiviral factor, promotes the recognition of human immunodeficiency virus (HIV) through the activation of the DNA-damage response pathway and the expression of natural killer cell-activating ligands on HIV-infected cells.				1.24e-06	t	-1.1438	0.798354	t	4.79855	f		f									f	t	f	f	f	f	f		f	f	f
349	other	-1.06022	ANR28_HUMAN	O15084	ANKRD28 KIAA0379	Serine/threonine-protein phosphatase 6 regulatory ankyrin repeat subunit A (PP6-ARS-A) (Serine/threonine-protein phosphatase 6 regulatory subunit ARS-A) (Ankyrin repeat domain-containing protein 28) (Phosphatase interactor targeting protein hnRNP K) (PITK)						t	-6.7839	0	f	0.333222	t	1	f	1	23243	1.68972						f	f	f	f	f	f	f		f	f	f
350	innate immunity	-1.07234	APR_HUMAN	Q13794	PMAIP1 NOXA	Phorbol-12-myristate-13-acetate-induced protein 1 (PMA-induced protein 1) (Immediate-early-response protein APR) (Protein Noxa)	[21698224]PMAIP1 is induced by the RIG-I/MDA5 axis during viral infection and activates apoptosis in macrophages, dendritic cells and primary lymphocytes.				1	t	-2.9154	2.59566	f	2.90389	f	0	f									t	f	t	f	f	f	f		f	f	f
351	non-RLR genes	-1.08898	ARHG7_HUMAN	Q14155	ARHGEF7 COOL1 KIAA0142 P85SPR PAK3BP PIXB Nbla10314	Rho guanine nucleotide exchange factor 7 (Beta-Pix) (COOL-1) (PAK-interacting exchange factor beta) (p85)		0.570106	0.984531	0.77551	1	t	-4.7003	0	t	4.27399	f	1	f		8874	-3.27681	1	-1.01847				f	f	f	f	f	f	f		f	f	f
352	innate immunity	-1.08982	HOIL1_HUMAN	Q9BYM8	RBCK1 C20orf18 RNF54 UBCE7IP3 XAP3 XAP4	RanBP-type and C3HC4-type zinc finger-containing protein 1 (EC 6.3.2.-) (HBV-associated factor 4) (Heme-oxidized IRP2 ubiquitin ligase 1) (HOIL-1) (Hepatitis B virus X-associated protein 4) (RING finger protein 54) (Ubiquitin-conjugating enzyme 7-interacting protein 3)	[19136968]RBCK1 (LUBAC) complexes with RNF31 and is involved in the physiological regulation of the canonical NF-kappaB activation pathway through linear polyubiquitylation of IKBKG.				1	t	-0.4369	1.23301	f	3.6856	f	0	f	1								t	f	f	t	f	f	f		t	f	f
353	innate immunity	-1.09494	TRI56_HUMAN	Q9BRZ2	TRIM56 RNF109	E3 ubiquitin-protein ligase TRIM56 (EC 6.3.2.-) (RING finger protein 109) (Tripartite motif-containing protein 56)	[21074459]TRIM56 is a regulator of double-stranded DNA-mediated type I interferon induction where it acts as an interferon-inducible E3 ubiquitin ligase that modulates STING to confer double-stranded DNA-mediated innate immune responses.|[21289118]TRIM56 is an anti-viral host factor that restricts pestivirus infection, specifically it was found to impair bovine viral diarrhoea virus replication.				1	f	-3.26115	1.08458	f	2.96495	t		f									f	f	f	f	f	t	t	1	f	f	f
354	non-RLR genes	-1.09804	ROA3_HUMAN	P51991	HNRNPA3 HNRPA3	Heterogeneous nuclear ribonucleoprotein A3 (hnRNP A3)		0.572812	0.984359	0.77551		t	-11.2337	0.126534	f	2.33318	f	0	f	1	220988	-0.336332						f	f	f	f	f	f	f	1	f	f	f
355	non-RLR genes	-1.14646	TAP2_HUMAN	Q03519	TAP2 ABCB3 PSF2 RING11 Y1	Antigen peptide transporter 2 (APT2) (ATP-binding cassette sub-family B member 3) (Peptide supply factor 2) (Peptide transporter PSF2) (PSF-2) (Peptide transporter TAP2) (Peptide transporter involved in antigen processing 2) (Really interesting new gene 11 protein)		0.575484	0.984187	0.77551	0.497	f	-9.19525	1.22977	f	5.70545	f	1	f									t	f	t	f	f	f	f		f	f	f
356	other	-1.14673	TSN_HUMAN	Q15631	TSN	Translin					1	t	-6.67175	0.568607	f	3.41314	f	0	f	3	7247	-0.693999						f	f	f	f	f	f	f		f	f	f
357	non-RLR genes	-1.16375	SHLB1_HUMAN	Q9Y371	SH3GLB1 KIAA0491 CGI-61	Endophilin-B1 (Bax-interacting factor 1) (Bif-1) (SH3 domain-containing GRB2-like protein B1)		0.578123	0.984015	0.77551	1	t	-9.9592	0.828043	f	4.25754	f	2	f									f	f	f	f	f	f	f		f	f	f
358	other	-1.16843	TM87B_HUMAN	Q96K49	TMEM87B	Transmembrane protein 87B					1	t	-3.40405	0.671347	f	4.07152	f	1	f		84910	0.530078						f	f	f	f	f	f	f		f	f	f
359	innate immunity	-1.17727	BT3A3_HUMAN	O00478	BTN3A3 BTF3	Butyrophilin subfamily 3 member A3	[20947169]BTN3A3 is part of the BT3 family of immunoreceptors belonging to the extended B7 family that are expressed on the surface of resting and activated monocytes and monocyte-derived dendritic cells (iDC). BT3 molecules are involved in the regulation of the balance between immune activation and suppression.					f	-3.331	1.98187	f	5.85278	f		f									t	f	f	f	f	f	f		f	f	f
360	non-RLR genes	-1.1812	PNPT1_HUMAN	Q8TCS8	PNPT1 PNPASE	Polyribonucleotide nucleotidyltransferase 1, mitochondrial (EC 2.7.7.8) (3'-5' RNA exonuclease OLD35) (PNPase old-35) (Polynucleotide phosphorylase 1) (PNPase 1) (Polynucleotide phosphorylase-like protein)		0.580729	0.983843	0.77551	1	f	-3.32675	2.3779	f	2.77784	f	1	f	1								t	f	f	f	f	f	f		f	f	f
361	non-RLR genes	-1.18186	UB2D3_HUMAN	P61077	UBE2D3 UBC5C UBCH5C	Ubiquitin-conjugating enzyme E2 D3 (EC 6.3.2.19) (Ubiquitin carrier protein D3) (Ubiquitin-conjugating enzyme E2(17)KB 3) (Ubiquitin-conjugating enzyme E2-17 kDa 3) (Ubiquitin-protein ligase D3)		0.583304	0.983671	0.77551	1	f	-4.50705	0	f	5.45568	f	1	f	9								f	f	f	f	f	f	f		f	f	t
362	non-RLR genes	-1.2022	APLP2_HUMAN	Q06481	APLP2 APPL2	Amyloid-like protein 2 (APLP-2) (APPH) (Amyloid protein homolog) (CDEI box-binding protein) (CDEBP)		0.585847	0.983499	0.77551	0.741	t	-3.7744	0	f	6.61599	f	0	f	1								f	f	f	f	f	f	f		f	f	f
363	other	-1.2022	PSME3_HUMAN	P61289	PSME3	Proteasome activator complex subunit 3 (11S regulator complex subunit gamma) (REG-gamma) (Activator of multicatalytic protease subunit 3) (Ki nuclear autoantigen) (Proteasome activator 28 subunit gamma) (PA28g) (PA28gamma)					1	t	-4.7702	0	f	5.98533	f	0	f	2								f	f	f	f	f	f	f		f	f	f
364	RLR genes	-1.21953	SIKE1_HUMAN	Q9BRV8	SIKE1 SIKE	Suppressor of IKBKE 1 (Suppressor of IKK-epsilon)	[16281057]RP5-1000E10.4 (SIKE) is a physiological suppressor of IKKepsilon and TBK1 and plays an inhibitory role in virus- and TLR3-triggered IRF3 but not NF-kappaB activation pathways.	0.57953	0.983499	0.795918		f	-11.9605	0	f	2.96252	t	0	f	2								f	f	f	f	f	f	f		f	f	f
365	TLR, CLR, NLR, cytDNA	-1.22084	HS90A_HUMAN	P07900	HSP90AA1 HSP90A HSPC1 HSPCA	Heat shock protein HSP 90-alpha (Heat shock 86 kDa) (HSP 86) (HSP86) (Renal carcinoma antigen NY-REN-38)	[17420470]HSP90AA1 (HSP90) positively regulates NOD1 activation.|[18950863]HSP90AA1 regulates the stability of transforming growth factor beta-activated kinase 1 (TAK1) in interleukin-1beta (IL1B)-induced cell signalling and IL1B-induced signalling by interacting with and maintaining the stability of TAK1, suggesting that HSP90AA1 might act as the chaperone of TAK1 in immune and inflammatory resp…					t	-2.26105	0.437248	f	2.27581	f	0	f	13								f	f	f	f	f	f	f	4	f	f	f
366	non-RLR genes	-1.22084	PRKDC_HUMAN	P78527	PRKDC HYRC HYRC1	DNA-dependent protein kinase catalytic subunit (DNA-PK catalytic subunit) (DNA-PKcs) (EC 2.7.11.1) (DNPK1) (p460)		0.582054	0.983328	0.795918		t	-1.72345	0	f	3.36782	f	0	f	8								f	f	f	f	f	f	f		f	f	f
367	innate immunity	-1.25389	IFNB_HUMAN	P01574	IFNB1 IFB IFNB	Interferon beta (IFN-beta) (Fibroblast interferon)	[20174559]IFNB1 has an essential role in the anti-viral response and optineurin (OPTN) has a role in the inhibition of virus-triggered IFNB1 induction.|[20501842]Viral RNA-induced IFNB1 production is suppressed by oncogenic RAS through negative regulation of RIG-I signalling, leading to promotion of virus spread.|[20699220]IFNB1 expression is inhibited by influenza A virus polymerase by binding t…				0.0123	t	-0.6382	3.34674	f	0.212974	f	2	f									f	f	t	f	f	f	f		f	f	f
368	other	-1.26672	CO4A1_HUMAN	P02462	COL4A1	Collagen alpha-1(IV) chain [Cleaved into: Arresten]					1	t	-5.2668	1.32485	f	1.95582	f	1	f									f	f	f	f	f	f	f		f	f	f
369	TLR, CLR, NLR, cytDNA	-1.28136	ATF2_HUMAN	P15336	ATF2 CREB2 CREBP1	Cyclic AMP-dependent transcription factor ATF-2 (cAMP-dependent transcription factor ATF-2) (Activating transcription factor 2) (Cyclic AMP-responsive element-binding protein 2) (CREB-2) (cAMP-responsive element-binding protein 2) (HB16) (cAMP response element-binding protein CRE-BP1)					0.905	t	-0.6972	0	f	3.25388	f	0	f	5								f	f	f	f	f	f	f		f	f	f
370	innate immunity	-1.28136	DUS1_HUMAN	P28562	DUSP1 CL100 MKP1 PTPN10 VH1	Dual specificity protein phosphatase 1 (EC 3.1.3.16) (EC 3.1.3.48) (Dual specificity protein phosphatase hVH1) (Mitogen-activated protein kinase phosphatase 1) (MAP kinase phosphatase 1) (MKP-1) (Protein-tyrosine phosphatase CL100)	[18504304]DUSP1 inhibits MAPK pathways and decreases TLR signalling.|[19436832]DUSP1 is an essential feedback regulator of the innate immune response, it plays a critical role in preventing septic shock and multi-organ dysfunction during pathogenic infection and plays a pivotal role in the deactivation of MAPK1 and MAPK8.|[21959016]DUSP1 is a negative regulator of MAPK-dependent induction of IL6 …				0.819	t	-0.9853	0	f	3.57272	f	0	f	5								f	f	t	f	f	f	f		f	f	f
371	non-RLR genes	-1.28136	HNRPM_HUMAN	P52272	HNRNPM HNRPM NAGR1	Heterogeneous nuclear ribonucleoprotein M (hnRNP M)		0.584546	0.983156	0.795918	1	t	-0.1791	0	f	2.70694	f	0	f	7								f	f	f	f	f	f	f		f	f	f
372	non-RLR genes	-1.28136	HSP7C_HUMAN	P11142	HSPA8 HSC70 HSP73 HSPA10	Heat shock cognate 71 kDa protein (Heat shock 70 kDa protein 8)		0.58701	0.982984	0.795918	1	t	-0.65425	0.387613	f	3.36571	f	0	f	15								f	f	f	f	f	f	f		f	f	f
373	non-RLR genes	-1.28136	SFPQ_HUMAN	P23246	SFPQ PSF	Splicing factor, proline- and glutamine-rich (100 kDa DNA-pairing protein) (hPOMp100) (DNA-binding p52/p100 complex, 100 kDa subunit) (Polypyrimidine tract-binding protein-associated-splicing factor) (PSF) (PTB-associated-splicing factor)		0.589444	0.982812	0.795918	1	t	-1.7248	0	f	2.09585	f	0	f	5								f	f	t	f	f	f	f	1	f	f	f
374	other	-1.28136	SYEP_HUMAN	P07814	EPRS GLNS PARS QARS QPRS PIG32	Bifunctional aminoacyl-tRNA synthetase (Cell proliferation-inducing gene 32 protein) [Includes: Glutamyl-tRNA synthetase (EC 6.1.1.17) (Glutamate--tRNA ligase) (GluRS); Prolyl-tRNA synthetase (EC 6.1.1.15) (Proline--tRNA ligase)]					1	t	-0.97685	0	f	3.0773	f	0	f	6								f	f	f	f	f	f	f		f	f	f
375	other	-1.28136	TBB2B_HUMAN	Q9BVA1	TUBB2B	Tubulin beta-2B chain					1	t	-0.8272	0.264777	f	2.08957	f	0	f	6								f	f	f	f	f	f	f	2	f	f	f
376	other	-1.30998	MK07_HUMAN	Q13164	MAPK7 BMK1 ERK5 PRKM7	Mitogen-activated protein kinase 7 (MAP kinase 7) (MAPK 7) (EC 2.7.11.24) (Big MAP kinase 1) (BMK-1) (Extracellular signal-regulated kinase 5) (ERK-5)					1	t	-0.74415	0	t	2.80198	t	0	f									f	f	f	f	f	f	f		f	f	f
377	non-RLR genes	-1.31132	KCC2B_HUMAN	Q13554	CAMK2B CAM2 CAMK2 CAMKB	Calcium/calmodulin-dependent protein kinase type II subunit beta (CaM kinase II subunit beta) (CaMK-II subunit beta) (EC 2.7.11.17)		0.59185	0.98264	0.795918	0.301	t	-0.86215	0	f	1.56629	t	2	f									f	f	f	f	f	f	f		f	f	f
378	RLR genes	-1.31132	MK10_HUMAN	P53779	MAPK10 JNK3 JNK3A PRKM10 SAPK1B	Mitogen-activated protein kinase 10 (MAP kinase 10) (MAPK 10) (EC 2.7.11.24) (MAP kinase p49 3F12) (Stress-activated protein kinase 1b) (SAPK1b) (Stress-activated protein kinase JNK3) (c-Jun N-terminal kinase 3)		0.58572	0.98264	0.816327	1	t	-1.71535	0	f	1.46897	t	2	f									f	f	f	f	f	f	f		f	f	f
379	non-RLR genes	-1.31132	PA2G6_HUMAN	O60733	PLA2G6 IPLA2	85 kDa calcium-independent phospholipase A2 (CaI-PLA2) (iPLA2) (EC 3.1.1.4) (Group VI phospholipase A2) (GVI PLA2)		0.588109	0.982468	0.816327	1	t	-1.33265	0.257035	f	1.27369	t	2	f									f	f	f	f	f	f	f		f	f	f
380	TLR, CLR, NLR, cytDNA	-1.32428	MP2K6_HUMAN	P52564	MAP2K6 MEK6 MKK6 PRKMK6 SKK3	Dual specificity mitogen-activated protein kinase kinase 6 (MAP kinase kinase 6) (MAPKK 6) (EC 2.7.12.2) (MAPK/ERK kinase 6) (MEK 6) (Stress-activated protein kinase kinase 3) (SAPK kinase 3) (SAPKK-3) (SAPKK3)	[9841871]MAP2K6 activates MAPK14 (p38) MAP kinases.				1	f	-2.53945	0.443713	f	0.708547	t	1	f	6								f	f	f	f	f	f	f		f	f	f
381	other	-1.33378	NOLC1_HUMAN	Q14978	NOLC1 KIAA0035 NS5ATP13	Nucleolar and coiled-body phosphoprotein 1 (140 kDa nucleolar phosphoprotein) (Nopp140) (Hepatitis C virus NS5A-transactivated protein 13) (HCV NS5A-transactivated protein 13) (Nucleolar 130 kDa protein) (Nucleolar phosphoprotein p130)					0.0224	t	-3.81425	0	f	4.64414	f	1	f		9221	-1.57421						f	f	f	f	f	f	f		f	f	f
382	other	-1.34234	MAPK5_HUMAN	Q8IW41	MAPKAPK5 PRAK	MAP kinase-activated protein kinase 5 (MAPK-activated protein kinase 5) (MAPKAP kinase 5) (MAPKAPK-5) (EC 2.7.11.1) (p38-regulated/activated protein kinase)						f	-1.62195	0	f	2.22847	t	0	f	5	8550	-1.83635						f	f	f	f	f	f	f		f	f	f
383	other	-1.34361	PAR14_HUMAN	Q460N5	PARP14 BAL2 KIAA1268	Poly [ADP-ribose] polymerase 14 (PARP-14) (EC 2.4.2.30) (B aggressive lymphoma protein 2)						f	-3.84395	2.693	f	4.32343	f	2	f		54625	0.117229						f	f	f	f	f	f	f		t	f	f
384	other	-1.36088	MT2_HUMAN	P02795	MT2A CES1 MT2	Metallothionein-2 (MT-2) (Metallothionein-2A) (Metallothionein-II) (MT-II)					0.0608	t	-0.99605	1.16466	f	1.35403	f	2	f									f	f	t	f	f	f	f		f	f	f
385	non-RLR genes	-1.37286	1A03_HUMAN	P04439	HLA-A HLAA	HLA class I histocompatibility antigen, A-3 alpha chain (MHC class I antigen A*3)		0.59047	0.982296	0.816327		t	-0.7128	0.844081	f	5.72582	f		f									f	f	f	f	f	f	f		f	f	f	[20041166]HIV-1 control
386	non-RLR genes	-1.37678	VDAC3_HUMAN	Q9Y277	VDAC3	Voltage-dependent anion-selective channel protein 3 (VDAC-3) (hVDAC3) (Outer mitochondrial membrane protein porin 3)		0.592804	0.982124	0.816327	1	t	-2.05885	0.606657	f	2.69258	f	1	f	1								f	f	f	f	f	f	f		f	f	f
387	other	-1.38943	CDK7_HUMAN	P50613	CDK7 CAK CAK1 CDKN7 MO15 STK1	Cyclin-dependent kinase 7 (EC 2.7.11.22) (EC 2.7.11.23) (39 kDa protein kinase) (p39 Mo15) (CDK-activating kinase 1) (Cell division protein kinase 7) (Serine/threonine-protein kinase 1) (TFIIH basal transcription factor complex kinase subunit)					0.111	t	-0.9257	0.646766	f	3.13221	t	0	f									f	f	f	f	f	f	f		f	f	f
388	other	-1.39275	CUL2_HUMAN	Q13617	CUL2	Cullin-2 (CUL-2)					1	t	-1.38275	0	f	2.17678	f	0	t									f	f	f	f	f	f	f		f	f	f
389	other	-1.40783	PR15A_HUMAN	O75807	PPP1R15A GADD34	Protein phosphatase 1 regulatory subunit 15A (Growth arrest and DNA damage-inducible protein GADD34) (Myeloid differentiation primary response protein MyD116 homolog)					0.0907	f		1.98813	f	3.08681	f	1	f	1	23645	-2.30803	1	-3.23464	1	196.333		f	f	f	f	f	f	f		f	f	f
390	non-RLR genes	-1.41174	VIME_HUMAN	P08670	VIM	Vimentin		0.595112	0.981953	0.816327	1	t		0.299224	f	0.973244	f	3	f	6								f	f	f	f	f	f	f		f	f	f
391	non-RLR genes	-1.4143	ENOA_HUMAN	P06733	ENO1 ENO1L1 MBPB1 MPB1	Alpha-enolase (EC 4.2.1.11) (2-phospho-D-glycerate hydro-lyase) (C-myc promoter-binding protein) (Enolase 1) (MBP-1) (MPB-1) (Non-neural enolase) (NNE) (Phosphopyruvate hydratase) (Plasminogen-binding protein)		0.597394	0.981781	0.816327	1	t	-0.92975	0	f	5.03333	f	1	f	2								f	f	f	f	f	f	f	4	f	f	f
392	non-RLR genes	-1.4143	FUS_HUMAN	P35637	FUS TLS	RNA-binding protein FUS (75 kDa DNA-pairing protein) (Oncogene FUS) (Oncogene TLS) (POMp75) (Translocated in liposarcoma protein)		0.599651	0.981609	0.816327	0.67	t	-0.57155	0	f	4.64645	f	1	f	1	2521	-1.07061						f	f	f	f	f	f	f	4	f	f	f
393	non-RLR genes	-1.4143	HGS_HUMAN	O14964	HGS HRS	Hepatocyte growth factor-regulated tyrosine kinase substrate (Hrs) (Protein pp110)		0.601882	0.981437	0.816327	1	t	-0.7575	0.249225	f	4.35597	f	1	f	1								f	f	f	f	f	f	f		f	f	f
394	non-RLR genes	-1.4143	HNRPQ_HUMAN	O60506	SYNCRIP HNRPQ NSAP1	Heterogeneous nuclear ribonucleoprotein Q (hnRNP Q) (Glycine- and tyrosine-rich RNA-binding protein) (GRY-RBP) (NS1-associated protein 1) (Synaptotagmin-binding, cytoplasmic RNA-interacting protein)		0.604088	0.981265	0.816327	1	t	-1.46035	0	f	4.25779	f	1	f	1								f	f	f	f	f	f	f	2	f	f	f
395	non-RLR genes	-1.4143	PSMD4_HUMAN	P55036	PSMD4 MCB1	26S proteasome non-ATPase regulatory subunit 4 (26S proteasome regulatory subunit RPN10) (26S proteasome regulatory subunit S5A) (Antisecretory factor 1) (AF) (ASF) (Multiubiquitin chain-binding protein)		0.60627	0.981093	0.816327	1	t	-0.151	0	f	4.09946	f	1	f	1								f	f	f	f	f	f	f		f	f	f
396	other	-1.41542	RLA0L_HUMAN	Q8NHW5	RPLP0P6	60S acidic ribosomal protein P0-like						t			f		f	0	f	6								f	f	f	f	f	f	f	1	f	f	f
397	non-RLR genes	-1.44396	KCC2D_HUMAN	Q13557	CAMK2D CAMKD	Calcium/calmodulin-dependent protein kinase type II subunit delta (CaM kinase II subunit delta) (CaMK-II subunit delta) (EC 2.7.11.17)		0.608428	0.980921	0.816327	1	t	-4.29305	0	f	1.34631	t	0	f	2								f	f	f	f	f	f	f		f	f	f
398	innate immunity	-1.44396	NOTC1_HUMAN	P46531	NOTCH1 TAN1	Neurogenic locus notch homolog protein 1 (Notch 1) (hN1) (Translocation-associated notch protein TAN-1) [Cleaved into: Notch 1 extracellular truncation; Notch 1 intracellular domain (NICD)]	[21737799]NOTCH1 signalling modulates the microglia innate response to post-ischemic brain damage inflammation. Notch1 deficient mice exhibit significantly lower levels of activated microglia and reduced proinflammatory cytokine expression. (Demonstrated in mouse)				0.368	t	-3.6197	0.152736	f	1.38853	t	0	f	2								f	f	f	f	f	f	f		f	f	f
399	innate immunity	-1.44396	TRAF5_HUMAN	O00463	TRAF5 RNF84	TNF receptor-associated factor 5 (RING finger protein 84)	[11479302]TRAF5 is a signal transducer for the TNF receptor superfamily that is involved in TNF-induced NF-kappaB activation and protection from cell death.|[19017969]TRAF5, along with other TRAFs, is recruited to many TNF-receptor (TNF-R) superfamily members and is an important modulator of the proximal signaling events that occur at the time of receptor engagement and activation. TRAF5 has been…				0.165	t	-4.96535	0	f	1.25112	t	0	f	2								f	f	f	f	f	f	f		f	f	f
400	other	-1.44407	BANP_HUMAN	Q8N9N5	BANP BEND1 SMAR1	Protein BANP (BEN domain-containing protein 1) (Btg3-associated nuclear protein) (Scaffold/matrix-associated region-1-binding protein)						t	-2.2501	0	f	1.47539	f	2	f	3								f	f	f	f	f	f	f		f	f	f
401	non-RLR genes	-1.44991	ASSY_HUMAN	P00966	ASS1 ASS	Argininosuccinate synthase (EC 6.3.4.5) (Citrulline--aspartate ligase)		0.610563	0.980749	0.816327	0.449	t	-0.82385	1.06435	f	1.24244	f	2	f									f	f	f	f	f	f	f		f	f	f
402	other	-1.45549	1B08_HUMAN	P30460	HLA-B HLAB	HLA class I histocompatibility antigen, B-8 alpha chain (MHC class I antigen B*8)					0.741	t		3.54803	f		f		f									f	f	f	f	f	f	f		f	f	f	[21051598]HIV-1 control|[20205591]HIV-1 control|[20041166]HIV-1 control|[21051598]HIV-1 control|[21051598]HIV-1 control|[20041166]HIV-1 control
403	other	-1.45549	1B27_HUMAN	P03989	HLA-B HLAB	HLA class I histocompatibility antigen, B-27 alpha chain (MHC class I antigen B*27)					0.741	t		3.54803	f		f		f									f	f	f	f	f	f	f		f	f	f	[21051598]HIV-1 control|[20205591]HIV-1 control|[20041166]HIV-1 control|[21051598]HIV-1 control|[21051598]HIV-1 control|[20041166]HIV-1 control
404	other	-1.45549	1B57_HUMAN	P18465	HLA-B HLAB	HLA class I histocompatibility antigen, B-57 alpha chain (Bw-57) (MHC class I antigen B*57)					0.741	t		3.54803	f		f		f									f	f	f	f	f	f	f		f	f	f	[21051598]HIV-1 control|[20205591]HIV-1 control|[20041166]HIV-1 control|[21051598]HIV-1 control|[21051598]HIV-1 control|[20041166]HIV-1 control
405	non-RLR genes	-1.46051	AP2B1_HUMAN	P63010	AP2B1 ADTB2 CLAPB1	AP-2 complex subunit beta (AP105B) (Adapter-related protein complex 2 beta subunit) (Adaptor protein complex AP-2 subunit beta) (Beta-2-adaptin) (Beta-adaptin) (Clathrin assembly protein complex 2 beta large chain) (Plasma membrane adaptor HA2/AP2 adaptin beta subunit)		0.612674	0.980578	0.816327	1	t	-4.02415	0	f	2.17464	f	2	f	1								f	f	f	f	f	f	f		f	f	f
406	non-RLR genes	-1.46051	H33_HUMAN	P84243	H3F3A H3.3A H3F3 PP781; H3F3B H3.3B	Histone H3.3		0.614763	0.980406	0.816327	1	t	-3.44115	0.467407	f	3.4485	f	2	f	1								f	f	f	f	f	f	f	3	f	f	f
407	other	-1.48575	NMI_HUMAN	Q13287	NMI	N-myc-interactor (Nmi) (N-myc and STAT interactor)					0.0202	f	-0.51085	2.60029	f	5.23847	f	1	f									t	f	t	f	f	f	f		f	f	f
408	other	-1.49828	DEDD2_HUMAN	Q8WXF8	DEDD2 FLAME3 PSEC0004	DNA-binding death effector domain-containing protein 2 (DED-containing protein FLAME-3) (FADD-like anti-apoptotic molecule 3)					0.549	f	-2.13885	0.645815	f	2.99837	t	1	f	2								f	f	f	f	f	f	f		f	f	f
409	non-RLR genes	-1.5016	UBP21_HUMAN	Q9UK80	USP21 USP23 PP1490	Ubiquitin carboxyl-terminal hydrolase 21 (EC 3.4.19.12) (Deubiquitinating enzyme 21) (Ubiquitin thiolesterase 21) (Ubiquitin-specific-processing protease 21)		0.616829	0.980234	0.816327	0.905	f	-0.32665	0	f	2.01	f	1	t	1								f	f	f	f	f	f	f		f	f	f
410	other	-1.52149	M4K5_HUMAN	Q9Y4K4	MAP4K5	Mitogen-activated protein kinase kinase kinase kinase 5 (EC 2.7.11.1) (Kinase homologous to SPS1/STE20) (KHS) (MAPK/ERK kinase kinase kinase 5) (MEK kinase kinase 5) (MEKKK 5)						f	-4.78255	0	f	2.89919	t	2	f	2	11183	0.749637						f	f	f	f	f	f	f		f	f	f
411	other	-1.52218	HSP76_HUMAN	P17066	HSPA6 HSP70B'	Heat shock 70 kDa protein 6 (Heat shock 70 kDa protein B')						t	-1.012	0.691371	f	2.29936	f	0	f	3	3310	0.694974						f	f	t	f	f	f	f	2	f	f	f
412	non-RLR genes	-1.54213	UBR5_HUMAN	O95071	UBR5 EDD EDD1 HYD KIAA0896	E3 ubiquitin-protein ligase UBR5 (EC 6.3.2.-) (E3 ubiquitin-protein ligase, HECT domain-containing 1) (Hyperplastic discs protein homolog) (hHYD) (Progestin-induced protein)		0.618874	0.980062	0.816327	0.0202	t	-1.36605	0	f	3.53999	f	1	f	1	51366	-3.68705	1	0.956597				f	f	f	f	f	f	f	1	f	f	f
413	non-RLR genes	-1.5641	BUB1_HUMAN	O43683	BUB1 BUB1L	Mitotic checkpoint serine/threonine-protein kinase BUB1 (hBUB1) (EC 2.7.11.1) (BUB1A)		0.620896	0.97989	0.816327	1	t	-0.1782	0	f	1.1743	t	1	f									t	f	f	f	f	f	f		f	f	f
414	non-RLR genes	-1.5641	KPCG_HUMAN	P05129	PRKCG PKCG	Protein kinase C gamma type (PKC-gamma) (EC 2.7.11.13)		0.622897	0.979718	0.816327	1	t	-1.82135	0	f	1.08235	t	1	f									f	f	f	f	f	f	f		f	f	f
415	other	-1.5641	PAK4_HUMAN	O96013	PAK4 KIAA1142	Serine/threonine-protein kinase PAK 4 (EC 2.7.11.1) (p21-activated kinase 4) (PAK-4)					0.301	t	-1.16195	0	f	1.04481	t	1	f									f	f	f	f	f	f	f		f	f	f
416	non-RLR genes	-1.5641	SMCA1_HUMAN	P28370	SMARCA1 SNF2L SNF2L1	Probable global transcription activator SNF2L1 (EC 3.6.4.-) (ATP-dependent helicase SMARCA1) (Nucleosome-remodeling factor subunit SNF2L) (SWI/SNF-related matrix-associated actin-dependent regulator of chromatin subfamily A member 1)		0.624878	0.979546	0.816327	1	t	-0.6327	0	f	1.51854	t	1	f									f	f	f	f	f	f	f		f	f	f
417	other	-1.56848	DMB_HUMAN	P28068	HLA-DMB DMB RING7	HLA class II histocompatibility antigen, DM beta chain (MHC class II antigen DMB) (Really interesting new gene 7 protein)					0.0907	t	-1.45295	1.03843	f	2.14203	f		f									f	f	f	f	f	f	f		f	f	f
418	other	-1.5718	STK38_HUMAN	Q15208	STK38 NDR1	Serine/threonine-protein kinase 38 (EC 2.7.11.1) (NDR1 protein kinase) (Nuclear Dbf2-related kinase 1)					1	f	-7.2163	0	f	5.60695	t	0	f	2	11329	2.19397	1	-1.94067				f	f	f	f	f	f	f		f	f	f
419	other	-1.57962	AAK1_HUMAN	Q2M2I8	AAK1 KIAA1048	AP2-associated protein kinase 1 (EC 2.7.11.1) (Adaptor-associated kinase 1)						f	-24.687	0	f	1.45626	t	2	f									f	f	f	f	f	f	f		f	f	f
420	non-RLR genes	-1.58201	KS6A1_HUMAN	Q15418	RPS6KA1 MAPKAPK1A RSK1	Ribosomal protein S6 kinase alpha-1 (S6K-alpha-1) (EC 2.7.11.1) (90 kDa ribosomal protein S6 kinase 1) (p90-RSK 1) (p90RSK1) (p90S6K) (MAP kinase-activated protein kinase 1a) (MAPK-activated protein kinase 1a) (MAPKAP kinase 1a) (MAPKAPK-1a) (Ribosomal S6 kinase 1) (RSK-1)		0.626837	0.979374	0.816327	0.905	f	-2.55405	0	f	2.24063	t	2	f	1								f	f	f	f	f	f	f		f	f	f
421	innate immunity	-1.58201	MKNK1_HUMAN	Q9BUB5	MKNK1 MNK1	MAP kinase-interacting serine/threonine-protein kinase 1 (EC 2.7.11.1) (MAP kinase signal-integrating kinase 1) (MAPK signal-integrating kinase 1) (Mnk1)	[21149447]MKNK1 plays an important role in IFNG induced IRF1 expression and is essential for generation of anti-proliferative responses.				0.449	f	-3.60945	0	f	2.50274	t	2	f	1								f	f	f	f	f	f	f		f	f	f
422	other	-1.58201	PIM2_HUMAN	Q9P1W9	PIM2	Serine/threonine-protein kinase pim-2 (EC 2.7.11.1) (Pim-2h)					1	f	-3.9317	0.236279	f	2.19561	t	2	f	1								f	f	t	f	f	f	f		f	f	f
423	other	-1.5827	TNIP2_HUMAN	Q8NFZ5	TNIP2 ABIN2 FLIP1	TNFAIP3-interacting protein 2 (A20-binding inhibitor of NF-kappa-B activation 2) (ABIN-2) (Fetal liver LKB1-interacting protein)					1	t	-1.9737	0.575046	f	3.29348	f	0	f	3								f	f	f	f	f	f	f		f	f	f
424	innate immunity	-1.59972	IL6RB_HUMAN	P40189	IL6ST	Interleukin-6 receptor subunit beta (IL-6 receptor subunit beta) (IL-6R subunit beta) (IL-6R-beta) (IL-6RB) (CDw130) (Interleukin-6 signal transducer) (Membrane glycoprotein 130) (gp130) (Oncostatin-M receptor subunit alpha) (CD antigen CD130)	[10829066]IL6ST (GP130) is a common cytokine receptor subunit that is preferentially bound by SOCS3 on its SHP2-binding site, suggesting that some of the negative regulatory roles previously attributed to the phosphatase SHP-2 might in fact be caused by the action of SOCS3.				1	t	-0.3782	0.619856	f	5.40121	f	2	f									t	f	f	f	f	f	f		f	f	f
425	non-RLR genes	-1.62022	GDIR1_HUMAN	P52565	ARHGDIA GDIA1	Rho GDP-dissociation inhibitor 1 (Rho GDI 1) (Rho-GDI alpha)		0.628776	0.979202	0.816327	1	t	-1.81025	0	f	4.87547	f	0	f	4								f	f	f	f	f	f	f		f	f	f
426	other	-1.63428	ANR12_HUMAN	Q6UB98	ANKRD12 ANCO2 KIAA0874	Ankyrin repeat domain-containing protein 12 (Ankyrin repeat-containing cofactor 2) (GAC-1 protein)					0.449	t	-10.2202	0	f	4.92748	f	0	f		23253	-2.61042	1	-2.1908	1	198.667		f	f	f	f	f	f	f		f	f	f
427	other	-1.63691	TRIO_HUMAN	O75962	TRIO	Triple functional domain protein (EC 2.7.11.1) (PTPRF-interacting protein)					0.0821	t	-2.5174	0	f	3.28925	t	0	f		7204	-0.0311221						f	f	f	f	f	f	f		f	f	f
428	other	-1.65278	PAXI_HUMAN	P49023	PXN	Paxillin						t	-3.33025	0.19593	f	3.74436	f	1	f	1								f	f	f	f	f	f	f		f	f	f
429	innate immunity	-1.65278	PLEC_HUMAN	Q15149	PLEC PLEC1	Plectin (PCN) (PLTN) (Hemidesmosomal protein 1) (HD1) (Plectin-1)	[21665277]PLEC silencing reduces the IL6 production in LPS-stimulated macrophages. (Demonstrated in murine model)					t	-2.57015	0	f	3.17372	f	1	f	1								f	f	f	f	f	f	f		f	f	f
430	innate immunity	-1.65692	IFIT5_HUMAN	Q13325	IFIT5 RI58	Interferon-induced protein with tetratricopeptide repeats 5 (IFIT-5) (Retinoic acid- and interferon-inducible 58 kDa protein)					1	f	-3.7713	2.31267	f	4.80479	f	1	f									t	t	t	f	f	f	f		t	f	f
431	TLR, CLR, NLR, cytDNA	-1.66586	RN5A_HUMAN	Q05823	RNASEL RNS4	2-5A-dependent ribonuclease (2-5A-dependent RNase) (EC 3.1.26.-) (Ribonuclease 4) (Ribonuclease L) (RNase L)	[19075243]RNASEL, antiviral endoribonuclease, is the terminal component of an RNA decay pathway that is an important mediator of IFN-induced antiviral activity and is required for the optimal induction of pro-inflammatory cytokines that play essential roles in host defence from bacterial pathogens.|[19075243]RNASEL regulates the expression of the endolysosomal protease, cathepsin-E, and endosome-…				0.00224	f	-5.1601	0.55526	f	2.63144	t	1	f									f	f	f	f	f	f	f		f	f	f
432	other	-1.68119	CD11B_HUMAN	P21127	CDK11B CDC2L1 CDK11 PITSLREA PK58	Cyclin-dependent kinase 11B (EC 2.7.11.22) (Cell division cycle 2-like protein kinase 1) (CLK-1) (Cell division protein kinase 11B) (Galactosyltransferase-associated protein kinase p58/GTA) (PITSLRE serine/threonine-protein kinase CDC2L1) (p58 CLK-1)						f	0	0	f	4.18841	t	0	f	3	984	-2.80207	1	-5.0699	1	2.33333		f	f	f	f	f	f	f		f	f	f
433	other	-1.69206	KPCI_HUMAN	P41743	PRKCI DXS1179E	Protein kinase C iota type (EC 2.7.11.13) (Atypical protein kinase C-lambda/iota) (PRKC-lambda/iota) (aPKC-lambda/iota) (nPKC-iota)					0.273	t	-6.1603	0	f	1.69676	t	0	f	2	5584	-2.06183	1	-0.00795078				f	f	f	f	f	f	f		f	f	f
434	innate immunity	-1.7027	MMP7_HUMAN	P09237	MMP7 MPSL1 PUMP1	Matrilysin (EC 3.4.24.23) (Matrin) (Matrix metalloproteinase-7) (MMP-7) (Pump-1 protease) (Uterine metalloproteinase)	[19181662]MMP7 is responsible for cleavage of several mouse (Defb1 and Defb2) and human (DEFA1, DEFB1, DEFB4) defensins from pro- to active forms.				1	t	-0.68225	1.30172	f	1.08655	f	1	f									f	f	t	f	f	f	f		f	f	f
435	innate immunity	-1.70753	PP4C_HUMAN	P60510	PPP4C PPP4 PPX	Serine/threonine-protein phosphatase 4 catalytic subunit (PP4C) (Pp4) (EC 3.1.3.16) (Protein phosphatase X) (PP-X)	[18634786]PPP4C negatively regulates lipopolysacharide (LPS)-induced and TRAF6-mediated NF-kappaB activation by inhibiting the ubiquitination of TRAF6.				1	f	-0.2025	0	f	2.54067	f	0	t	4								f	f	f	f	f	f	f		f	f	f
436	non-RLR genes	-1.70861	PDC6I_HUMAN	Q8WUM4	PDCD6IP AIP1 ALIX KIAA1375	Programmed cell death 6-interacting protein (PDCD6-interacting protein) (ALG-2-interacting protein 1) (Hp95)		0.630695	0.979031	0.816327	1	t	-5.77075	0.259251	f	2.88	f	2	f	1								f	f	f	f	f	f	f		f	f	f
437	non-RLR genes	-1.71292	TDRD7_HUMAN	Q8NHU6	TDRD7 PCTAIRE2BP	Tudor domain-containing protein 7 (PCTAIRE2-binding protein) (Tudor repeat associator with PCTAIRE 2) (Trap)		0.632595	0.978859	0.816327	1	f	-1.46415	2.53566	t	5.97678	f	0	f		23424	0.726148						t	f	f	f	f	f	f		f	f	f
438	innate immunity	-1.7133	CACO2_HUMAN	Q13137	CALCOCO2 NDP52	Calcium-binding and coiled-coil domain-containing protein 2 (Antigen nuclear dot 52 kDa protein) (Nuclear domain 10 protein NDP52) (Nuclear domain 10 protein 52) (Nuclear dot protein 52)	[19820708]CALCOCO2 recognizes ubiquitin-coated Salmonella enterica in human cells and binds to the adaptor proteins AZI2 and TBKBP1 to recruit TBK1. CALCOCO2 also recruits LC3, an autophagosomal marker, to activate autophagy against bacteria attempting to colonize their cytosol.|[20104023]CALCOCO2 is a novel receptor for the selective autophagy of cytosolic bacteria. CALCOCO2 (NDP52) binds to the…				0.905	t	-4.66935	0.291873	f	3.74447	f	1	f	1								f	f	f	t	f	f	f		f	f	f
439	TLR, CLR, NLR, cytDNA	-1.7133	HMGB1_HUMAN	P09429	HMGB1 HMG1	High mobility group protein B1 (High mobility group protein 1) (HMG-1)	[19890330]HMGB1 functions as universal sentinel for nucleic-acid-mediated innate immune responses.|[19914413]HMGB1 activates innate immunity mechanisms as a complex with DNA, lipids and/or pro-inflammatory cytokines.|[20419158]HMGB1 is an alarmin and a key mediator of natural killer (NK)-dendritic cell (DC) cross-talk and plays a pivotal role in the escape of Human Immunodeficiency Virus (HIV)-in…				1	t	-4.7409	0.463505	f	2.45842	f	1	f	2								f	f	f	f	f	f	f		f	f	f
440	non-RLR genes	-1.7133	IDH3A_HUMAN	P50213	IDH3A	Isocitrate dehydrogenase [NAD] subunit alpha, mitochondrial (EC 1.1.1.41) (Isocitric dehydrogenase subunit alpha) (NAD(+)-specific ICDH subunit alpha)		0.634475	0.978687	0.816327	1	t	-3.90375	0	f	2.93097	f	1	f	1								f	f	f	f	f	f	f		f	f	f
441	other	-1.7133	IL2RA_HUMAN	P01589	IL2RA	Interleukin-2 receptor subunit alpha (IL-2 receptor subunit alpha) (IL-2-RA) (IL-2R subunit alpha) (IL2-RA) (TAC antigen) (p55) (CD antigen CD25)					1	t	-2.51625	0	f	2.08444	f	1	f	1								f	f	t	f	f	f	f		f	f	f	[22228203]Inflammatory biomarkers|[22228203]Inflammatory biomarkers
442	TLR, CLR, NLR, cytDNA	-1.7133	RAC1_HUMAN	P63000	RAC1 TC25 MIG5	Ras-related C3 botulinum toxin substrate 1 (Cell migration-inducing gene 5 protein) (Ras-like protein TC25) (p21-Rac1)	[20167866]RAC1 cooperates with TLR2, MyD88, and PI3K in lipoteichoic acid-induced cPLA2/COX-2-dependent airway inflammatory responses.				1	t	-4.94455	0.340187	f	2.36775	f	1	f	1								f	f	f	f	f	f	f		f	f	f
443	non-RLR genes	-1.72594	TNKS2_HUMAN	Q9H2K2	TNKS2 PARP5B TANK2 TNKL	Tankyrase-2 (TANK2) (EC 2.4.2.30) (Poly [ADP-ribose] polymerase 5B) (TNKS-2) (TRF1-interacting ankyrin-related ADP-ribose polymerase 2) (Tankyrase II) (Tankyrase-like protein) (Tankyrase-related protein)		0.636335	0.978515	0.816327	1	t	-3.79645	0	f	3.08696	t	0	f									f	f	f	f	f	f	f		f	f	f
444	non-RLR genes	-1.74805	AIFM1_HUMAN	O95831	AIFM1 AIF PDCD8	Apoptosis-inducing factor 1, mitochondrial (EC 1.-.-.-) (Programmed cell death protein 8)		0.638177	0.978343	0.816327	0.00303	t	-0.15365	0	f	2.03086	f	0	f	3								f	f	f	f	f	f	f	1	f	f	f
445	innate immunity	-1.74805	ARRB2_HUMAN	P32121	ARRB2 ARB2 ARR2	Beta-arrestin-2 (Arrestin beta-2)	[19783052]ARRB2 acts to limit JNK/ERK activation and survival in macrophages and is required for basal and TLR-inducible complement C1q expression.|[20497256]ARRB2 regulates TLR4-mediated apoptotic signalling through GSK3B where ARRB2 represents an inhibitory effect on the TLR4-mediated apoptotic cascade, through controlling the homeostasis of activation and inactivation of GSK3B.				0.00452	t	-2.0246	0.409381	f	2.73831	f	0	f	4								f	f	f	f	f	f	f		f	f	f
446	innate immunity	-1.74805	LYSC_HUMAN	P61626	LYZ LZM	Lysozyme C (EC 3.2.1.17) (1,4-beta-N-acetylmuramidase C)					0.0302	t	-1.9377	0	f	2.25675	f	0	f	3								f	f	f	f	f	f	f	1	f	f	f
447	innate immunity	-1.75641	CCL8_HUMAN	P80075	CCL8 MCP2 SCYA10 SCYA8	C-C motif chemokine 8 (HC14) (Monocyte chemoattractant protein 2) (Monocyte chemotactic protein 2) (MCP-2) (Small-inducible cytokine A8) [Cleaved into: MCP-2(6-76)]					0.905	t	-1.8701	1.54746	f	3.01395	f	0	f									t	f	t	f	f	f	f		t	f	f
448	other	-1.75641	UROK_HUMAN	P00749	PLAU	Urokinase-type plasminogen activator (U-plasminogen activator) (uPA) (EC 3.4.21.73) [Cleaved into: Urokinase-type plasminogen activator long chain A; Urokinase-type plasminogen activator short chain A; Urokinase-type plasminogen activator chain B]					1	t	-2.0684	1.93601	f	2.72734	f	0	f									f	f	f	f	f	f	f		f	f	f
449	non-RLR genes	-1.75738	HDAC3_HUMAN	O15379	HDAC3	Histone deacetylase 3 (HD3) (EC 3.5.1.98) (RPD3-2) (SMAP45)		0.640001	0.978171	0.816327	1	t	-2.2068	0.160844	f	1.43543	f	1	f	4	8841	-2.03965	1	-1.06148				f	f	f	f	f	f	f		f	f	f
450	other	-1.75738	JIP1_HUMAN	Q9UQF2	MAPK8IP1 IB1 JIP1 PRKM8IP	C-Jun-amino-terminal kinase-interacting protein 1 (JIP-1) (JNK-interacting protein 1) (Islet-brain 1) (IB-1) (JNK MAP kinase scaffold protein 1) (Mitogen-activated protein kinase 8-interacting protein 1)					1	t	-0.73535	0	f	1.2117	f	1	f	3								f	f	f	f	f	f	f		f	f	f
451	non-RLR genes	-1.75738	PA2G4_HUMAN	Q9UQ80	PA2G4 EBP1	Proliferation-associated protein 2G4 (Cell cycle protein p38-2G4 homolog) (hG4-1) (ErbB3-binding protein 1)		0.641806	0.977999	0.816327	1	t	-2.4368	0.202025	f	1.78155	f	1	f	4								f	f	f	f	f	f	f		f	f	f
452	other	-1.76264	KPCD1_HUMAN	Q15139	PRKD1 PKD PKD1 PRKCM	Serine/threonine-protein kinase D1 (EC 2.7.11.13) (Protein kinase C mu type) (Protein kinase D) (nPKC-D1) (nPKC-mu)					1	t	-2.0365	0.179663	f	0.408304	t	0	f	3	5587	1.86411						f	f	f	f	f	f	f		f	f	f
453	non-RLR genes	-1.77305	ARF1_HUMAN	P84077	ARF1	ADP-ribosylation factor 1		0.643593	0.977827	0.816327	1	t	-1.6264	0	t	5.0898	f	1	f									f	f	f	f	f	f	f		f	f	f
454	non-RLR genes	-1.7741	CBP_HUMAN	Q92793	CREBBP CBP	CREB-binding protein (EC 2.3.1.48)		0.645362	0.977656	0.816327	1	t	-4.82885	0	f	1.80026	f	0	f	7								f	f	f	t	f	f	f	1	f	f	f
455	other	-1.7741	FLNB_HUMAN	O75369	FLNB FLN1L FLN3 TABP TAP	Filamin-B (FLN-B) (ABP-278) (ABP-280 homolog) (Actin-binding-like protein) (Beta-filamin) (Filamin homolog 1) (Fh1) (Filamin-3) (Thyroid autoantigen) (Truncated actin-binding protein) (Truncated ABP)					0.741	t	-4.2683	0	f	1.86044	f	0	f	5								f	f	f	f	f	f	f	1	f	f	f
456	non-RLR genes	-1.7741	TBB5_HUMAN	P07437	TUBB TUBB5 OK/SW-cl.56	Tubulin beta chain (Tubulin beta-5 chain)		0.647114	0.977484	0.816327	1	t	-3.7272	0	f	1.77296	f	0	f	15								f	f	f	f	f	f	f	16	f	f	f
457	RLR genes	-1.77427	TBKB1_HUMAN	A7MCY6	TBKBP1 KIAA0775	TANK-binding kinase 1-binding protein 1 (TBK1-binding protein 1)	[17568778]A novel component of innate antiviral immunity, it shares a TBK1-binding domain with AZI2 and TANK	0.641455	0.977484	0.836735		f	-2.75915	0	f	3.90029	t	1	f	2								f	f	f	t	f	f	f		f	f	f
458	other	-1.77874	FA46A_HUMAN	Q96IP4	FAM46A C6orf37 XTP11	Protein FAM46A (HBV X-transactivated gene 11 protein) (HBV XAg-transactivated protein 11)					1	f	-10.482	1.37699	f	1.69336	f	2	f		55603	2.43321	1	-1.43273				t	f	f	f	f	f	f		t	t	f
459	other	-1.82842	DUS10_HUMAN	Q9Y6W6	DUSP10 MKP5	Dual specificity protein phosphatase 10 (EC 3.1.3.16) (EC 3.1.3.48) (Mitogen-activated protein kinase phosphatase 5) (MAP kinase phosphatase 5) (MKP-5)					1	f	-1.5033	0.576526	f	3.45215	f	1	f	5								f	f	f	f	f	f	f		f	f	f
460	non-RLR genes	-1.83011	PEA15_HUMAN	Q15121	PEA15	Astrocytic phosphoprotein PEA-15 (15 kDa phosphoprotein enriched in astrocytes) (Phosphoprotein enriched in diabetes) (PED)		0.643202	0.977312	0.836735	1	f	-5.53	0	f	3.15395	t	2	f	2								f	f	t	f	f	f	f		f	f	f
461	non-RLR genes	-1.8348	CASP2_HUMAN	P42575	CASP2 ICH1 NEDD2	Caspase-2 (CASP-2) (EC 3.4.22.55) (Neural precursor cell expressed developmentally down-regulated protein 2) (NEDD-2) (Protease ICH-1) [Cleaved into: Caspase-2 subunit p18; Caspase-2 subunit p13; Caspase-2 subunit p12]		0.644932	0.97714	0.836735	1	f	-4.92455	0	f	2.54447	t	1	f	2								f	f	f	f	f	f	f		f	f	f
462	non-RLR genes	-1.8348	MAPK3_HUMAN	Q16644	MAPKAPK3	MAP kinase-activated protein kinase 3 (MAPK-activated protein kinase 3) (MAPKAP kinase 3) (MAPKAPK-3) (EC 2.7.11.1) (Chromosome 3p kinase) (3pK)		0.646646	0.976968	0.836735	0.905	f	-3.12265	0	f	2.46845	t	1	f	2								f	f	f	f	f	f	f		f	f	f
463	other	-1.86454	GO45_HUMAN	Q9H2G9	BLZF1 JEM1	Golgin-45 (Basic leucine zipper nuclear factor 1) (JEM-1) (p45 basic leucine-zipper nuclear factor)					1	t	-2.54725	1.02006	f	2.32499	f	0	f									t	f	f	f	f	f	f		f	f	f
464	TLR, CLR, NLR, cytDNA	-1.86526	TLR3_HUMAN	O15455	TLR3	Toll-like receptor 3 (CD antigen CD283)	[19074283]TLR3-type II IFN signalling cooperates with the RIG-I/MDA5-type I IFN axes for efficient innate antiviral immune responses.|[19865078]TLR3-dependent antiviral pathway is negatively regulated by activated F2RL1 leading to blunted expression of TLR3/IRF3 driven genes, as well as activation of IRF3 and STAT1.|[19865078]TLR3, TLR2, or TLR4 cooperate with proteinase-activated receptors (PARs…				1	f	-1.4404	3.13837	f	3.17037	f	1	f	1								t	f	f	f	f	f	f		f	f	f
465	non-RLR genes	-1.86526	UBA7_HUMAN	P41226	UBA7 UBE1L UBE2	Ubiquitin-like modifier-activating enzyme 7 (Ubiquitin-activating enzyme 7) (D8) (Ubiquitin-activating enzyme E1 homolog)		0.648343	0.976796	0.836735	0.111	f	-0.1345	1.81151	f	3.11875	f	1	f	1								f	f	f	f	f	f	f		f	f	f
466	innate immunity	-1.86526	ZC12A_HUMAN	Q5D1E8	ZC3H12A MCPIP MCPIP1	Ribonuclease ZC3H12A (EC 3.1.-.-) (MCP-induced protein 1) (Zinc finger CCCH domain-containing protein 12A)	[22037600]ZC3H12A prevents autoimmunity by controlling the stability of cytokine mRNA, such as IL6. ZC3H12A protein degradation is facilitated by IKK complex, which acts downstream of TLR stimulation. (Demonstrated in mice)				1	f	-1.7072	2.93835	f	3.19126	f	1	f	1								f	f	f	t	f	f	f		f	f	f
467	TLR, CLR, NLR, cytDNA	-1.86593	HS90B_HUMAN	P08238	HSP90AB1 HSP90B HSPC2 HSPCB	Heat shock protein HSP 90-beta (HSP 90) (Heat shock 84 kDa) (HSP 84) (HSP84)					1	f	-0.09	0	f	4.13096	f	1	f	13								f	f	f	f	f	f	f	5	f	f	f
468	other	-1.87791	KPCD2_HUMAN	Q9BZL6	PRKD2 PKD2 HSPC187	Serine/threonine-protein kinase D2 (EC 2.7.11.13) (nPKC-D2)					0.497	f	-0.289	1.54905	f	3.74031	t	0	f									t	f	f	f	f	f	f		f	f	f
469	other	-1.88549	BNIP2_HUMAN	Q12982	BNIP2 NIP2	BCL2/adenovirus E1B 19 kDa protein-interacting protein 2					1	t	-3.5879	0.383353	f	1.84203	f	0	t									f	f	f	f	f	f	f		f	f	f
470	non-RLR genes	-1.88627	MAX_HUMAN	P61244	MAX BHLHD4	Protein max (Class D basic helix-loop-helix protein 4) (bHLHd4) (Myc-associated factor X)		0.650024	0.976624	0.836735	1	t	-2.0527	0	f	6.21175	f	0	f	2								t	f	f	f	f	f	f		f	f	f
471	innate immunity	-1.8956	M3K3_HUMAN	Q99759	MAP3K3 MAPKKK3 MEKK3	Mitogen-activated protein kinase kinase kinase 3 (EC 2.7.11.25) (MAPK/ERK kinase kinase 3) (MEK kinase 3) (MEKK 3)	[18206350]MAP3K3 in its unphosphorylated form can form a complex with unphosphorylated MAP3K7 (TAK1) where non-phosphorylated MAP3K7 interferes with MAP3K3 phosphorylation and NF-kappaB reporter activity.				1	f	-3.95395	0	f	1.08792	t	0	f	7								f	f	f	f	f	f	f		f	f	f
472	other	-1.89872	CHMP3_HUMAN	Q9Y3E7	VPS24 CHMP3 NEDF CGI-149	Charged multivesicular body protein 3 (Chromatin-modifying protein 3) (Neuroendocrine differentiation factor) (Vacuolar protein sorting-associated protein 24) (hVps24)					1	t	-4.79295	0.623159	f	2.76987	f	2	f									f	f	f	f	f	f	f		f	f	f
473	other	-1.89872	GRAN_HUMAN	P28676	GCA GCL	Grancalcin					0.247	t	-3.6615	0.697963	f	2.27196	f	2	f		25801	1.19877						t	f	f	f	f	f	f		f	f	f
474	non-RLR genes	-1.89872	LIF_HUMAN	P15018	LIF HILDA	Leukemia inhibitory factor (LIF) (Differentiation-stimulating factor) (D factor) (Melanoma-derived LPL inhibitor) (MLPLI) (Emfilermin)		0.651688	0.976452	0.836735	1	t	-3.2269	0.767813	f	2.25824	f	2	f									f	f	t	f	f	f	f		f	f	f
475	innate immunity	-1.90501	CATS_HUMAN	P25774	CTSS	Cathepsin S (EC 3.4.22.27)	[18762176]CTSS is a member of the Cathepsins protein family, which are key modulators of cell death and inflammatory responses.|[21145045]CTSS is an endosomal and lysosomal protease that is upregulated during various inflammatory disorders. TLR2, 3, 4 ligand engagement increases the proteolytic activities of CTSS in macrophages. (Demonstrated in murine model)				0.301	f	-6.8157	2.67193	f	5.00359	f	1	f									f	f	t	f	f	f	f		f	f	f
476	other	-1.90501	SCRB2_HUMAN	Q14108	SCARB2 CD36L2 LIMPII	Lysosome membrane protein 2 (85 kDa lysosomal membrane sialoglycoprotein) (LGP85) (CD36 antigen-like 2) (Lysosome membrane protein II) (LIMP II) (Scavenger receptor class B member 2) (CD antigen CD36)					1	f	-5.5644	1.52848	f	5.27458	f	1	f									t	f	f	f	f	f	f		f	f	f
477	other	-1.91922	ELK1_HUMAN	P19419	ELK1	ETS domain-containing protein Elk-1					0.905	t	-4.92685	0	f	3.35399	f	0	f	4								f	f	f	f	f	f	f		f	f	f
478	other	-1.91922	FKBP5_HUMAN	Q13451	FKBP5 AIG6 FKBP51	Peptidyl-prolyl cis-trans isomerase FKBP5 (PPIase FKBP5) (EC 5.2.1.8) (51 kDa FK506-binding protein) (51 kDa FKBP) (FKBP-51) (54 kDa progesterone receptor-associated immunophilin) (Androgen-regulated protein 6) (FF1 antigen) (FK506-binding protein 5) (FKBP-5) (FKBP54) (p54) (HSP90-binding immunophilin) (Rotamase)					0.247	t	-4.46835	0	f	3.77461	f	0	f	4								t	f	f	t	f	f	f		f	f	f
479	other	-1.91922	RB_HUMAN	P06400	RB1	Retinoblastoma-associated protein (p105-Rb) (pRb) (Rb) (pp110)					0.449	t	-4.31	0	f	2.97869	f	0	f	4								f	f	f	t	f	f	f		f	f	f
480	non-RLR genes	-1.91922	RHOA_HUMAN	P61586	RHOA ARH12 ARHA RHO12	Transforming protein RhoA (Rho cDNA clone 12) (h12)		0.653337	0.976281	0.836735	1	t	-2.5866	0	f	2.62384	f	0	f	4								f	f	f	f	f	f	f		f	f	f
481	non-RLR genes	-1.91922	TYDP2_HUMAN	O95551	TDP2 EAP2 TTRAP AD-022	Tyrosyl-DNA phosphodiesterase 2 (Tyr-DNA phosphodiesterase 2) (EC 3.1.4.-) (5'-tyrosyl-DNA phosphodiesterase) (5'-Tyr-DNA phosphodiesterase) (ETS1-associated protein 2) (ETS1-associated protein II) (EAPII) (TRAF and TNF receptor-associated protein)		0.654971	0.976109	0.836735	1	t	-2.608	0.450816	f	2.11594	f	0	f	3								f	f	f	f	f	f	f		f	f	f
482	other	-1.9344	PAK3_HUMAN	O75914	PAK3 OPHN3	Serine/threonine-protein kinase PAK 3 (EC 2.7.11.1) (Beta-PAK) (Oligophrenin-3) (p21-activated kinase 3) (PAK-3)						t	-1.87355	0.589716	f	0.0778222	t	1	f		5063	-0.871034						f	f	f	f	f	f	f		f	f	f
483	other	-1.93623	PDE4B_HUMAN	Q07343	PDE4B DPDE4	cAMP-specific 3',5'-cyclic phosphodiesterase 4B (EC 3.1.4.17) (DPDE4) (PDE32)					1	t	-4.17185	0.383504	f	4.17348	f	2	f									f	f	t	f	f	f	f		f	f	f
484	other	-1.93623	ZBTB1_HUMAN	Q9Y2K1	ZBTB1 KIAA0997	Zinc finger and BTB domain-containing protein 1					1	t	-3.16275	0	f	4.01801	f	2	f		22890	0.512924						f	f	f	f	f	f	f		f	f	f
485	other	-1.9614	BCLF1_HUMAN	Q9NYF8	BCLAF1 BTF KIAA0164	Bcl-2-associated transcription factor 1 (Btf)					1	t	-5.48975	0	f	3.88514	f	1	f	1								f	f	f	f	f	f	f		f	f	f
486	innate immunity	-1.9614	CRKL_HUMAN	P46109	CRKL	Crk-like protein	[9872990]A type-I-IFN receptor that functions as a nuclear adapter protein and associates with STAT5 to regulate gene transcription through DNA binding				1	t	-5.9966	0	f	3.63146	f	1	f	1								f	f	f	f	f	f	f		f	f	f
487	non-RLR genes	-1.9614	IF2A_HUMAN	P05198	EIF2S1 EIF2A	Eukaryotic translation initiation factor 2 subunit 1 (Eukaryotic translation initiation factor 2 subunit alpha) (eIF-2-alpha) (eIF-2A) (eIF-2alpha)		0.656589	0.975937	0.836735	1	t	-5.3725	0	f	2.79076	f	1	f	1								f	f	f	f	f	f	f		f	f	f
488	innate immunity	-1.9614	IL1R1_HUMAN	P14778	IL1R1 IL1R IL1RA IL1RT1	Interleukin-1 receptor type 1 (IL-1R-1) (IL-1RT-1) (IL-1RT1) (CD121 antigen-like family member A) (Interleukin-1 receptor alpha) (IL-1R-alpha) (Interleukin-1 receptor type I) (p80) (CD antigen CD121a)	[18996842]IL1R1 is a substrate for presenilin-dependent gamma-secretase cleavage and intramembrane proteolysis may be a control mechanism for IL1R1-mediated signalling.|[21115691]IL1R1 is essential for TLR9-dependent activation of tumour necrosis factor receptor-associated factor 3 (TRAF3) and for production of the anti-inflammatory cytokines IL-10 and type I interferon (IFN).|[22426547]IL1R1 is …				0.15	t	-7.8822	0.190271	f	3.54849	f	1	f	1								f	f	f	f	f	f	f		f	f	f
489	non-RLR genes	-1.9614	TMEDA_HUMAN	P49755	TMED10 TMP21	Transmembrane emp24 domain-containing protein 10 (21 kDa transmembrane-trafficking protein) (S31III125) (S31I125) (Tmp-21-I) (Transmembrane protein Tmp21) (p23) (p24 family protein delta-1) (p24delta1) (p24delta)		0.658192	0.975765	0.836735	1	t	-5.5213	0.169708	f	2.24231	f	1	f	1								f	f	f	f	f	f	f		f	f	f
490	other	-1.9687	SAHH3_HUMAN	Q96HN2	AHCYL2 KIAA0828	Putative adenosylhomocysteinase 3 (AdoHcyase 3) (EC 3.3.1.1) (S-adenosyl-L-homocysteine hydrolase 3) (S-adenosylhomocysteine hydrolase-like protein 2)					1	f	-6.01125	1.11217	f	2.34723	f	2	f	1	23382	-0.538573						f	f	f	f	f	f	f		f	f	f	[22228203]Inflammatory biomarkers
491	other	-1.97258	TRI14_HUMAN	Q14142	TRIM14 KIAA0129	Tripartite motif-containing protein 14					1	f		1.98225	f	4.43403	f	1	f		9830	-2.16985	1	-2.88348	1	79.3333		t	f	t	f	f	t	t		f	f	f
492	other	-1.97404	PRKX_HUMAN	P51817	PRKX PKX1	cAMP-dependent protein kinase catalytic subunit PRKX (PrKX) (Protein kinase X) (Protein kinase X-linked) (Serine/threonine-protein kinase PRKX) (EC 2.7.11.1) (Protein kinase PKX1)					1	t	-8.15415	0.286891	f	2.12213	t	0	f									f	f	f	f	f	f	f		f	f	f
493	other	-1.99825	SETBP_HUMAN	Q9Y6X0	SETBP1 KIAA0437	SET-binding protein (SEB)					1	t	-2.0258	0	f	0.498053	f	1	t									f	f	f	f	f	f	f		f	f	f
494	other	-2.00699	UHMK1_HUMAN	Q8TAS1	UHMK1 KIS KIST	Serine/threonine-protein kinase Kist (EC 2.7.11.1) (Kinase interacting with stathmin) (U2AF homology motif kinase 1)					1	f	-4.8396	0	f	1.90249	t	0	t									f	f	f	f	f	f	f		f	f	f
495	non-RLR genes	-2.02021	INO80_HUMAN	Q9ULG1	INO80 INO80A INOC1 KIAA1259	DNA helicase INO80 (hINO80) (EC 3.6.4.12) (INO80 complex subunit A) (Putative DNA helicase INO80 complex homolog 1)		0.65978	0.975593	0.836735	1	f	-2.53215	0.548283	f	3.23288	t	2	f									f	f	f	f	f	f	f		f	f	f
496	non-RLR genes	-2.0222	CAZA1_HUMAN	P52907	CAPZA1	F-actin-capping protein subunit alpha-1 (CapZ alpha-1)		0.661354	0.975421	0.836735	1	t	-5.14005	0	f	1.87407	f	0	f	5								f	f	f	f	f	f	f		f	f	f
497	innate immunity	-2.02896	FAK1_HUMAN	Q05397	PTK2 FAK FAK1	Focal adhesion kinase 1 (FADK 1) (EC 2.7.10.2) (Protein-tyrosine kinase 2) (pp125FAK)	[18353772]PTK2 induces KLF8 expression in human ovarian cancer cells by activating the PI3K-Akt signalling pathway.				0.905	t		0	f	3.47251	f	1	f	2								f	f	f	f	f	f	f		f	f	f	[21502966]Response to interferon beta therapy
498	non-RLR genes	-2.02896	IF4G1_HUMAN	Q04637	EIF4G1 EIF4F EIF4G EIF4GI	Eukaryotic translation initiation factor 4 gamma 1 (eIF-4-gamma 1) (eIF-4G 1) (eIF-4G1) (p220)		0.662913	0.975249	0.836735	0.819	t		0	f	2.77847	f	1	f	2								f	f	f	f	f	f	f		f	f	f
499	innate immunity	-2.05733	TRAD1_HUMAN	O14545	TRAFD1 FLN29	TRAF-type zinc finger domain-containing protein 1 (Protein FLN29)	[18849341]TRAFD1 deficiency reveals its negative regulatory role in the TLR and RIG-I-like helicases signalling pathway and was found to interact with TRIF, IPS-1, TRAF3 and TRAF6 in mice|[16221674]TRAFD1 is an interferon and LPS inducible gene acting as a negative regulator of Toll-like receptor signalling.				0.0821	f	-1.2085	1.24609	f	5.94026	f	0	f	1								t	f	f	f	f	f	f		t	f	f
500	non-RLR genes	-2.06407	ASXL1_HUMAN	Q8IXJ9	ASXL1 KIAA0978	Putative Polycomb group protein ASXL1 (Additional sex combs-like protein 1)		0.664457	0.975077	0.836735	0.00823	t	-2.858	0	f	2.84314	f	2	f									f	f	f	f	f	f	f		f	f	f
501	non-RLR genes	-2.06751	CDK5_HUMAN	Q00535	CDK5 CDKN5	Cyclin-dependent kinase 5 (EC 2.7.11.22) (Cell division protein kinase 5) (Serine/threonine-protein kinase PSSALRE) (Tau protein kinase II catalytic subunit) (TPKII catalytic subunit)		0.665988	0.974905	0.836735		t	-0.079	0	f	1.15749	t	0	f	1								f	f	f	f	f	f	f		f	f	f
502	non-RLR genes	-2.07205	RASA1_HUMAN	P20936	RASA1 RASA	Ras GTPase-activating protein 1 (GAP) (GTPase-activating protein) (RasGAP) (Ras p21 protein activator) (p120GAP)		0.667505	0.974734	0.836735	1	t	-2.9245	0	t	2.6404	f	1	f		5921	0.481865						f	f	f	f	f	f	f		f	f	f
503	non-RLR genes	-2.08977	RS16_HUMAN	P62249	RPS16	40S ribosomal protein S16		0.669008	0.974562	0.836735	1	t		0	f	1.27894	f	0	f	6								f	f	f	f	f	f	f	2	f	f	f
504	other	-2.08977	TBA3C_HUMAN	Q13748	TUBA3C TUBA2; TUBA3D	Tubulin alpha-3C/D chain (Alpha-tubulin 2) (Alpha-tubulin 3C/D) (Tubulin alpha-2 chain)					1	t		0	f	1.07988	f	0	f	16								f	f	f	f	f	f	f	1	f	f	f
505	other	-2.08994	TNIK_HUMAN	Q9UKE5	TNIK KIAA0551	TRAF2 and NCK-interacting protein kinase (EC 2.7.11.1)						f		0	f	2.21351	t	1	f	1	23043	0.509691						f	f	f	f	f	f	f		f	f	f
506	TLR, CLR, NLR, cytDNA	-2.10679	UB2V1_HUMAN	Q13404	UBE2V1 CROC1 UBE2V UEV1 P/OKcl.19	Ubiquitin-conjugating enzyme E2 variant 1 (UEV-1) (CROC-1) (TRAF6-regulated IKK activator 1 beta Uev1A)						t	-5.46425	0	f	3.62639	f	0	f	3								f	f	f	f	f	f	f		f	f	f
507	non-RLR genes	-2.10829	PAIRB_HUMAN	Q8NC51	SERBP1 PAIRBP1 CGI-55	Plasminogen activator inhibitor 1 RNA-binding protein (PAI1 RNA-binding protein 1) (PAI-RBP1) (SERPINE1 mRNA-binding protein 1)		0.670497	0.97439	0.836735	0.0302	t	-7.23985	0.513361	f	3.75398	f	0	f	2								f	f	f	f	f	f	f	1	f	f	f
508	innate immunity	-2.12803	CASP6_HUMAN	P55212	CASP6 MCH2	Caspase-6 (CASP-6) (EC 3.4.22.59) (Apoptotic protease Mch-2) [Cleaved into: Caspase-6 subunit p18; Caspase-6 subunit p11]	[21098228]CASP6 plays an important role in the activation of alveolar macrophages by neutrophils. The cleavage of IRAK3 by CASP6 mediates the degradation of NFKBIA and the induction of TNF upon stimulation by bacterial products.				0.67	t	-1.43625	0.228422	f	1.29283	t	0	f	2								f	f	f	f	f	f	f		f	f	f
509	other	-2.12803	CHK1_HUMAN	O14757	CHEK1 CHK1	Serine/threonine-protein kinase Chk1 (EC 2.7.11.1) (CHK1 checkpoint homolog) (Cell cycle checkpoint kinase) (Checkpoint kinase-1)					1	t	-1.4567	0	f	1.40218	t	0	f	2								f	f	f	f	f	f	f		f	f	f
510	other	-2.12803	DYR1B_HUMAN	Q9Y463	DYRK1B MIRK	Dual specificity tyrosine-phosphorylation-regulated kinase 1B (EC 2.7.12.1) (Minibrain-related kinase) (Mirk protein kinase)					0.905	t	-1.04935	0	f	1.82948	t	0	f	1								f	f	f	f	f	f	f		f	f	f
511	other	-2.12803	MRCKB_HUMAN	Q9Y5S2	CDC42BPB KIAA1124	Serine/threonine-protein kinase MRCK beta (EC 2.7.11.1) (CDC42-binding protein kinase beta) (CDC42BP-beta) (DMPK-like beta) (Myotonic dystrophy kinase-related CDC42-binding kinase beta) (MRCK beta) (Myotonic dystrophy protein kinase-like beta)					1	t	-2.0153	0	f	1.27961	t	0	f	1								f	f	f	f	f	f	f		f	f	f
512	non-RLR genes	-2.12803	TOPRS_HUMAN	Q9NS56	TOPORS LUN TP53BPL	E3 ubiquitin-protein ligase Topors (EC 6.3.2.-) (SUMO1-protein E3 ligase Topors) (Topoisomerase I-binding RING finger protein) (Topoisomerase I-binding arginine/serine-rich protein) (Tumor suppressor p53-binding protein 3) (p53-binding protein 3) (p53BP3)		0.671973	0.974218	0.836735	0.905	t	-1.56455	0	f	1.47731	t	0	f	1								f	f	f	f	f	f	f		f	f	f	[22610502]Immune response to smallpox vaccine (IL-6)
513	non-RLR genes	-2.12803	U520_HUMAN	O75643	SNRNP200 ASCC3L1 HELIC2 KIAA0788	U5 small nuclear ribonucleoprotein 200 kDa helicase (EC 3.6.4.13) (Activating signal cointegrator 1 complex subunit 3-like 1) (BRR2 homolog) (U5 snRNP-specific 200 kDa protein) (U5-200KD)		0.673436	0.974046	0.836735	1	t	-1.77285	0	f	1.40774	t	0	f	2								f	f	f	t	f	f	f		f	f	f
514	other	-2.1285	NCOA2_HUMAN	Q15596	NCOA2 BHLHE75 TIF2	Nuclear receptor coactivator 2 (NCoA-2) (Class E basic helix-loop-helix protein 75) (bHLHe75) (Transcriptional intermediary factor 2) (hTIF2)						t	-3.09595	0	f	4.59284	f	1	f									f	f	f	f	f	f	f		f	f	f
515	innate immunity	-2.12889	GBP1_HUMAN	P32455	GBP1	Interferon-induced guanylate-binding protein 1 (GTP-binding protein 1) (GBP-1) (HuGBP-1) (Guanine nucleotide-binding protein 1)					0.819	f	-3.4226	4.94612	f	5.96918	f	0	f									t	t	t	f	f	f	f		t	f	f
516	other	-2.13026	RAI14_HUMAN	Q9P0K7	RAI14 KIAA1334 NORPEG	Ankycorbin (Ankyrin repeat and coiled-coil structure-containing protein) (Novel retinal pigment epithelial cell protein) (Retinoic acid-induced protein 14)					1	t	-5.6896	0.847727	f	1.22812	t	0	f		26064	-0.164712						f	f	f	t	f	f	f		f	f	f
517	non-RLR genes	-2.13303	STK3_HUMAN	Q13188	STK3 KRS1 MST2	Serine/threonine-protein kinase 3 (EC 2.7.11.1) (Mammalian STE20-like protein kinase 2) (MST-2) (STE20-like kinase MST2) (Serine/threonine-protein kinase Krs-1) [Cleaved into: Serine/threonine-protein kinase 3 36kDa subunit (MST2/N); Serine/threonine-protein kinase 3 20kDa subunit (MST2/C)]		0.674886	0.973874	0.836735		f	-2.94605	0	t	2.07733	t	1	f									f	f	t	f	f	f	f		f	f	f
518	other	-2.13359	2A5E_HUMAN	Q16537	PPP2R5E	Serine/threonine-protein phosphatase 2A 56 kDa regulatory subunit epsilon isoform (PP2A B subunit isoform B'-epsilon) (PP2A B subunit isoform B56-epsilon) (PP2A B subunit isoform PR61-epsilon) (PP2A B subunit isoform R5-epsilon)					1	t	-6.7389	0	f	1.31242	f	0	t									f	f	f	f	f	f	f	1	f	f	f
519	non-RLR genes	-2.13359	DVL3_HUMAN	Q92997	DVL3 KIAA0208	Segment polarity protein dishevelled homolog DVL-3 (Dishevelled-3) (DSH homolog 3)		0.676323	0.973702	0.836735	1	t	-6.03845	0	f	1.94715	f	0	t									f	f	f	f	f	f	f		f	f	f
520	non-RLR genes	-2.14458	ARPC2_HUMAN	O15144	ARPC2 ARC34 PRO2446	Actin-related protein 2/3 complex subunit 2 (Arp2/3 complex 34 kDa subunit) (p34-ARC)		0.677748	0.97353	0.836735	1	t	-0.7195	0	f	2.57951	f	2	f	1								f	f	f	f	f	f	f		f	f	f
521	non-RLR genes	-2.14458	FYN_HUMAN	P06241	FYN	Tyrosine-protein kinase Fyn (EC 2.7.10.2) (Proto-oncogene Syn) (Proto-oncogene c-Fyn) (Src-like kinase) (SLK) (p59-Fyn)		0.67916	0.973359	0.836735	1	t	-1.3151	0.40913	f	2.79828	f	2	f	1								f	f	f	f	f	f	f		f	f	f
522	innate immunity	-2.14458	JAK3_HUMAN	P52333	JAK3	Tyrosine-protein kinase JAK3 (EC 2.7.10.2) (Janus kinase 3) (JAK-3) (Leukocyte janus kinase) (L-JAK)	[14976041]JAK3 is a primary response gene for IL6 in macrophage differentiation and ectopic overexpression of JAK3 accelerates monocytic differentiation of normal mouse bone marrow cells stimulated with cytokines.|[22359619]JAK3 inhibition is sufficient to counteract lung injury and protect immunocytes from hypercytokinemia following challenge with avian influenza H5N1 hemagglutinin.				1	t	-1.49185	0	f	2.25904	f	2	f	1								f	f	f	f	f	f	f		f	f	f
523	other	-2.14458	PSD11_HUMAN	O00231	PSMD11	26S proteasome non-ATPase regulatory subunit 11 (26S proteasome regulatory subunit RPN6) (26S proteasome regulatory subunit S9) (26S proteasome regulatory subunit p44.5)					1	t	-0.67175	0	f	2.62524	f	2	f	1								f	f	f	f	f	f	f		f	f	f
524	non-RLR genes	-2.14458	RSF1_HUMAN	Q96T23	RSF1 HBXAP XAP8	Remodeling and spacing factor 1 (Rsf-1) (HBV pX-associated protein 8) (Hepatitis B virus X-associated protein) (p325 subunit of RSF chromatin-remodeling complex)		0.680559	0.973187	0.836735	1	t	-1.49625	0	f	2.15318	f	2	f	1								f	f	f	f	f	f	f		f	f	f
525	non-RLR genes	-2.14458	SIN3A_HUMAN	Q96ST3	SIN3A	Paired amphipathic helix protein Sin3a (Histone deacetylase complex subunit Sin3a) (Transcriptional corepressor Sin3a)		0.681947	0.973015	0.836735	1	t	-1.05355	0	f	2.96495	f	2	f	2								f	f	f	f	f	f	f		f	f	f
526	other	-2.15046	HELC1_HUMAN	Q8N3C0	ASCC3 HELIC1	Activating signal cointegrator 1 complex subunit 3 (EC 3.6.4.-) (ASC-1 complex subunit p200) (Helicase, ATP binding 1) (Trip4 complex subunit p200)					0.905	f		0.338881	f	2.31675	t	1	f	1								f	f	f	f	f	f	f		f	f	f
527	other	-2.1515	ABCE1_HUMAN	P61221	ABCE1 RLI RNASEL1 RNASELI RNS4I OK/SW-cl.40	ATP-binding cassette sub-family E member 1 (2'-5'-oligoadenylate-binding protein) (HuHP68) (RNase L inhibitor) (Ribonuclease 4 inhibitor) (RNS4I)					1	t	-4.901	0.638644	f	2.77353	f	1	f									f	f	f	f	f	f	f		f	f	f
528	other	-2.1515	CREM_HUMAN	Q03060	CREM	cAMP-responsive element modulator (Inducible cAMP early repressor) (ICER)					0.368	t	-4.64285	0.77017	f	2.95228	f	1	f									f	f	t	f	f	f	f		f	f	f
529	non-RLR genes	-2.1515	LAT1_HUMAN	Q01650	SLC7A5 CD98LC LAT1 MPE16	Large neutral amino acids transporter small subunit 1 (4F2 light chain) (4F2 LC) (4F2LC) (CD98 light chain) (Integral membrane protein E16) (L-type amino acid transporter 1) (hLAT1) (Solute carrier family 7 member 5) (y+ system cationic amino acid transporter)		0.683322	0.972843	0.836735	1	t	-3.18525	0.542763	f	2.02593	f	1	f									f	f	t	f	f	f	f		f	f	f
530	innate immunity	-2.1515	RASN_HUMAN	P01111	NRAS HRAS1	GTPase NRas (Transforming protein N-Ras)	[21757746]NRAS is a small GTPase that, in response to microbial activation, mediates cholangiocyte pro-inflammatory cytokine production and induction of cholangiocyte proliferation.				1	t	-3.66545	0.50311	f	3.13587	f	1	f									f	f	f	f	f	f	f		f	f	f
531	non-RLR genes	-2.16732	CPSF5_HUMAN	O43809	NUDT21 CFIM25 CPSF25 CPSF5	Cleavage and polyadenylation specificity factor subunit 5 (Cleavage and polyadenylation specificity factor 25 kDa subunit) (CFIm25) (CPSF 25 kDa subunit) (Nucleoside diphosphate-linked moiety X motif 21) (Nudix motif 21) (Pre-mRNA cleavage factor Im 25 kDa subunit)		0.684686	0.972671	0.836735	1	t	-6.7446	0	f	3.29952	f	0	f	3								f	f	f	f	f	f	f	1	f	f	f
532	innate immunity	-2.16732	GCR_HUMAN	P04150	NR3C1 GRL	Glucocorticoid receptor (GR) (Nuclear receptor subfamily 3 group C member 1)	[21750107]The Glucocorticoid receptor, NR3C1, exerts anti-inflammatory action in part by antagonizing pro-inflammatory transcription factors such as RELA of the NFkB complex.|[21940629]NR3C1, the glucocorticoid receptor, is necessary for glucocorticoid-mediated induction of NLRP3 and the subsequent formation of inflammasomes, demonstrating a novel role for glucocorticoids in sensitizing the initi…				0.111	t	-5.4863	0.467142	f	2.82382	f	0	f	3								f	f	t	f	f	f	f		f	f	f
533	non-RLR genes	-2.16732	SKP1_HUMAN	P63208	SKP1 EMC19 OCP2 SKP1A TCEB1L	S-phase kinase-associated protein 1 (Cyclin-A/CDK2-associated protein p19) (Organ of Corti protein 2) (OCP-2) (Organ of Corti protein II) (OCP-II) (RNA polymerase II elongation factor-like protein) (SIII) (Transcription elongation factor B) (p19A) (p19skp1)		0.686038	0.972499	0.836735	1	t	-5.60975	0.166379	f	2.37064	f	0	f	3								f	f	f	f	f	f	f		f	f	f
534	non-RLR genes	-2.16732	SPTB2_HUMAN	Q01082	SPTBN1 SPTB2	Spectrin beta chain, brain 1 (Beta-II spectrin) (Fodrin beta chain) (Spectrin, non-erythroid beta chain 1)		0.687379	0.972327	0.836735	1	t	-5.67345	0	f	2.42207	f	0	f	3								f	f	f	f	f	f	f	1	f	f	f
535	innate immunity	-2.17436	NCF1_HUMAN	P14598	NCF1 NOXO2 SH3PXD1A	Neutrophil cytosol factor 1 (NCF-1) (47 kDa autosomal chronic granulomatous disease protein) (47 kDa neutrophil oxidase factor) (NCF-47K) (Neutrophil NADPH oxidase factor 1) (Nox organizer 2) (Nox-organizing protein 2) (SH3 and PX domain-containing protein 1A) (p47-phox)						t		0	f	3.30169	f	0	f	3								t	f	t	f	f	f	f		f	f	f
536	other	-2.1814	SLFN5_HUMAN	Q08AF3	SLFN5	Schlafen family member 5					0.00101	f	-7.2354	1.79121	f	5.12904	f		f		162394	0.467725						t	f	f	f	f	f	f		f	f	f
537	other	-2.18433	BCL6_HUMAN	P41182	BCL6 BCL5 LAZ3 ZBTB27 ZNF51	B-cell lymphoma 6 protein (BCL-6) (B-cell lymphoma 5 protein) (BCL-5) (Protein LAZ-3) (Zinc finger and BTB domain-containing protein 27) (Zinc finger protein 51)					1	t	-5.17445	0	f	4.58586	f	2	f									f	f	t	f	f	f	f		f	f	f
538	non-RLR genes	-2.1882	CH10_HUMAN	P61604	HSPE1	10 kDa heat shock protein, mitochondrial (Hsp10) (10 kDa chaperonin) (Chaperonin 10) (CPN10) (Early-pregnancy factor) (EPF)		0.688708	0.972155	0.836735	0.905	t	-0.44475	0.577698	f	0.860462	f	1	f	3								f	f	f	f	f	f	f	1	f	f	f
539	other	-2.18902	F208B_HUMAN	Q5VWN6	FAM208B C10orf18 KIAA2006	Protein FAM208B					0.497	t	-4.6054	0	f	4.2617	f	1	f									f	f	f	f	f	f	f		f	f	f
540	non-RLR genes	-2.18902	FKB1A_HUMAN	P62942	FKBP1A FKBP1 FKBP12	Peptidyl-prolyl cis-trans isomerase FKBP1A (PPIase FKBP1A) (EC 5.2.1.8) (12 kDa FK506-binding protein) (12 kDa FKBP) (FKBP-12) (FK506-binding protein 1A) (FKBP-1A) (Immunophilin FKBP12) (Rotamase)		0.690025	0.971983	0.836735	1	t	-2.6616	0	f	4.04799	f	1	f									f	f	f	f	f	f	f		f	f	f
541	non-RLR genes	-2.18902	NC2B_HUMAN	Q01658	DR1	Protein Dr1 (Down-regulator of transcription 1) (Negative cofactor 2-beta) (NC2-beta) (TATA-binding protein-associated phosphoprotein)		0.691332	0.971812	0.836735	1	t	-4.45905	0	f	4.31986	f	1	f									f	f	f	f	f	f	f		f	f	f
542	innate immunity	-2.18902	RAC2_HUMAN	P15153	RAC2	Ras-related C3 botulinum toxin substrate 2 (GX) (Small G protein) (p21-Rac2)	[22018470]RAC2 is modified by Escherichia coli protein CNF1, which then interacts with the innate immune adaptors RIPK1 and RIPK2 to trigger an anti-bacterial immune response. This response was protective and increased the ability of the host to restrict pathogen growth, thus defining a mechanism of effector-triggered immunity that contributes to how metazoans defend against microbes with pathoge…				0.407	t	-3.3147	0	f	5.24249	f	1	f									f	f	f	f	f	f	f		f	f	f
543	innate immunity	-2.18902	STA5B_HUMAN	P51692	STAT5B	Signal transducer and activator of transcription 5B	[9398404]IL-2 and IL-7 induced heterodimerization of STAT5 isoforms in human peripheral blood T lymphoblast				1	t	-3.3631	0	f	4.85952	f	1	f									f	f	f	f	f	f	f		f	f	f
544	other	-2.19633	NAMPT_HUMAN	P43490	NAMPT PBEF PBEF1	Nicotinamide phosphoribosyltransferase (NAmPRTase) (Nampt) (EC 2.4.2.12) (Pre-B-cell colony-enhancing factor 1) (Pre-B cell-enhancing factor) (Visfatin)					1	f	-4.91675	1.32433	f	4.79165	f	2	f									f	t	t	f	f	f	f		f	f	f
545	innate immunity	-2.19694	KS6A5_HUMAN	O75582	RPS6KA5 MSK1	Ribosomal protein S6 kinase alpha-5 (S6K-alpha-5) (EC 2.7.11.1) (90 kDa ribosomal protein S6 kinase 5) (Nuclear mitogen- and stress-activated protein kinase 1) (RSK-like protein kinase) (RSKL)	[18690222]RPS6KA5 negatively regulates TLR-pathway driven inflammation by preventing the binding of phosphorylated transcription factors CREB and ATF1 to IL10 and DUSP1 promoters.|[19922413]RPS6KA5 regulates the transcription of IL1RA in response to TLR activation in macrophages.				0.905	f	-3.3021	0.935085	f	1.71781	t	0	f	3								f	f	f	f	f	f	f		f	f	f
546	other	-2.22149	PHTNS_HUMAN	Q6NYC8	KIAA1949 HKMT1098	Phostensin (Protein phosphatase 1 F-actin cytoskeleton-targeting subunit)					1	f	-5.26335	1.23571	f	2.66151	f	1	f	1	170954	-2.38959	1	-1.9907				f	f	f	f	f	f	f		f	f	f
547	innate immunity	-2.22402	IFM3_HUMAN	Q01628	IFITM3	Interferon-induced transmembrane protein 3 (Interferon-inducible protein 1-8U)	[20064371]IFITM3 is an antiviral restriction factor that mediates cellular resistance to influenza A H1N1 virus, West Nile virus, and Dengue virus.|[20601941]IFITM3 is post-translationally regulated by S-palmitoylation on membrane-proximal cysteines, which controls its clustering in membrane compartments and its antiviral activity against influenza virus.				0.135	f	-0.582	3.37942	t	3.40869	f	1	f									t	t	f	f	f	f	f		t	f	f
548	other	-2.22829	M3K2_HUMAN	Q9Y2U5	MAP3K2 MAPKKK2 MEKK2	Mitogen-activated protein kinase kinase kinase 2 (EC 2.7.11.25) (MAPK/ERK kinase kinase 2) (MEK kinase 2) (MEKK 2)						f	-7.725	0	f	3.90495	t	0	f	3								f	f	f	f	f	f	f		f	f	f
549	other	-2.24138	UTRO_HUMAN	P46939	UTRN DMDL DRP1	Utrophin (Dystrophin-related protein 1) (DRP-1)					0.0907	t	-5.41815	0	f	4.25434	f	3	f									f	f	f	f	f	f	f		f	f	f
550	other	-2.24915	GFPT2_HUMAN	O94808	GFPT2	Glucosamine--fructose-6-phosphate aminotransferase [isomerizing] 2 (EC 2.6.1.16) (D-fructose-6-phosphate amidotransferase 2) (Glutamine:fructose 6 phosphate amidotransferase 2) (GFAT 2) (GFAT2) (Hexosephosphate aminotransferase 2)					1	t	-2.6988	1.55852	f	1.37592	f	0	f									f	f	f	f	f	f	f		f	f	f
551	innate immunity	-2.24915	PAI1_HUMAN	P05121	SERPINE1 PAI1 PLANH1	Plasminogen activator inhibitor 1 (PAI) (PAI-1) (Endothelial plasminogen activator inhibitor) (Serpin E1)	[21768189]SERPINE1 is a critical mediator of the pulmonary host response that controls the development of the early lung inflammation induced by Pseudomonas aeruginosa infections. (Demonstrated in mouse)|[21945446]SERPINE1 plays a critical role in early host defense response against Haemophilus influenzae infection. Serpine1 knockout mice show reduced bacterial clearance and prolonged pneumonia. …				1	t	-4.1962	2.11554	f	1.93991	f	0	f									t	f	f	f	f	f	f		f	f	f
552	other	-2.26663	PDIA4_HUMAN	P13667	PDIA4 ERP70 ERP72	Protein disulfide-isomerase A4 (EC 5.3.4.1) (Endoplasmic reticulum resident protein 70) (ER protein 70) (ERp70) (Endoplasmic reticulum resident protein 72) (ER protein 72) (ERp-72) (ERp72)					0.905	t	-1.2375	1.11596	f	1.32587	f	0	f	2								f	f	f	f	f	f	f		f	f	f
553	innate immunity	-2.28046	C1S_HUMAN	P09871	C1S	Complement C1s subcomponent (EC 3.4.21.42) (C1 esterase) (Complement component 1 subcomponent s) [Cleaved into: Complement C1s subcomponent heavy chain; Complement C1s subcomponent light chain]	[16177097]C1S associates with C1R and C1Q to form the first component (C1) of the classical complement pathway.|[16177097]C1S is the modular serine protease responsible for cleavage of C4 and C2, the protein substrates for the first component (C1).					f	-0.5635	2.30288	f	5.25905	f	1	f									t	f	f	f	f	f	f		f	f	f
554	RLR genes	-2.28881	M3K1_HUMAN	Q13233	MAP3K1 MAPKKK1 MEKK MEKK1	Mitogen-activated protein kinase kinase kinase 1 (EC 2.7.11.25) (MAPK/ERK kinase kinase 1) (MEK kinase 1) (MEKK 1)	[18984593]MAP3K1 and TRAF6 play a pivotal role in the retinoic-acid-inducible gene-I (RIG-I)-like helicase antiviral pathway.	0.686166	0.971812	0.857143	0.905	f	-6.23285	0	f	3.91118	t	0	f	3								f	f	f	f	f	f	f		f	f	f
555	TLR, CLR, NLR, cytDNA	-2.28881	MALT1_HUMAN	Q9UDY8	MALT1 MLT	Mucosa-associated lymphoid tissue lymphoma translocation protein 1 (EC 3.4.22.-) (MALT lymphoma-associated translocation) (Paracaspase)	[18192506]MALT1 forms a complex with CARM1 and BCL10 to activate NF-kappaB.|[20804738]MALT1 is a paracaspase that has arginine-directed proteolytic activity. MALT1 cleaves TNFAIP3, a dual ubiquitin-editing enzyme involved in termination of NF-kappaB signalling, inducing cytosolic release of TNFAIP3 and dampening its inhibitory function.				0.301	f	-5.2161	0.430583	f	3.51096	t	0	f	4								f	f	f	f	f	f	f		f	f	f
556	other	-2.29066	LPXN_HUMAN	O60711	LPXN LDLP	Leupaxin					1	t	-1.174	0	f	2.86638	f	3	f	1								f	f	f	f	f	f	f		f	f	f
557	other	-2.29887	VTNC_HUMAN	P04004	VTN	Vitronectin (S-protein) (Serum-spreading factor) (V75) [Cleaved into: Vitronectin V65 subunit; Vitronectin V10 subunit; Somatomedin-B]					0.0061	t	-0.0312	1.21962	f	0.458215	f	1	f									f	f	f	f	f	f	f		f	f	f
558	non-RLR genes	-2.30006	LYN_HUMAN	P07948	LYN	Tyrosine-protein kinase Lyn (EC 2.7.10.2)		0.687474	0.97164	0.857143	0.273	t	-3.6398	0.971541	f	4.88371	f		f									f	f	t	f	f	f	f		f	f	f
559	non-RLR genes	-2.30081	SUN2_HUMAN	Q9UH99	SUN2 FRIGG KIAA0668 RAB5IP UNC84B	SUN domain-containing protein 2 (Protein unc-84 homolog B) (Rab5-interacting protein) (Rab5IP) (Sad1/unc-84 protein-like 2)		0.688771	0.971468	0.857143	1	t	-0.8987	0.800768	f	1.1815	f	2	f	1								f	t	f	f	f	f	f		f	f	f
560	TLR, CLR, NLR, cytDNA	-2.31216	CD86_HUMAN	P42081	CD86 CD28LG2	T-lymphocyte activation antigen CD86 (Activation B7-2 antigen) (B70) (BU63) (CTLA-4 counter-receptor B7.2) (FUN-1) (CD antigen CD86)					0.0061	t	-6.7118	0	f	2.31613	f	2	f									f	f	t	f	f	f	f		f	f	f
561	innate immunity	-2.31216	CY24B_HUMAN	P04839	CYBB NOX2	Cytochrome b-245 heavy chain (EC 1.-.-.-) (CGD91-phox) (Cytochrome b(558) subunit beta) (Cytochrome b558 subunit beta) (Heme-binding membrane glycoprotein gp91phox) (NADPH oxidase 2) (Neutrophil cytochrome b 91 kDa polypeptide) (Superoxide-generating NADPH oxidase heavy chain subunit) (gp91-1) (gp91-phox) (p22 phagocyte B-cytochrome)	[20421951]CYBB (NOX2) functions in reactive oxygen species (ROS) generation to induce TNF-alpha-mediated host cell apoptosis and it function in sensing of persistent intracellular pathogens for subsequent induction of host cell apoptosis as a second line of defence.|[19339495]CYBB is an NADPH oxidases which plays a central role in microbial killing by phagocytes through the generation of reactive…				0.000453	t	-5.95755	0	f	3.99562	f	2	f									f	f	f	f	f	f	f		f	f	f
562	non-RLR genes	-2.31685	FINC_HUMAN	P02751	FN1 FN	Fibronectin (FN) (Cold-insoluble globulin) (CIG) [Cleaved into: Anastellin; Ugl-Y1; Ugl-Y2; Ugl-Y3]		0.690057	0.971296	0.857143	1.02e-07	t	-3.2374	0.452859	f	2.5836	f	1	f									f	f	f	f	f	f	f		f	f	f
563	non-RLR genes	-2.31685	SRSF2_HUMAN	Q01130	SRSF2 SFRS2	Serine/arginine-rich splicing factor 2 (Protein PR264) (Splicing component, 35 kDa) (Splicing factor SC35) (SC-35) (Splicing factor, arginine/serine-rich 2)		0.691332	0.971124	0.857143	0.000747	t	-4.52765	0	f	3.1289	f	1	f									f	f	f	f	f	f	f		f	f	f
564	non-RLR genes	-2.33441	TIM50_HUMAN	Q3ZCQ8	TIMM50 TIM50 PRO1512	Mitochondrial import inner membrane translocase subunit TIM50		0.692597	0.970952	0.857143	0.183	t	-2.6723	0	f	0.973199	f		f	8								f	f	f	f	f	f	f	3	f	f	f
565	non-RLR genes	-2.33685	AP2A1_HUMAN	O95782	AP2A1 ADTAA CLAPA1	AP-2 complex subunit alpha-1 (100 kDa coated vesicle protein A) (Adapter-related protein complex 2 alpha-1 subunit) (Adaptor protein complex AP-2 subunit alpha-1) (Alpha-adaptin A) (Alpha1-adaptin) (Clathrin assembly protein complex 2 alpha-A large chain) (Plasma membrane adaptor HA2/AP2 adaptin alpha A subunit)		0.693852	0.97078	0.857143		t	-2.01005	0	f	2.00632	f	1	f	2								f	f	f	f	f	f	f		f	f	t
566	other	-2.34098	RN19B_HUMAN	Q6ZMZ0	RNF19B IBRDC3 NKLAM	E3 ubiquitin-protein ligase RNF19B (EC 6.3.2.-) (IBR domain-containing protein 3) (Natural killer lytic-associated molecule) (RING finger protein 19B)					0.819	f	0	1.93849	f	4.00929	f	1	f									t	f	f	f	f	f	f		f	f	f
567	innate immunity	-2.37257	MX2_HUMAN	P20592	MX2	Interferon-induced GTP-binding protein Mx2 (Interferon-regulated resistance GTP-binding protein MxB) (Myxovirus resistance protein 2) (p78-related protein)	[18062906]MX2 is part of the Mx GTPase family of protein that are interferon-induced members of the dynamin superfamily of large GTPases, which inhibit a wide range of viruses by blocking an early stage of the replication cycle.				0.67	f	-2.36315	3.51976	t	5.41359	f		f									t	t	t	f	f	f	f		f	f	f
568	other	-2.3872	BATF2_HUMAN	Q8N1L9	BATF2	Basic leucine zipper transcriptional factor ATF-like 2 (B-ATF-2)					0.905	f	-2.85055	3.21687	f	2.45636	f	2	f		116071	2.24552	1	0.436699				t	f	f	f	f	f	f		f	f	f
569	non-RLR genes	-2.3872	MAFF_HUMAN	Q9ULX9	MAFF	Transcription factor MafF (U-Maf) (V-maf musculoaponeurotic fibrosarcoma oncogene homolog F)		0.695096	0.970608	0.857143	1	f	-3.50345	2.32254	f	2.27528	f	2	f									t	f	f	f	f	f	f		f	f	f
570	other	-2.3872	ZNFX1_HUMAN	Q9P2E3	ZNFX1 KIAA1404	NFX1-type zinc finger-containing protein 1					1	f	-2.66355	2.64773	f	3.84097	f	2	f		57169	0.859879						f	f	f	f	f	f	f		f	f	f
571	non-RLR genes	-2.39737	A4_HUMAN	P05067	APP A4 AD1	Amyloid beta A4 protein (ABPP) (APPI) (APP) (Alzheimer disease amyloid protein) (Cerebral vascular amyloid peptide) (CVAP) (PreA4) (Protease nexin-II) (PN-II) [Cleaved into: N-APP; Soluble APP-alpha (S-APP-alpha); Soluble APP-beta (S-APP-beta); C99; Beta-amyloid protein 42 (Beta-APP42); Beta-amyloid protein 40 (Beta-APP40); C83; P3(42); P3(40); C80; Gamma-secretase C-terminal fragment 59 (Amyloid…		0.696331	0.970437	0.857143	1	t	-2.0382	0	f	3.06881	f	1	f	2								f	f	f	f	f	f	f		f	f	f
572	non-RLR genes	-2.39737	BUB3_HUMAN	O43684	BUB3	Mitotic checkpoint protein BUB3		0.697555	0.970265	0.857143	1	t	-0.26795	0	f	3.18732	f	1	f	1								f	f	f	f	f	f	f		f	f	f
573	innate immunity	-2.39737	CH60_HUMAN	P10809	HSPD1 HSP60	60 kDa heat shock protein, mitochondrial (60 kDa chaperonin) (Chaperonin 60) (CPN60) (Heat shock protein 60) (HSP-60) (Hsp60) (HuCHA60) (Mitochondrial matrix protein P1) (P60 lymphocyte protein)	[18575269]HSPD1 is part of the heat shock family of proteins that have many roles in inflammation and regulation of the immune system.|[21145789]HSPD1 plays a dual role as an immune modulator and a biomarker, and is a target to modulate immunity for therapeutic purposes, and to monitor the immune response in health and disease.|[21775438]HSPD1 and TLR4 mediate myocardial ischemia-activated innate…				1	t	-1.56005	0	f	3.9145	f	1	f	1								f	f	f	f	f	f	f	4	f	f	f
574	innate immunity	-2.39737	GBB2_HUMAN	P62879	GNB2	Guanine nucleotide-binding protein G(I)/G(S)/G(T) subunit beta-2 (G protein subunit beta-2) (Transducin beta chain 2)	[20525682]GNB2 is the major G protein isoform that mediates neutrophils directional cell migration and in vivo infiltration.				1	t	-0.4686	0	f	2.57673	f	1	f	2								f	f	f	f	f	f	f	1	f	f	f
575	non-RLR genes	-2.39737	IF4E_HUMAN	P06730	EIF4E EIF4EL1 EIF4F	Eukaryotic translation initiation factor 4E (eIF-4E) (eIF4E) (eIF-4F 25 kDa subunit) (mRNA cap-binding protein)		0.69877	0.970093	0.857143	1	t	-2.4108	0.263061	f	2.31799	f	1	f	1								f	f	f	f	f	f	f		f	f	f
576	innate immunity	-2.39737	NU153_HUMAN	P49790	NUP153	Nuclear pore complex protein Nup153 (153 kDa nucleoporin) (Nucleoporin Nup153)	[15210729]NUP153 and NUP214 are nucleoporins that control the nucleo-cytoplasmic shuttling and, along with XPO1-dependent nuclear export, the subcellular distribution of latent STAT1.				1	t	-1.4642	0	f	2.1624	f	1	f	1								f	f	f	f	f	f	f	1	f	f	f
577	innate immunity	-2.39737	PCBP1_HUMAN	Q15365	PCBP1	Poly(rC)-binding protein 1 (Alpha-CP1) (Heterogeneous nuclear ribonucleoprotein E1) (hnRNP E1) (Nucleic acid-binding protein SUB2.3)	[22105485]PCBP1 is critical in regulating MAVS degradation for both fine-tuning antiviral immunity and preventing inflammation.				1	t	-2.4176	0.393751	f	2.32565	f	1	f	2								f	f	f	f	f	f	f	1	f	f	f
578	non-RLR genes	-2.39737	PRS6A_HUMAN	P17980	PSMC3 TBP1	26S protease regulatory subunit 6A (26S proteasome AAA-ATPase subunit RPT5) (Proteasome 26S subunit ATPase 3) (Proteasome subunit P50) (Tat-binding protein 1) (TBP-1)		0.699974	0.969921	0.857143	0.905	t	-0.4545	0	f	2.94137	f	1	f	1								f	f	f	f	f	f	f		f	f	f
579	non-RLR genes	-2.39737	PRS6B_HUMAN	P43686	PSMC4 MIP224 TBP7	26S protease regulatory subunit 6B (26S proteasome AAA-ATPase subunit RPT3) (MB67-interacting protein) (MIP224) (Proteasome 26S subunit ATPase 4) (Tat-binding protein 7) (TBP-7)		0.70117	0.969749	0.857143	1	t	-0.3974	0	f	2.67389	f	1	f	2								f	f	f	f	f	f	f		f	f	f
580	other	-2.39737	PSD12_HUMAN	O00232	PSMD12	26S proteasome non-ATPase regulatory subunit 12 (26S proteasome regulatory subunit RPN5) (26S proteasome regulatory subunit p55)					1	t	-0.1922	0.243735	f	2.24215	f	1	f	2								f	f	f	f	f	f	f	1	f	f	f
581	other	-2.39737	PSMD3_HUMAN	O43242	PSMD3	26S proteasome non-ATPase regulatory subunit 3 (26S proteasome regulatory subunit RPN3) (26S proteasome regulatory subunit S3) (Proteasome subunit p58)					1	t	-0.4017	0	f	2.40416	f	1	f	2								f	f	f	f	f	f	f		f	f	f
582	TLR, CLR, NLR, cytDNA	-2.39737	RAF1_HUMAN	P04049	RAF1 RAF	RAF proto-oncogene serine/threonine-protein kinase (EC 2.7.11.1) (Proto-oncogene c-RAF) (cRaf) (Raf-1)					1	t	-2.3599	0	f	2.62499	f	1	f	2								f	f	f	f	f	f	f		f	f	f
583	non-RLR genes	-2.39737	SNAPN_HUMAN	O95295	SNAPIN SNAP25BP SNAPAP	SNARE-associated protein Snapin (Synaptosomal-associated protein 25-binding protein) (SNAP-associated protein)		0.702355	0.969577	0.857143	1	t	-1.10125	0	f	2.70576	f	1	f	1								f	f	f	f	f	f	f		f	f	f
584	innate immunity	-2.39737	SOCS1_HUMAN	O15524	SOCS1 SSI1 TIP3	Suppressor of cytokine signaling 1 (SOCS-1) (JAK-binding protein) (JAB) (STAT-induced STAT inhibitor 1) (SSI-1) (Tec-interacting protein 3) (TIP-3)	[16451196]SOCS1 is a potent and multifaceted regulator of cytokines and cell-mediated inflammation.|[19017994]SOCS1 regulates the IFN but Not NF{kappa}B Pathway in TLR-Stimulated Human monocytes and macrophages.|[21263070]SOCS1 is a negative immunomodulator that is upregulated by Hepatitis C virus to deliver negative signalling to TLR-mediated pathways controlling expression of IL12, a key cytoki…				1	t	-1.3227	0.294152	f	2.97743	f	1	f	1								t	f	f	f	f	f	f		t	f	f
585	other	-2.39737	T22D4_HUMAN	Q9Y3Q8	TSC22D4 TILZ2	TSC22 domain family protein 4 (TSC22-related-inducible leucine zipper protein 2) (Tsc-22-like protein THG-1)					1	t	-1.37555	0.235788	f	2.07518	f	1	f	1								f	f	f	f	f	f	f		f	f	f
586	other	-2.39737	U2AF2_HUMAN	P26368	U2AF2 U2AF65	Splicing factor U2AF 65 kDa subunit (U2 auxiliary factor 65 kDa subunit) (hU2AF(65)) (hU2AF65) (U2 snRNP auxiliary factor large subunit)					1	t	-0.981	0	f	3.64094	f	1	f	1								f	f	f	f	f	f	f		f	f	f
587	other	-2.39737	ZEP1_HUMAN	P15822	HIVEP1 ZNF40	Zinc finger protein 40 (Cirhin interaction protein) (CIRIP) (Gate keeper of apoptosis-activating protein) (GAAP) (Human immunodeficiency virus type I enhancer-binding protein 1) (HIV-EP1) (Major histocompatibility complex-binding protein 1) (MBP-1) (Positive regulatory domain II-binding factor 1) (PRDII-BF1)					1	t	-0.20165	0.258822	f	3.30987	f	1	f	1								f	f	t	t	f	f	f		f	f	f
588	non-RLR genes	-2.39765	ADT3_HUMAN	P12236	SLC25A6 ANT3 CDABP0051	ADP/ATP translocase 3 (ADP,ATP carrier protein 3) (ADP,ATP carrier protein, isoform T2) (ANT 2) (Adenine nucleotide translocator 3) (ANT 3) (Solute carrier family 25 member 6)		0.703532	0.969405	0.857143		t	-1.5583	0	f	1.95333	f	0	f	5								f	f	f	f	f	f	f	7	f	f	f
589	non-RLR genes	-2.3996	SIA8D_HUMAN	Q92187	ST8SIA4 PST PST1 SIAT8D	CMP-N-acetylneuraminate-poly-alpha-2,8-sialyltransferase (EC 2.4.99.-) (Alpha-2,8-sialyltransferase 8D) (Polysialyltransferase-1) (Sialyltransferase 8D) (SIAT8-D) (Sialytransferase St8Sia IV) (ST8SiaIV)		0.704699	0.969233	0.857143	0.905	t	-8.08115	0.839385	f	2.69801	f	1	f									f	f	f	f	f	f	f		f	f	f
590	other	-2.3996	VAV3_HUMAN	Q9UKW4	VAV3	Guanine nucleotide exchange factor VAV3 (VAV-3)					0.741	t	-5.2825	0.847604	f	2.07734	f	1	f									f	f	f	f	f	f	f		f	f	f
591	non-RLR genes	-2.41001	CDK4_HUMAN	P11802	CDK4	Cyclin-dependent kinase 4 (EC 2.7.11.22) (Cell division protein kinase 4) (PSK-J3)		0.705857	0.969062	0.857143	1	t	-1.28295	0	f	2.24335	t	0	f									f	f	f	t	f	f	f		f	f	f
592	other	-2.41001	DDX20_HUMAN	Q9UHI6	DDX20 DP103 GEMIN3	Probable ATP-dependent RNA helicase DDX20 (EC 3.6.4.13) (Component of gems 3) (DEAD box protein 20) (DEAD box protein DP 103) (Gemin-3)					1	t	-1.485	0	f	2.46126	t	0	f									f	f	f	f	f	f	f		f	f	f
593	non-RLR genes	-2.41001	DDX28_HUMAN	Q9NUL7	DDX28 MDDX28	Probable ATP-dependent RNA helicase DDX28 (EC 3.6.4.13) (Mitochondrial DEAD box protein 28)		0.707006	0.96889	0.857143	0.273	t	-1.8272	0	f	2.0812	t	0	f									f	f	f	f	f	f	f	1	f	f	f
594	non-RLR genes	-2.41001	DDX42_HUMAN	Q86XP3	DDX42	ATP-dependent RNA helicase DDX42 (EC 3.6.4.13) (DEAD box protein 42) (RNA helicase-like protein) (RHELP) (RNA helicase-related protein) (RNAHP) (SF3b DEAD box protein) (Splicing factor 3B-associated 125 kDa protein) (SF3b125)		0.708146	0.968718	0.857143	1	t	-1.72475	0	f	3.50746	t	0	f									f	f	f	f	f	f	f		f	f	f
595	other	-2.41001	ERCC3_HUMAN	P19447	ERCC3 XPB XPBC	TFIIH basal transcription factor complex helicase XPB subunit (EC 3.6.4.12) (Basic transcription factor 2 89 kDa subunit) (BTF2 p89) (DNA excision repair protein ERCC-3) (DNA repair protein complementing XP-B cells) (TFIIH basal transcription factor complex 89 kDa subunit) (TFIIH 89 kDa subunit) (TFIIH p89) (Xeroderma pigmentosum group B-complementing protein)					1	t	-0.6862	0.353901	f	3.24891	t	0	f									f	f	f	f	f	f	f		f	f	f
596	non-RLR genes	-2.41001	IF4A1_HUMAN	P60842	EIF4A1 DDX2A EIF4A	Eukaryotic initiation factor 4A-I (eIF-4A-I) (eIF4A-I) (EC 3.6.4.13) (ATP-dependent RNA helicase eIF4A-1)		0.709277	0.968546	0.857143	1	t	-1.80885	0	f	2.68324	t	0	f									f	f	f	f	f	f	f		f	f	f
597	RLR genes	-2.41001	MK11_HUMAN	Q15759	MAPK11 PRKM11 SAPK2 SAPK2B	Mitogen-activated protein kinase 11 (MAP kinase 11) (MAPK 11) (EC 2.7.11.24) (Mitogen-activated protein kinase p38 beta) (MAP kinase p38 beta) (p38b) (Stress-activated protein kinase 2b) (SAPK2b) (p38-2)		0.704401	0.968546	0.877551	1	t	-1.47345	0	f	2.62278	t	0	f									f	f	f	f	f	f	f		f	f	f
598	TLR, CLR, NLR, cytDNA	-2.41001	MP2K2_HUMAN	P36507	MAP2K2 MEK2 MKK2 PRKMK2	Dual specificity mitogen-activated protein kinase kinase 2 (MAP kinase kinase 2) (MAPKK 2) (EC 2.7.12.2) (ERK activator kinase 2) (MAPK/ERK kinase 2) (MEK 2)	[20837746]MAP2K2 (MEK2)/PI3CD is a novel IFN-beta triggered signalling cascade that regulates secreted IL-1Ra (sIL-1Ra) expression in monocytes and this provides a rationale for an alternative, interferon (IFN)-beta-mediated pathway to induce/enhance sIL-1Ra production, dampening inflammation.				1	t	-0.8252	0	f	2.66296	t	0	f									f	f	f	f	f	f	f		f	f	f
599	other	-2.41001	PLK3_HUMAN	Q9H4B4	PLK3 CNK FNK PRK	Serine/threonine-protein kinase PLK3 (EC 2.7.11.21) (Cytokine-inducible serine/threonine-protein kinase) (FGF-inducible kinase) (Polo-like kinase 3) (PLK-3) (Proliferation-related kinase)					0.301	t	-0.3036	0.286238	f	2.52942	t	0	f									f	f	t	f	f	f	f		f	f	f
600	other	-2.41001	RFWD2_HUMAN	Q8NHY2	RFWD2 COP1 RNF200	E3 ubiquitin-protein ligase RFWD2 (EC 6.3.2.-) (Constitutive photomorphogenesis protein 1 homolog) (hCOP1) (RING finger and WD repeat domain protein 2) (RING finger protein 200)					1	t	-1.2702	0	f	3.84097	t	0	f									f	f	f	f	f	f	f		f	f	f
601	other	-2.41643	NCK1_HUMAN	P16333	NCK1 NCK	Cytoplasmic protein NCK1 (NCK adaptor protein 1) (Nck-1) (SH2/SH3 adaptor protein NCK-alpha)					1	t	-2.3317	0.605996	f	4.10136	f	0	f	1								f	f	f	f	f	f	f		f	f	f
602	TLR, CLR, NLR, cytDNA	-2.44911	DSRAD_HUMAN	P55265	ADAR ADAR1 DSRAD G1P1 IFI4	Double-stranded RNA-specific adenosine deaminase (DRADA) (EC 3.5.4.-) (136 kDa double-stranded RNA-binding protein) (p136) (Interferon-inducible protein 4) (IFI-4) (K88DSRBP)	[21809195]ADAR destabalizes RNA structure by the deamination of adenosine to inosine, and therefore is able to disrupt replication of dsRNA viruses in the host.				0.449	f	-4.2577	1.42505	f	5.23113	f	1	f									t	t	f	f	f	f	f	2	t	t	f
603	non-RLR genes	-2.45817	ACTG_HUMAN	P63261	ACTG1 ACTB ACTG	Actin, cytoplasmic 2 (Gamma-actin) [Cleaved into: Actin, cytoplasmic 2, N-terminally processed]		0.705535	0.968374	0.877551	1	t	-0.6267	0	f	1.15052	f	0	f	14								f	f	f	f	f	f	f		f	f	f
604	innate immunity	-2.45817	CSN5_HUMAN	Q92905	COPS5 CSN5 JAB1	COP9 signalosome complex subunit 5 (SGN5) (Signalosome subunit 5) (EC 3.4.-.-) (Jun activation domain-binding protein 1)	[21403132]COPS5 is required for the activation of pro-inflammatory kinases, p38 and ErK, and the down-regulation of NFE2L2 gene targets. Mice with Cops5 deficiency have lower mortality in polymicrobial sepsis. (Demonstrated in murine model)				1	t	-1.6849	0	f	1.51285	f	0	f	5								f	f	f	t	f	f	f		f	f	f
605	other	-2.45817	EF1A2_HUMAN	Q05639	EEF1A2 EEF1AL STN	Elongation factor 1-alpha 2 (EF-1-alpha-2) (Eukaryotic elongation factor 1 A-2) (eEF1A-2) (Statin-S1)					1	t	-0.57985	0	f	1.12839	f	0	f	8								f	f	f	f	f	f	f	7	f	f	f
606	non-RLR genes	-2.45817	PARP1_HUMAN	P09874	PARP1 ADPRT PPOL	Poly [ADP-ribose] polymerase 1 (PARP-1) (EC 2.4.2.30) (NAD(+) ADP-ribosyltransferase 1) (ADPRT 1) (Poly[ADP-ribose] synthase 1)		0.70666	0.968202	0.877551	0.819	t	-2.13285	0	f	1.45233	f	0	f	7								f	f	f	f	f	f	f		f	f	f
607	non-RLR genes	-2.45817	RUVB1_HUMAN	Q9Y265	RUVBL1 INO80H NMP238 TIP49 TIP49A	RuvB-like 1 (EC 3.6.4.12) (49 kDa TATA box-binding protein-interacting protein) (49 kDa TBP-interacting protein) (54 kDa erythrocyte cytosolic protein) (ECP-54) (INO80 complex subunit H) (Nuclear matrix protein 238) (NMP 238) (Pontin 52) (TIP49a) (TIP60-associated protein 54-alpha) (TAP54-alpha)		0.707776	0.96803	0.877551	1	t	-0.19115	0	f	1.47977	f	0	f	7								f	f	f	f	f	f	f	2	f	f	f
608	other	-2.45817	TNFL6_HUMAN	P48023	FASLG APT1LG1 CD95L FASL TNFSF6	Tumor necrosis factor ligand superfamily member 6 (Apoptosis antigen ligand) (APTL) (CD95 ligand) (CD95-L) (Fas antigen ligand) (Fas ligand) (CD antigen CD178) [Cleaved into: Tumor necrosis factor ligand superfamily member 6, membrane form; Tumor necrosis factor ligand superfamily member 6, soluble form]					1	t	-1.8291	0	f	1.95533	f	0	f	5								f	f	f	f	f	f	f		f	f	f
609	innate immunity	-2.46628	SOCS3_HUMAN	O14543	SOCS3 CIS3 SSI3	Suppressor of cytokine signaling 3 (SOCS-3) (Cytokine-inducible SH2 protein 3) (CIS-3) (STAT-induced STAT inhibitor 3) (SSI-3)	[10882725]SOCS3 inhibits the JAK/STAT pathway and act as a negative regulator of fetal liver erythropoiesis (EPO) by binding the JAK2 and EPO receptor, respectively.|[10373548]SOCS3 is rapidly induced by IL-2 in T cells where it acts to inhibit IL-2 responses in a classical negative feedback loop by suppressing STAT5 phosphorylation and lymphocyte proliferation.|[18989459]SOCS3 protein is a poten…				0.449	f	-2.7906	0.533142	f	2.92855	f	1	f	3								f	f	f	f	f	f	f		f	f	t
610	other	-2.47003	CTGF_HUMAN	P29279	CTGF CCN2 HCS24 IGFBP8	Connective tissue growth factor (CCN family member 2) (Hypertrophic chondrocyte-specific protein 24) (Insulin-like growth factor-binding protein 8) (IBP-8) (IGF-binding protein 8) (IGFBP-8)					1	t	-2.82225	1.14018	f	0.36463	f	1	f									f	f	f	f	f	f	f		f	f	f
611	non-RLR genes	-2.47341	ATX1_HUMAN	P54253	ATXN1 ATX1 SCA1	Ataxin-1 (Spinocerebellar ataxia type 1 protein)		0.708884	0.967858	0.877551	1	f	-11.397	0	f	2.07951	f	2	f	1								f	f	f	f	f	f	f		f	f	f
612	non-RLR genes	-2.48651	ELP1_HUMAN	O95163	IKBKAP ELP1 IKAP	Elongator complex protein 1 (ELP1) (IkappaB kinase complex-associated protein) (IKK complex-associated protein) (p150)		0.709983	0.967686	0.877551	0.00409	f	-3.8088	0.365426	f	1.2154	f	1	f	5								f	f	f	t	t	f	f		f	f	f
613	other	-2.48679	GSK3A_HUMAN	P49840	GSK3A	Glycogen synthase kinase-3 alpha (GSK-3 alpha) (EC 2.7.11.26) (Serine/threonine-protein kinase GSK3A) (EC 2.7.11.1)					1	t	-1.2544	0	t	1.81613	t	0	f									f	f	f	f	f	f	f		f	f	f
614	other	-2.48808	H2A2A_HUMAN	Q6FI13	HIST2H2AA3 H2AFO HIST2H2AA; HIST2H2AA4	Histone H2A type 2-A (Histone H2A.2) (Histone H2A/o)						t	-0.1455	1.09193	f	3.04442	f	0	f									f	f	f	f	f	f	f	9	f	f	f
615	non-RLR genes	-2.50904	ASM_HUMAN	P17405	SMPD1 ASM	Sphingomyelin phosphodiesterase (EC 3.1.4.12) (Acid sphingomyelinase) (aSMase)		0.711074	0.967515	0.877551		t	-1.0036	0	f	1.78678	f	0	t									f	f	f	f	f	f	f		f	f	f
616	other	-2.50996	DDX60_HUMAN	Q8IY21	DDX60	Probable ATP-dependent RNA helicase DDX60 (EC 3.6.4.13) (DEAD box protein 60)					0.0907	f	-2.1473		f	5.28798	t	1	f									t	t	f	f	f	f	f		t	f	f
617	non-RLR genes	-2.51887	MARK3_HUMAN	P27448	MARK3 CTAK1 EMK2	MAP/microtubule affinity-regulating kinase 3 (EC 2.7.11.1) (C-TAK1) (cTAK1) (Cdc25C-associated protein kinase 1) (ELKL motif kinase 2) (EMK-2) (Protein kinase STK10) (Ser/Thr protein kinase PAR-1) (Par-1a) (Serine/threonine-protein kinase p78)		0.712157	0.967343	0.877551	1	f	-1.4604	0.186841	f	3.36296	t	1	f	1								f	f	f	f	f	f	f		f	f	f
618	non-RLR genes	-2.52471	LPPRC_HUMAN	P42704	LRPPRC LRP130	Leucine-rich PPR motif-containing protein, mitochondrial (130 kDa leucine-rich protein) (LRP 130) (GP130)		0.713232	0.967171	0.877551	0.247	t	-2.64965	0	f	0.763736	f	1	f	4								f	f	f	f	f	f	f		f	f	f
619	innate immunity	-2.53328	CXL11_HUMAN	O14625	CXCL11 ITAC SCYB11 SCYB9B	C-X-C motif chemokine 11 (Beta-R1) (H174) (Interferon gamma-inducible protein 9) (IP-9) (Interferon-inducible T-cell alpha chemoattractant) (I-TAC) (Small-inducible cytokine B11)	[21124994]CXCL11 exert direct antimicrobial effects in vitro against Bacillus anthracis spore and bacilli in a receptor-independent manner and contributes to pulmonary innate immunity. (Demonstrated in murine model)				1	f	-3.89805	2.58655	f	3.86816	f	3	f									t	f	t	f	f	f	f		f	f	f
620	innate immunity	-2.54277	PIAS1_HUMAN	O75925	PIAS1 DDXBP1	E3 SUMO-protein ligase PIAS1 (DEAD/H box-binding protein 1) (Gu-binding protein) (GBP) (Protein inhibitor of activated STAT protein 1) (RNA helicase II-binding protein)	[12855578]PIAS1 and other PIAS proteins have been shown to function as E3-type small ubiquitin-like modifier (SUMO) ligases, and sumoylation is a modulatory mechanism for several transcription factors.|[19136629]PIAS1 is a protein inhibitor of activated STAT1 and arginine methylation of PIAS1 is essential for the repressive function of PRMT1 in interferon (IFN)-dependent transcription as well as …					t	-0.5515	0	f	2.12574	f	0	f	3								f	f	f	f	f	f	f		f	f	f
621	innate immunity	-2.54861	GRN_HUMAN	P28799	GRN	Granulins (Proepithelin) (PEPI) [Cleaved into: Acrogranin; Paragranulin; Granulin-1 (Granulin G); Granulin-2 (Granulin F); Granulin-3 (Granulin B); Granulin-4 (Granulin A); Granulin-5 (Granulin C); Granulin-6 (Granulin D); Granulin-7 (Granulin E)]	[21497117]GRN is an essential secreted cofactor that potentiates TLR9-driven response to CpG olignonucletides by binding directly to CpG oligos and TLR9. GRN deficient murine macrophages showed impaired delivery of CpG oligos to endolysosomal compartments and reduced response to CpG. (Demonstrated in murine model)				0.741	t	-0.947	1.0756	f	3.92412	f	0	f									f	f	f	f	f	f	f		f	f	f
622	non-RLR genes	-2.54861	PSME1_HUMAN	Q06323	PSME1 IFI5111	Proteasome activator complex subunit 1 (11S regulator complex subunit alpha) (REG-alpha) (Activator of multicatalytic protease subunit 1) (Interferon gamma up-regulated I-5111 protein) (IGUP I-5111) (Proteasome activator 28 subunit alpha) (PA28a) (PA28alpha)		0.714299	0.966999	0.877551	0.67	t	-0.47865	1.32287	f	3.07851	f	0	f									f	f	f	f	f	f	f		f	f	f
623	innate immunity	-2.55359	PA24A_HUMAN	P47712	PLA2G4A CPLA2 PLA2G4	Cytosolic phospholipase A2 (cPLA2) (Phospholipase A2 group IVA) [Includes: Phospholipase A2 (EC 3.1.1.4) (Phosphatidylcholine 2-acylhydrolase); Lysophospholipase (EC 3.1.1.5)]	[22003202]PLA2G4A and its metabolite lipid mediators induce autophagy in macrophages and monocytes. This autophagy is ATG5 dependent and independent of changes in mTOR or autophagic flux. (Demonstrated in mice)				1	t	-0.6693	0.59423	f	1.4019	f	1	f	2								f	f	f	f	f	f	f		f	f	f
624	other	-2.55861	AAPK1_HUMAN	Q13131	PRKAA1 AMPK1	5'-AMP-activated protein kinase catalytic subunit alpha-1 (AMPK subunit alpha-1) (EC 2.7.11.1) (Tau-protein kinase PRKAA1) (EC 2.7.11.26)					1	f	-7.0406	0	f	4.55098	t	1	f									f	f	f	f	f	f	f		f	f	f
625	other	-2.55861	SIK3_HUMAN	Q9Y2K2	SIK3 KIAA0999 QSK L19	Serine/threonine-protein kinase SIK3 (EC 2.7.11.1) (Salt-inducible kinase 3) (SIK-3) (Serine/threonine-protein kinase QSK)					1	f	-5.39825	0	f	4.39737	t	1	f									f	f	f	f	f	f	f		f	f	f
626	other	-2.55861	TLK2_HUMAN	Q86UE8	TLK2	Serine/threonine-protein kinase tousled-like 2 (EC 2.7.11.1) (PKU-alpha) (Tousled-like kinase 2)					1	f	-5.7788	0	f	4.37629	t	1	f									t	f	t	t	f	f	f		f	f	f
627	non-RLR genes	-2.56218	FBRL_HUMAN	P22087	FBL FIB1 FLRN	rRNA 2'-O-methyltransferase fibrillarin (EC 2.1.1.-) (34 kDa nucleolar scleroderma antigen)		0.715358	0.966827	0.877551	1	t	0	0	f	0.495609	f	0	t	1								f	f	f	f	f	f	f	1	f	f	f
628	non-RLR genes	-2.56218	HSPB1_HUMAN	P04792	HSPB1 HSP27 HSP28	Heat shock protein beta-1 (HspB1) (28 kDa heat shock protein) (Estrogen-regulated 24 kDa protein) (Heat shock 27 kDa protein) (HSP 27) (Stress-responsive protein 27) (SRP27)		0.716409	0.966655	0.877551	1	t	-0.0825	0	f	0.754107	f	0	t	1								f	f	f	f	f	f	f		f	f	f
629	other	-2.56218	MPIP3_HUMAN	P30307	CDC25C	M-phase inducer phosphatase 3 (EC 3.1.3.48) (Dual specificity phosphatase Cdc25C)					1	t	-0.8717	0.138034	f	0.860502	f	0	t	2								f	f	f	f	f	f	f		f	f	f
630	innate immunity	-2.56218	NR1H4_HUMAN	Q96RI1	NR1H4 BAR FXR HRR1 RIP14	Bile acid receptor (Farnesoid X-activated receptor) (Farnesol receptor HRR-1) (Nuclear receptor subfamily 1 group H member 4) (Retinoid X receptor-interacting protein 14) (RXR-interacting protein 14)	[19864602]NR1H4 is an essential component of a network of nuclear receptors that regulate intestinal innate immunity and homeostasis.				1	t	-1.1308	0	f	0.235313	f	0	t	1								f	f	f	f	f	f	f		f	f	f
631	TLR, CLR, NLR, cytDNA	-2.56495	CD80_HUMAN	P33681	CD80 CD28LG CD28LG1 LAB7	T-lymphocyte activation antigen CD80 (Activation B7-1 antigen) (BB1) (CTLA-4 counter-receptor B7.1) (B7) (CD antigen CD80)					0.0247	t	-5.9023	0	f	3.01955	f	1	f									t	f	t	f	f	f	f		f	f	f
632	non-RLR genes	-2.56624	BLM_HUMAN	P54132	BLM RECQ2 RECQL3	Bloom syndrome protein (EC 3.6.4.12) (DNA helicase, RecQ-like type 2) (RecQ2) (RecQ protein-like 3)		0.717452	0.966483	0.877551	0.368	t	-0.289	0.54926	f	1.27569	t	0	f									f	f	f	f	f	f	f		f	f	f
633	other	-2.56624	CLK1_HUMAN	P49759	CLK1 CLK	Dual specificity protein kinase CLK1 (EC 2.7.12.1) (CDC-like kinase 1)					0.819	t	-0.81765	0.590204	f	1.78649	t	0	f									f	f	f	f	f	f	f		f	f	f
634	non-RLR genes	-2.56624	SK2L2_HUMAN	P42285	SKIV2L2 KIAA0052 Mtr4	Superkiller viralicidic activity 2-like 2 (EC 3.6.4.13) (ATP-dependent helicase SKIV2L2)		0.718488	0.966311	0.877551	0.549	t	-0.3485	0.510409	f	1.87292	t	0	f									f	f	f	f	f	f	f		f	f	f
635	other	-2.56956	RUSC2_HUMAN	Q8N2Y8	RUSC2 KIAA0375	Iporin (Interacting protein of Rab1) (RUN and SH3 domain-containing protein 2)					0.183	t	-1.65515	0	f	1.84382	f	0	t		9853	-0.238865						f	f	f	f	f	f	f		f	f	f
636	non-RLR genes	-2.5744	RYBP_HUMAN	Q8N488	RYBP DEDAF YEAF1	RING1 and YY1-binding protein (Apoptin-associating protein 1) (APAP-1) (Death effector domain-associated factor) (DED-associated factor) (YY1 and E4TF1-associated factor 1)		0.719516	0.96614	0.877551		f	-6.72135	0	t	2.10409	f	1	f	3								f	f	f	f	f	f	f		f	f	f
637	non-RLR genes	-2.58279	2ABA_HUMAN	P63151	PPP2R2A	Serine/threonine-protein phosphatase 2A 55 kDa regulatory subunit B alpha isoform (PP2A subunit B isoform B55-alpha) (PP2A subunit B isoform PR55-alpha) (PP2A subunit B isoform R2-alpha) (PP2A subunit B isoform alpha)		0.720537	0.965968	0.877551	1	t	-1.76635	0.583632	f	3.10292	f	2	f									f	f	t	f	f	f	f	1	f	f	f
638	innate immunity	-2.58279	IL15_HUMAN	P40933	IL15	Interleukin-15 (IL-15)	[20026737]IL15 is a pluripotent anti-apoptotic cytokine that signals to cells of both the innate and adaptive immune system and is regarded as a highly promising immunomodulatory agent in cancer therapy. IL15 prevents two immunopathologic hallmarks of sepsis, namely, apoptosis and immunosuppression, and improves survival in two different models of sepsis.|[22084435]IL15 regulates homeostasis and …				0.549	t	-0.75725	0.600234	f	3.10422	f	2	f									t	f	t	f	f	f	f		f	f	f
639	non-RLR genes	-2.59199	APC7_HUMAN	Q9UJX3	ANAPC7 APC7	Anaphase-promoting complex subunit 7 (APC7) (Cyclosome subunit 7)		0.72155	0.965796	0.877551	1	f		0.44333	f	2.11563	f	1	t									f	f	f	f	f	f	f		f	f	f
640	non-RLR genes	-2.59622	FLNA_HUMAN	P21333	FLNA FLN FLN1	Filamin-A (FLN-A) (Actin-binding protein 280) (ABP-280) (Alpha-filamin) (Endothelial actin-binding protein) (Filamin-1) (Non-muscle filamin)		0.722556	0.965624	0.877551	1	f	-1.28415	0	f	2.16723	f	2	f	8								f	f	f	f	f	f	f		f	f	f
641	non-RLR genes	-2.60329	2AAA_HUMAN	P30153	PPP2R1A	Serine/threonine-protein phosphatase 2A 65 kDa regulatory subunit A alpha isoform (Medium tumor antigen-associated 61 kDa protein) (PP2A subunit A isoform PR65-alpha) (PP2A subunit A isoform R1-alpha)		0.723555	0.965452	0.877551	1	t	-1.2256	0	f	2.92341	f	0	f	4								f	f	f	f	f	f	f	1	f	f	f
642	other	-2.60329	GCN1L_HUMAN	Q92616	GCN1L1 KIAA0219	Translational activator GCN1 (HsGCN1) (GCN1-like protein 1)					1	t	-1.9322	0	f	2.62057	f	0	f	3								f	f	f	f	f	f	f		f	f	f
643	non-RLR genes	-2.60329	NUCL_HUMAN	P19338	NCL	Nucleolin (Protein C23)		0.724547	0.96528	0.877551	0.607	t	-0.40465	0	f	2.09563	f	0	f	4								f	f	f	f	f	f	f	2	f	f	f
644	non-RLR genes	-2.60329	PSA1_HUMAN	P25786	PSMA1 HC2 NU PROS30 PSC2	Proteasome subunit alpha type-1 (EC 3.4.25.1) (30 kDa prosomal protein) (PROS-30) (Macropain subunit C2) (Multicatalytic endopeptidase complex subunit C2) (Proteasome component C2) (Proteasome nu chain)		0.725531	0.965108	0.877551	1	t	-1.09435	0	f	2.94385	f	0	f	3								f	f	f	f	f	f	f		f	f	f
645	non-RLR genes	-2.60329	PSA2_HUMAN	P25787	PSMA2 HC3 PSC3	Proteasome subunit alpha type-2 (EC 3.4.25.1) (Macropain subunit C3) (Multicatalytic endopeptidase complex subunit C3) (Proteasome component C3)		0.726508	0.964936	0.877551	1	t	-1.27435	0.466429	f	2.19147	f	0	f	4								f	f	f	f	f	f	f		f	f	f
646	non-RLR genes	-2.60329	SYK_HUMAN	Q15046	KARS KIAA0070	Lysyl-tRNA synthetase (EC 6.1.1.6) (Lysine--tRNA ligase) (LysRS)		0.727479	0.964765	0.877551	0.67	t	-0.1232	0	f	3.3134	f	0	f	3								f	f	f	f	f	f	f		f	f	f
647	other	-2.60329	TFCP2_HUMAN	Q12800	TFCP2 LSF SEF	Alpha-globin transcription factor CP2 (SAA3 enhancer factor) (Transcription factor LSF)					1	t	-1.59505	0	f	3.23451	f	0	f	3								f	f	f	f	f	f	f		f	f	f
648	innate immunity	-2.60329	TNFA_HUMAN	P01375	TNF TNFA TNFSF2	Tumor necrosis factor (Cachectin) (TNF-alpha) (Tumor necrosis factor ligand superfamily member 2) (TNF-a) [Cleaved into: Tumor necrosis factor, membrane form; Tumor necrosis factor, soluble form]	[16199883]TNF (TNF-alpha) is an important mediator of inflammation, apoptosis, and the development of secondary lymphoid structures and LRRFIP1 represses TNF expression.|[21602809]TNF pre-treated macrophages exhibit endotoxin tolerance, i.e. less cytokine production, towards LPS challenge. TNF-mediated cross-tolerization is mediated by suppression of LPS-induced signalling and chromatin remodelli…				1	t	-2.172	0.36238	f	2.00512	f	0	f	4								f	f	t	f	f	f	f		f	f	f	[19115949]AIDS progression
649	non-RLR genes	-2.60533	INP5K_HUMAN	Q9BT40	INPP5K PPS SKIP	Inositol polyphosphate 5-phosphatase K (EC 3.1.3.56) (Skeletal muscle and kidney-enriched inositol phosphatase)		0.728443	0.964593	0.877551	0.0224	t	-1.8787		f	3.09649	f	1	f									f	f	f	t	f	f	f		f	f	f
650	other	-2.60853	SPB9_HUMAN	P50453	SERPINB9 PI9	Serpin B9 (Cytoplasmic antiproteinase 3) (CAP-3) (CAP3) (Peptidase inhibitor 9) (PI-9)					0.0273	f	-4.6604	1.1799	t	2.35819	f		f									t	f	f	f	f	f	f		f	f	f
651	TLR, CLR, NLR, cytDNA	-2.61738	TREX1_HUMAN	Q9NSU2	TREX1	Three prime repair exonuclease 1 (EC 3.1.11.2) (3'-5' exonuclease TREX1) (DNase III)					0.0408	f	-0.1905	1.64331	f	4.00809	f		f									t	t	f	f	f	f	f		f	f	f
652	non-RLR genes	-2.63598	HMGA1_HUMAN	P17096	HMGA1 HMGIY	High mobility group protein HMG-I/HMG-Y (HMG-I(Y)) (High mobility group AT-hook protein 1) (High mobility group protein A1) (High mobility group protein R)		0.7294	0.964421	0.877551	1	t	-2.66635	0	t	2.75533	f	0	f	1								f	f	f	f	f	f	f		f	f	f
653	non-RLR genes	-2.63598	HNRPK_HUMAN	P61978	HNRNPK HNRPK	Heterogeneous nuclear ribonucleoprotein K (hnRNP K) (Transformation up-regulated nuclear protein) (TUNP)		0.73035	0.964249	0.877551	1	t	-3.86855	0	t	2.68436	f	0	f	2								f	f	f	f	f	f	f	2	f	f	f
654	other	-2.63732	CDN1A_HUMAN	P38936	CDKN1A CAP20 CDKN1 CIP1 MDA6 PIC1 SDI1 WAF1	Cyclin-dependent kinase inhibitor 1 (CDK-interacting protein 1) (Melanoma differentiation-associated protein 6) (MDA-6) (p21)					0.741	t	-2.87015	0.185399	f	1.97893	f	2	f	1								t	f	f	f	f	f	f		f	f	f
655	innate immunity	-2.63999	NLRC5_HUMAN	Q86WI3	NLRC5 NOD27 NOD4	Protein NLRC5 (Caterpiller protein 16.1) (CLR16.1) (Nucleotide-binding oligomerization domain protein 27) (Nucleotide-binding oligomerization domain protein 4)	[19414032]NLRC5 is nn NLR (nucleotide-binding domain and leucine-rich repeat containing family receptors) that is part of the family of pattern recognition receptors (PRRs) and is involved in immunity against intracellular pathogens.|[20061403]NLRC5 represents a molecular switch of IFN-gamma activation sequence/IFN-specific response element signalling pathways contributing to antiviral defence me…				0.607	f	-2.58785	3.73984	f	2.15388	f	1	f									f	f	f	f	f	f	f		f	f	f
656	innate immunity	-2.6471	KCC2A_HUMAN	Q9UQM7	CAMK2A CAMKA KIAA0968	Calcium/calmodulin-dependent protein kinase type II subunit alpha (CaM kinase II subunit alpha) (CaMK-II subunit alpha) (EC 2.7.11.17)	[18818394]CAMK2A promotes TLR-triggered pro-inflammatory cytokine and type-I-IFN production by directly binding and activating MAP3K7 and IRF3 in macrophages. (Demonstrated in murine model)				1	t		0	f	0.790736	t	1	f									f	f	f	f	f	f	f		f	f	f
657	non-RLR genes	-2.65372	LICH_HUMAN	P38571	LIPA	Lysosomal acid lipase/cholesteryl ester hydrolase (Acid cholesteryl ester hydrolase) (LAL) (EC 3.1.1.13) (Cholesteryl esterase) (Lipase A) (Sterol esterase)		0.731293	0.964077	0.877551	0.0369	f	-3.58655	1.34509	t	1.76549	f	1	f									t	f	f	f	f	f	f		f	f	f
658	other	-2.67832	ATRX_HUMAN	P46100	ATRX RAD54L XH2	Transcriptional regulator ATRX (EC 3.6.4.12) (ATP-dependent helicase ATRX) (X-linked helicase II) (X-linked nuclear protein) (XNP) (Znf-HX)						f	-10.9873	0	f	2.70719	t	0	f									f	f	f	f	f	f	f		f	f	f
659	non-RLR genes	-2.68368	PMYT1_HUMAN	Q99640	PKMYT1 MYT1	Membrane-associated tyrosine- and threonine-specific cdc2-inhibitory kinase (EC 2.7.11.1) (Myt1 kinase)		0.73223	0.963905	0.877551	0.449	f	-0.3575	0.386273	f	0.403983	t	0	t	1								f	f	f	f	f	f	f		f	f	f
660	other	-2.69721	WAHS7_HUMAN	Q2M389	KIAA1033	WASH complex subunit 7					1	f	-6.57805	1.19885	f	4.7497	f	1	f		23325	0.526605						f	f	f	f	f	f	f		f	f	f
661	other	-2.69951	SAM9L_HUMAN	Q8IVG5	SAMD9L C7orf6 DRIF2 KIAA2005 UEF	Sterile alpha motif domain-containing protein 9-like (SAM domain-containing protein 9-like)					0.0907	f	-3.0417	2.72929	f	4.49558	f		f		219285	0.176126						f	f	f	f	f	f	f		t	t	f
662	other	-2.70428	MARK2_HUMAN	Q7KZI7	MARK2 EMK1	Serine/threonine-protein kinase MARK2 (EC 2.7.11.1) (EC 2.7.11.26) (ELKL motif kinase 1) (EMK-1) (MAP/microtubule affinity-regulating kinase 2) (PAR1 homolog) (PAR1 homolog b) (Par-1b) (Par1b)					1	f	-0.76025	0.5331	f	2.73278	t	2	f									f	f	f	f	f	f	f		f	f	f
663	other	-2.70761	AKTS1_HUMAN	Q96B36	AKT1S1 PRAS40	Proline-rich AKT1 substrate 1 (40 kDa proline-rich AKT substrate)					1	f	-1.8018	0	f	2.14113	f	2	t									f	f	f	f	f	f	f		f	f	f
664	non-RLR genes	-2.71543	CN37_HUMAN	P09543	CNP	2',3'-cyclic-nucleotide 3'-phosphodiesterase (CNP) (CNPase) (EC 3.1.4.37)		0.733161	0.963733	0.877551	1	t	-4.1185	0.94486	f	2.31484	f	0	f	1								f	f	t	f	f	f	f		f	f	f
665	non-RLR genes	-2.71543	LYPA1_HUMAN	O75608	LYPLA1 APT1 LPL1	Acyl-protein thioesterase 1 (APT-1) (hAPT1) (EC 3.1.2.-) (Lysophospholipase 1) (Lysophospholipase I) (LPL-I) (LysoPLA I)		0.734085	0.963561	0.877551	1	t	-2.8258	0.632536	f	2.02511	f	0	f	1								f	f	f	f	f	f	f		f	f	f
666	non-RLR genes	-2.71543	PDIA6_HUMAN	Q15084	PDIA6 ERP5 P5 TXNDC7	Protein disulfide-isomerase A6 (EC 5.3.4.1) (Endoplasmic reticulum protein 5) (ER protein 5) (ERp5) (Protein disulfide isomerase P5) (Thioredoxin domain-containing protein 7)		0.735002	0.963389	0.877551	1	t	-3.3577	0.734498	f	2.44239	f	0	f	2								f	f	f	f	f	f	f		f	f	f
667	other	-2.71598	FCG3A_HUMAN	P08637	FCGR3A CD16A FCG3 FCGR3 IGFR3	Low affinity immunoglobulin gamma Fc region receptor III-A (CD16a antigen) (Fc-gamma RIII-alpha) (Fc-gamma RIII) (Fc-gamma RIIIa) (FcRIII) (FcRIIIa) (FcR-10) (IgG Fc receptor III-2) (CD antigen CD16a)						t	-2.9628		f	3.28383	f	1	f									f	f	f	f	f	f	f		f	f	f
668	other	-2.72117	CEP68_HUMAN	Q76N32	CEP68 KIAA0582	Centrosomal protein of 68 kDa (Cep68)					0.0369	t	-8.98995	0.511284	f	1.88368	f	1	f									f	f	f	f	f	f	f		f	f	f
669	innate immunity	-2.72802	APOL1_HUMAN	O14791	APOL1 APOL	Apolipoprotein L1 (Apolipoprotein L) (Apo-L) (ApoL) (Apolipoprotein L-I) (ApoL-I)						f	-4.37995	3.05997	f	4.22882	f		f									t	f	f	f	f	f	f		f	f	f
670	other	-2.72886	DNJB5_HUMAN	O75953	DNAJB5 HSC40	DnaJ homolog subfamily B member 5 (Heat shock protein Hsp40-2) (Heat shock protein Hsp40-3) (Heat shock protein cognate 40) (Hsc40)					1	t	-1.9504	0.588299	f	2.32871	f	3	f		25822	-1.15161						f	f	f	f	f	f	f		f	f	f
671	other	-2.73884	KC1G1_HUMAN	Q9HCP0	CSNK1G1	Casein kinase I isoform gamma-1 (CKI-gamma 1) (EC 2.7.11.1)					1	f	-11.4679	0	f	2.07965	t	0	f									f	f	f	f	f	f	f		f	f	f
672	innate immunity	-2.74356	CFAH_HUMAN	P08603	CFH HF HF1 HF2	Complement factor H (H factor 1)	[18190458]CFH is a major regulatory protein that down-regulates alternative complement activation.|[21285368]CFH, a complement regulatory factor, interacts with host cell surfaces as well as C3d part of C3b and plays a major in the distinguishing host from non-host surfaces during the alternative activated complement pathway.				0.00674	t		0.758085	f	2.37348	f		f									f	f	f	f	f	f	f		f	f	f	[20694013]Meningococcal disease
673	RLR genes	-2.7479	AZI2_HUMAN	Q9H6S1	AZI2 NAP1	5-azacytidine-induced protein 2 (NF-kappa-B-activating kinase-associated protein 1) (Nak-associated protein 1) (TILP)	[17142768]AZI2 participates in both the TLR3-mediated and the cytoplasmic DDX58 (RIG-I) dsRNA recognition pathways in type-1 interferon (IFN) induction by binding to MAVS, DDX58 and IFIH1 (MDA5).	0.7305	0.963389	0.897959	0.0743	f	-4.43755	0.745157	f	2.54067	t	0	f	2								f	f	f	t	f	f	f		f	f	f
674	other	-2.75189	G3BP2_HUMAN	Q9UN86	G3BP2 KIAA0660	Ras GTPase-activating protein-binding protein 2 (G3BP-2) (GAP SH3 domain-binding protein 2)					0.301	f	-6.78405	0	f	5.33355	f	1	f	4	9908	0.45009						f	f	f	f	f	f	f		f	f	f
675	non-RLR genes	-2.75295	HNRH1_HUMAN	P31943	HNRNPH1 HNRPH HNRPH1	Heterogeneous nuclear ribonucleoprotein H (hnRNP H) [Cleaved into: Heterogeneous nuclear ribonucleoprotein H, N-terminally processed]		0.731421	0.963218	0.897959	1	t	-3.16705	0	f	4.79754	f	0	f	2								f	f	f	f	f	f	f	8	f	f	f
676	other	-2.75295	HNRPF_HUMAN	P52597	HNRNPF HNRPF	Heterogeneous nuclear ribonucleoprotein F (hnRNP F) (Nucleolin-like protein mcs94-1) [Cleaved into: Heterogeneous nuclear ribonucleoprotein F, N-terminally processed]					1	t	-3.68065	0	f	4.78948	f	0	f	1								f	f	f	f	f	f	f	5	f	f	f
677	other	-2.75295	TWF1_HUMAN	Q12792	TWF1 PTK9	Twinfilin-1 (Protein A6) (Protein tyrosine kinase 9)					0.607	t	-3.9568	0	f	5.08464	f	0	f	1								f	f	f	f	f	f	f		f	f	f
678	non-RLR genes	-2.75882	ACVR1_HUMAN	Q04771	ACVR1 ACVRLK2	Activin receptor type-1 (EC 2.7.11.30) (Activin receptor type I) (ACTR-I) (Activin receptor-like kinase 2) (ALK-2) (Serine/threonine-protein kinase receptor R1) (SKR1) (TGF-B superfamily receptor type I) (TSR-I)		0.732336	0.963046	0.897959	1	f	-2.67905	0.344432	f	1.0918	t	2	f	1								f	f	f	f	f	f	f		f	f	f
679	non-RLR genes	-2.75951	MCM7_HUMAN	P33993	MCM7 CDC47 MCM2	DNA replication licensing factor MCM7 (EC 3.6.4.12) (CDC47 homolog) (P1.1-MCM3)		0.733245	0.962874	0.897959	0.905	t	0	0.52124	f	1.66239	f	0	f	3								f	f	f	f	f	f	f		f	f	f
680	other	-2.75951	RCN2_HUMAN	Q14257	RCN2 ERC55	Reticulocalbin-2 (Calcium-binding protein ERC-55) (E6-binding protein) (E6BP)					0.301	t	-2.38635	0.700001	f	1.86878	f	0	f	4								f	f	f	f	f	f	f		f	f	f
681	innate immunity	-2.76638	JAK1_HUMAN	P23458	JAK1 JAK1A JAK1B	Tyrosine-protein kinase JAK1 (EC 2.7.10.2) (Janus kinase 1) (JAK-1)	[8041779]JAK1 physically associates with IL2RB and tyrosine phosphorylation of JAK1 is induced upon IL2 stimulation, suggesting that regulation of JAK1 may be linked to IL2 induced signal transduction.|[15988755]JAK1 and JAK2 are tyrosine kinases involved in the regulation of cell proliferation, differentiation, and survival and simultaneous activation of both JAK1 and JAK2 fusion proteins, but n…				0.202	t	-2.04935	0	f	4.3208	f	4	f									f	f	f	t	f	f	f		f	f	f
682	RLR genes	-2.76985	OTUD5_HUMAN	Q96G74	OTUD5	OTU domain-containing protein 5 (EC 3.4.19.12) (Deubiquitinating enzyme A) (DUBA)	[17991829]OTUD5 is a deubiquitinase that regulates Type I interferon (IFN) production where OTUD5 selectively cleaves the lysine-63-linked polyubiquitin chains on TRAF3, resulting in its dissociation from the downstream signalling complex containing TBK1.	0.728826	0.962874	0.918367	1	f	-2.5672	0	f	7.8879	f	1	f	1								f	f	f	f	f	f	f		f	f	f
683	non-RLR genes	-2.76985	PICAL_HUMAN	Q13492	PICALM CALM	Phosphatidylinositol-binding clathrin assembly protein (Clathrin assembly lymphoid myeloid leukemia protein)		0.729738	0.962702	0.918367	1	f	-4.9677	0	f	6.12172	f	1	f	1								f	f	f	f	f	f	f		f	f	f
684	innate immunity	-2.77281	CAV1_HUMAN	Q03135	CAV1 CAV	Caveolin-1	[19949109]CAV1 is an important component of the innate host immune response to the majority of non-cytotoxic strains of P. aeruginosa by promoting bacterial clearance during acute pneumonia and chronic colonization.|[20304961]CAV1 is a scaffolding protein of caveolae that plays an important role in host defence and inflammation and CAV1 deficiency dampens Toll-like receptor 4 signalling through N…				1	t	-6.29045	0.346898	f	0.881155	f	1	f	3								f	f	f	f	f	f	f		f	f	f
685	other	-2.80954	NCOR2_HUMAN	Q9Y618	NCOR2 CTG26	Nuclear receptor corepressor 2 (N-CoR2) (CTG repeat protein 26) (SMAP270) (Silencing mediator of retinoic acid and thyroid hormone receptor) (SMRT) (T3 receptor-associating factor) (TRAC) (Thyroid-, retinoic-acid-receptor-associated corepressor)					1	t	-1.45165	0	t	0.901774	f	0	f	5								f	f	f	f	f	f	f		f	f	f
686	non-RLR genes	-2.81393	KC1A_HUMAN	P48729	CSNK1A1	Casein kinase I isoform alpha (CKI-alpha) (EC 2.7.11.1) (CK1)		0.730644	0.96253	0.918367		f	-4.2531	0	f	4.01726	t	0	f	2								f	f	f	f	f	f	f		f	f	f
687	other	-2.83217	NUFP2_HUMAN	Q7Z417	NUFIP2 KIAA1321 PIG1	Nuclear fragile X mental retardation-interacting protein 2 (82 kDa FMRP-interacting protein) (82-FIP) (Cell proliferation-inducing gene 1 protein) (FMRP-interacting protein 2)					0.741	f	-13.4943	0.203403	t	3.44372	f	2	f		57532	0.0523116						f	f	f	f	f	f	f		f	f	f
688	non-RLR genes	-2.83557	BNIP3_HUMAN	Q12983	BNIP3 NIP3	BCL2/adenovirus E1B 19 kDa protein-interacting protein 3		0.731544	0.962358	0.918367	1	t	-1.92605	0.634595	f	2.04368	f	1	f									f	f	f	f	f	f	f		f	f	f
689	other	-2.83557	IL7RA_HUMAN	P16871	IL7R	Interleukin-7 receptor subunit alpha (IL-7 receptor subunit alpha) (IL-7R subunit alpha) (IL-7R-alpha) (IL-7RA) (CDw127) (CD antigen CD127)					1	t	-0.715	0.7328	f	3.13295	f	1	f									f	f	t	f	f	f	f		f	f	f
690	other	-2.83557	KAP2_HUMAN	P13861	PRKAR2A PKR2 PRKAR2	cAMP-dependent protein kinase type II-alpha regulatory subunit					1	t	-0.97735	0.884163	f	2.15863	f	1	f									f	f	f	f	f	f	f		f	f	f
691	innate immunity	-2.83557	PTGES_HUMAN	O14684	PTGES MGST1L1 MPGES1 PGES PIG12	Prostaglandin E synthase (EC 5.3.99.3) (Microsomal glutathione S-transferase 1-like 1) (MGST1-L1) (Microsomal prostaglandin E synthase 1) (MPGES-1) (p53-induced gene 12 protein)	[21497116]PTGES (prostaglandin E2) is produced by LPS-primed macrophages upon treatment with silica crystal and aluminum salts, and is important for the production of IgE in Th2 cells. (Demonstrated in murine model)				1	t	-2.45515	0.883786	f	2.34271	f	1	f									f	f	f	f	f	f	f		f	f	f
692	other	-2.83557	RASA2_HUMAN	Q15283	RASA2 GAP1M RASGAP	Ras GTPase-activating protein 2 (GAP1m)					1	t	-0.65205	0.555062	f	2.64402	f	1	f									f	f	t	f	f	f	f		f	f	f
693	other	-2.83557	RRBP1_HUMAN	Q9P2E9	RRBP1 KIAA1398	Ribosome-binding protein 1 (180 kDa ribosome receptor homolog) (RRp) (ES/130-related protein) (Ribosome receptor protein)					1	t	-0.4691	0.574872	f	3.28639	f	1	f									f	f	f	f	f	f	f		f	f	f
694	TLR, CLR, NLR, cytDNA	-2.83557	ZBP1_HUMAN	Q9H171	ZBP1 C20orf183 DLM1	Z-DNA-binding protein 1 (Tumor stroma and activated macrophage protein DLM-1)	[17618271]ZBP1 is a cytosolic DNA sensor that upon binding to DNA, associates with IRF3 transcription factor and TBK1 serine/threonine kinase, selectively enhancing DNA mediated induction of type-I-IFN.|[19846511]ZBP1 is a cytosolic pattern recognition receptor of double-stranded DNA and is essential for IRF3 activation and interferon beta expression triggered by human cytomegalovirus (HCMV), as …				0.247	t	-2.42755	0.598879	f	2.23799	f	1	f									t	f	f	f	f	f	f		t	t	f
695	other	-2.83693	TNR21_HUMAN	O75509	TNFRSF21 DR6 UNQ437/PRO868	Tumor necrosis factor receptor superfamily member 21 (Death receptor 6) (CD antigen CD358)					1	f	-3.5722	0.500751	f	2.51251	t	0	f	1								f	f	f	f	f	f	f		f	f	f
696	other	-2.83747	DDX6L_HUMAN	Q5H9U9	DDX60L	Probable ATP-dependent RNA helicase DDX60-like (EC 3.6.4.13) (DEAD box protein 60-like)						f	-3.0471		f	2.4497	t	1	f									f	f	f	f	f	f	f		f	f	f
697	innate immunity	-2.85878	IL8_HUMAN	P10145	IL8 CXCL8	Interleukin-8 (IL-8) (C-X-C motif chemokine 8) (Emoctakin) (Granulocyte chemotactic protein 1) (GCP-1) (Monocyte-derived neutrophil chemotactic factor) (MDNCF) (Monocyte-derived neutrophil-activating peptide) (MONAP) (Neutrophil-activating protein 1) (NAP-1) (Protein 3-10C) (T-cell chemotactic factor) [Cleaved into: MDNCF-a (GCP/IL-8 protein IV) (IL8/NAP1 form I); Interleukin-8 ((Ala-IL-8)77) (GC…	[17220369]IL8 is produced by airway epithelial cells in response to invading bacteria and mediates airway epithelial defence against bacterial infection via the DUOX1-TACE-TGF-alpha-EGFR signalling pathway.					t	-2.8235	0	f	3.11487	f	2	f									f	f	t	f	f	f	f		f	f	t
698	non-RLR genes	-2.86807	DNJA1_HUMAN	P31689	DNAJA1 DNAJ2 HDJ2 HSJ2 HSPF4	DnaJ homolog subfamily A member 1 (DnaJ protein homolog 2) (HSDJ) (Heat shock 40 kDa protein 4) (Heat shock protein J2) (HSJ-2) (Human DnaJ protein 2) (hDj-2)		0.732437	0.962186	0.918367	0.819	f	-0.14265	0.740655	f	4.2511	f	0	f	8								f	f	f	f	f	f	f	1	f	f	f
699	non-RLR genes	-2.87018	PA24C_HUMAN	Q9UP65	PLA2G4C	Cytosolic phospholipase A2 gamma (cPLA2-gamma) (EC 3.1.1.4) (Phospholipase A2 group IVC)		0.733325	0.962014	0.918367	0.0015	t	-1.4414	1.19474	f	1.29225	f	0	f									f	f	f	f	f	f	f		f	f	f
700	other	-2.87309	FAD1_HUMAN	Q8NFF5	FLAD1 PP591	FAD synthase (EC 2.7.7.2) (FAD pyrophosphorylase) (FMN adenylyltransferase) (Flavin adenine dinucleotide synthase) [Includes: Molybdenum cofactor biosynthesis protein-like region; FAD synthase region]					1	t	-0.28	0	f	4.05836	f	1	f									f	f	f	f	f	f	f		f	f	f
701	non-RLR genes	-2.87309	LRSM1_HUMAN	Q6UWE0	LRSAM1 TAL UNQ6496/PRO21356	E3 ubiquitin-protein ligase LRSAM1 (EC 6.3.2.-) (Leucine-rich repeat and sterile alpha motif-containing protein 1) (Tsg101-associated ligase) (hTAL)		0.734207	0.961843	0.918367	0.607	t	-0.44775	0.163666	f	4.3052	f	1	f									f	f	f	f	f	f	f		f	f	f
702	non-RLR genes	-2.87309	RBM5_HUMAN	P52756	RBM5 H37 LUCA15	RNA-binding protein 5 (Protein G15) (Putative tumor suppressor LUCA15) (RNA-binding motif protein 5) (Renal carcinoma antigen NY-REN-9)		0.735083	0.961671	0.918367	1	t	-1.65245	0	f	4.80726	f	1	f									f	f	f	f	f	f	f		f	f	f
703	other	-2.87309	TMOD3_HUMAN	Q9NYL9	TMOD3	Tropomodulin-3 (Ubiquitous tropomodulin) (U-Tmod)					0.368	t	-2.02305	0	f	4.46685	f	1	f									f	f	f	f	f	f	f		f	f	f
704	non-RLR genes	-2.87744	KDM7_HUMAN	Q6ZMT4	JHDM1D KDM7 KIAA1718	Lysine-specific demethylase 7 (EC 1.14.11.-) (JmjC domain-containing histone demethylation protein 1D)		0.735954	0.961499	0.918367	1	f	-10.3634	1.397	f	2.83345	f	0	f									f	f	f	f	f	f	f		f	f	f
705	other	-2.88101	AURKA_HUMAN	O14965	AURKA AIK AIRK1 ARK1 AURA AYK1 BTAK IAK1 STK15 STK6	Aurora kinase A (EC 2.7.11.1) (Aurora 2) (Aurora/IPL1-related kinase 1) (ARK-1) (Aurora-related kinase 1) (hARK1) (Breast tumor-amplified kinase) (Serine/threonine-protein kinase 15) (Serine/threonine-protein kinase 6) (Serine/threonine-protein kinase aurora-A)					1	f	-1.94735	0.639762	f	1.13832	t	0	f	4								f	f	f	f	f	f	f		f	f	f
706	other	-2.88433	FAF1_HUMAN	Q9UNN5	FAF1 UBXD12 UBXN3A CGI-03	FAS-associated factor 1 (hFAF1) (UBX domain-containing protein 12) (UBX domain-containing protein 3A)					1	f	-0.3213	0	f	1.2962	f	0	t	3								f	f	f	f	f	f	f		f	f	f
707	non-RLR genes	-2.88542	ABLM1_HUMAN	O14639	ABLIM1 ABLIM KIAA0059 LIMAB1	Actin-binding LIM protein 1 (abLIM-1) (Actin-binding LIM protein family member 1) (Actin-binding double zinc finger protein) (LIMAB1) (Limatin)		0.736818	0.961327	0.918367	0.607	t	-7.3389	0.222404	f	1.29341	f	2	f	1								f	f	f	f	f	f	f		f	f	f
708	other	-2.88768	LONF2_HUMAN	Q1L5Z9	LONRF2 RNF192	LON peptidase N-terminal domain and RING finger protein 2 (Neuroblastoma apoptosis-related protease) (RING finger protein 192)					1	f	-13.5573	0.923603	f	0.39908	t	0	f	1	164832	-1.93079						f	f	f	f	f	f	f		f	f	f
709	innate immunity	-2.88808	CXCL5_HUMAN	P42830	CXCL5 ENA78 SCYB5	C-X-C motif chemokine 5 (ENA-78(1-78)) (Epithelial-derived neutrophil-activating protein 78) (Neutrophil-activating peptide ENA-78) (Small-inducible cytokine B5) [Cleaved into: ENA-78(8-78); ENA-78(9-78)]					0.819	f	-6.24005	2.23893	f	2.87033	f	1	f									f	f	f	f	f	f	f		f	f	f
710	other	-2.88808	MAD1_HUMAN	Q05195	MXD1 MAD	Max dimerization protein 1 (Max dimerizer 1) (Protein MAD)					1	f	-8.4876	2.16007	f	3.54226	f	1	f									f	f	t	f	f	f	f		f	f	f
711	other	-2.88808	STC1_HUMAN	P52823	STC1 STC	Stanniocalcin-1 (STC-1)					0.905	f	-5.94215	1.83916	f	2.40068	f	1	f									f	f	f	f	f	f	f		f	f	f
712	non-RLR genes	-2.88899	TBA1A_HUMAN	Q71U36	TUBA1A TUBA3	Tubulin alpha-1A chain (Alpha-tubulin 3) (Tubulin B-alpha-1) (Tubulin alpha-3 chain)		0.737678	0.961155	0.918367	1	t	-0.505	0.848081	f	0.86323	f	0	f	6								f	f	f	f	f	f	f	16	f	f	f
713	innate immunity	-2.889	MIF_HUMAN	P14174	MIF GLIF MMIF	Macrophage migration inhibitory factor (MIF) (EC 5.3.2.1) (Glycosylation-inhibiting factor) (GIF) (L-dopachrome isomerase) (L-dopachrome tautomerase) (EC 5.3.3.12) (Phenylpyruvate tautomerase)	[17435771]MIF is a chemokine-like inflammatory mediator that triggers leukocyte recruitment by binding to CXCR2 and CXCR4. (Demonstrated in murine model)				1	t	-0.177	0	f	1.02993	f		f	3								f	f	f	f	f	f	f	2	f	f	f
714	other	-2.89011	1433G_HUMAN	P61981	YWHAG	14-3-3 protein gamma (Protein kinase C inhibitor protein 1) (KCIP-1) [Cleaved into: 14-3-3 protein gamma, N-terminally processed]					1	t	-4.98465	0.269999	f	1.09733	f	1	f	1								f	f	f	t	f	f	f	2	f	f	f
715	non-RLR genes	-2.89011	CAN2_HUMAN	P17655	CAPN2 CANPL2	Calpain-2 catalytic subunit (EC 3.4.22.53) (Calcium-activated neutral proteinase 2) (CANP 2) (Calpain M-type) (Calpain large polypeptide L2) (Calpain-2 large subunit) (Millimolar-calpain) (M-calpain)		0.738531	0.960983	0.918367	0.333	t	-3.12815	0.408827	f	1.30161	f	1	f	1								f	f	t	f	f	f	f		f	f	f
716	non-RLR genes	-2.89011	CDN1B_HUMAN	P46527	CDKN1B KIP1	Cyclin-dependent kinase inhibitor 1B (Cyclin-dependent kinase inhibitor p27) (p27Kip1)		0.739379	0.960811	0.918367	0.407	t	-4.00255	0	f	1.33173	f	1	f	2								f	f	f	f	f	f	f		f	f	f
717	innate immunity	-2.89011	KAT2B_HUMAN	Q92831	KAT2B PCAF	Histone acetyltransferase KAT2B (EC 2.3.1.48) (Histone acetyltransferase PCAF) (Histone acetylase PCAF) (Lysine acetyltransferase 2B) (P300/CBP-associated factor) (P/CAF)	[10022868]KAT2B is a histone acetylase and a phorbol ester-inducible co-activator of the interferon (IFN) regulatory factor (IRF) proteins which contributes to the establishment of type I IFN responsiveness.				1	t	-4.82525	0.491898	f	1.41419	f	1	f	2								f	f	f	f	f	f	f		f	f	f
718	non-RLR genes	-2.89011	PHB_HUMAN	P35232	PHB	Prohibitin		0.740221	0.960639	0.918367	1	t	-2.8565	0.204887	f	1.03325	f	1	f	1								f	f	f	f	f	f	f		f	f	f
719	non-RLR genes	-2.89011	PP2AA_HUMAN	P67775	PPP2CA	Serine/threonine-protein phosphatase 2A catalytic subunit alpha isoform (PP2A-alpha) (EC 3.1.3.16) (Replication protein C) (RP-C)		0.741058	0.960468	0.918367	1	t	-4.8351	0	f	1.96398	f	1	f	2								f	f	f	f	f	f	f	1	f	f	f
720	innate immunity	-2.89011	SMAD7_HUMAN	O15105	SMAD7 MADH7 MADH8	Mothers against decapentaplegic homolog 7 (MAD homolog 7) (Mothers against DPP homolog 7) (Mothers against decapentaplegic homolog 8) (MAD homolog 8) (Mothers against DPP homolog 8) (SMAD family member 7) (SMAD 7) (Smad7) (hSMAD7)	[12589052]Inhibitory SMAD7, a direct target gene for transforming growth factor-beta (TGF-beta), mediates TGF-beta1-induced apoptosis in several cell types and acts as a scaffolding protein to facilitate TAK1- and MKK3-mediated activation of p38.|[20171181]SMAD7 acts as a critical mediator for effective TGF-beta1-mediated suppression of IL-1R/TLR signalling, by simultaneous binding to discrete re…				1	t	-3.51585	0.458099	f	1.55469	f	1	f	2								f	f	t	f	f	f	f		f	f	f
721	TLR, CLR, NLR, cytDNA	-2.89011	TIRAP_HUMAN	P58753	TIRAP MAL	Toll/interleukin-1 receptor domain-containing adapter protein (TIR domain-containing adapter protein) (Adaptor protein Wyatt) (MyD88 adapter-like protein)	[11526399]TIRAP is a Toll/Interleukin-1 receptor (TIR) domain containing adapter protein that binds to TLR4, serving as a bridge for MYD88 recruitment. |[19717524]TIRAP is dispensable in TLR2 signalling at high ligand concentrations in macrophages and dendritic cells, with MyD88 probably coupling to the TLR2 receptor complex at sufficient levels to allow activation but has an inhibitory role in t…				1	t	-3.48085	0	f	1.58853	f	1	f	1								f	f	f	f	f	f	f		f	f	f
722	other	-2.89537	CHD3_HUMAN	Q12873	CHD3	Chromodomain-helicase-DNA-binding protein 3 (CHD-3) (EC 3.6.4.12) (ATP-dependent helicase CHD3) (Mi-2 autoantigen 240 kDa protein) (Mi2-alpha) (Zinc finger helicase) (hZFH)					1	t	-3.22915	0	f	0.929273	t	0	f	1								f	f	f	f	f	f	f		f	f	f
723	other	-2.9049	NEK6_HUMAN	Q9HC98	NEK6	Serine/threonine-protein kinase Nek6 (EC 2.7.11.1) (Never in mitosis A-related kinase 6) (NimA-related protein kinase 6) (Protein kinase SID6-1512)					1	f	-4.0469	0	f	1.47696	t	3	f	1								f	f	f	f	f	f	f		f	f	f
724	non-RLR genes	-2.9193	AAKG2_HUMAN	Q9UGJ0	PRKAG2	5'-AMP-activated protein kinase subunit gamma-2 (AMPK gamma2) (AMPK subunit gamma-2) (H91620p)		0.74189	0.960296	0.918367	0.67	t	-2.80275	0	f	2.23463	f	2	f									f	f	f	f	f	f	f		f	f	f
725	other	-2.9193	AP1S2_HUMAN	P56377	AP1S2 DC22	AP-1 complex subunit sigma-2 (Adapter-related protein complex 1 sigma-1B subunit) (Adaptor protein complex AP-1 sigma-1B subunit) (Clathrin assembly protein complex 1 sigma-1B small chain) (Golgi adaptor HA1/AP1 adaptin sigma-1B subunit) (Sigma 1B subunit of AP-1 clathrin) (Sigma-adaptin 1B) (Sigma1B-adaptin)					1	t	-3.2558	0	f	2.17915	f	2	f									f	f	f	f	f	f	f		f	f	f
726	other	-2.9193	IL1RA_HUMAN	P18510	IL1RN IL1F3 IL1RA	Interleukin-1 receptor antagonist protein (IL-1RN) (IL-1ra) (IRAP) (ICIL-1RA) (IL1 inhibitor) (Anakinra)					1	t	-3.0359	0	f	2.92793	f	2	f									t	f	t	f	f	f	f		f	f	f
727	other	-2.9193	PATZ1_HUMAN	Q9HBE1	PATZ1 PATZ RIAZ ZBTB19 ZNF278 ZSG	POZ-, AT hook-, and zinc finger-containing protein 1 (BTB/POZ domain zinc finger transcription factor) (Protein kinase A RI subunit alpha-associated protein) (Zinc finger and BTB domain-containing protein 19) (Zinc finger protein 278) (Zinc finger sarcoma gene protein)					0.135	t	-4.26725	0	f	2.57487	f	2	f									f	f	f	f	f	f	f		f	f	f
728	other	-2.9193	PLSL_HUMAN	P13796	LCP1 PLS2	Plastin-2 (L-plastin) (LC64P) (Lymphocyte cytosolic protein 1) (LCP-1)					0.497	t	-3.17185	0.209166	f	3.39764	f	2	f									f	f	f	f	f	f	f		f	f	f
729	non-RLR genes	-2.9193	RARB_HUMAN	P10826	RARB HAP NR1B2	Retinoic acid receptor beta (RAR-beta) (HBV-activated protein) (Nuclear receptor subfamily 1 group B member 2) (RAR-epsilon)		0.742716	0.960124	0.918367	1	t	-3.1561	0	f	2.33867	f	2	f									f	f	f	f	f	f	f		f	f	f
730	non-RLR genes	-2.9193	TOP1_HUMAN	P11387	TOP1	DNA topoisomerase 1 (EC 5.99.1.2) (DNA topoisomerase I)		0.743537	0.959952	0.918367	0.497	t	-3.3183	0.48026	f	3.07157	f	2	f									f	f	f	t	f	f	f		f	f	f
731	TLR, CLR, NLR, cytDNA	-2.92257	NFAC1_HUMAN	O95644	NFATC1 NFAT2 NFATC	Nuclear factor of activated T-cells, cytoplasmic 1 (NF-ATc1) (NFATc1) (NFAT transcription complex cytosolic component) (NF-ATc) (NFATc)					0.0608	f	-2.79065	0	f	1.44119	t	1	f	1								f	f	t	f	f	f	f		f	f	f
732	other	-2.92584	SLPI_HUMAN	P03973	SLPI WAP4 WFDC4	Antileukoproteinase (ALP) (BLPI) (HUSI-1) (Mucus proteinase inhibitor) (MPI) (Protease inhibitor WAP4) (Secretory leukocyte protease inhibitor) (Seminal proteinase inhibitor) (WAP four-disulfide core domain protein 4)					0.202	t	-0.1455	1.53057	f	0.801646	f	0	f	1								f	f	f	f	f	f	f		f	f	f
733	innate immunity	-2.93508	SQSTM_HUMAN	Q13501	SQSTM1 ORCA OSIL	Sequestosome-1 (EBI3-associated protein of 60 kDa) (EBIAP) (p60) (Phosphotyrosine-independent ligand for the Lck SH2 domain of 62 kDa) (Ubiquitin-binding protein p62)	[19812211]SQSTM1 (p62) targets invading bacteria to the autophagy pathway and its expression is required for efficient autophagy of bacteria, as well as restriction of their intracellular replication.|[19850933]SQSTM1 is a key intracellular target of innate defence regulator-1 (IDR-1), a synthetic peptide.|[20206555]SQSTM1 has bactericidal properties where it brings cytosolic proteins to autolyso…				1	f	-2.23255	0	f	4.18195	f	2	f	4								f	f	f	f	f	f	f		f	f	f
734	other	-2.95498	OBSCN_HUMAN	Q5VST9	OBSCN KIAA1556 KIAA1639	Obscurin (EC 2.7.11.1) (Obscurin-RhoGEF) (Obscurin-myosin light chain kinase) (Obscurin-MLCK)						t	-0.5999	0	f	0.553411	t	1	f									f	f	f	f	f	f	f		f	f	f
735	non-RLR genes	-2.95565	5NT3_HUMAN	Q9H0P0	NT5C3 P5N1 UMPH1 HSPC233	Cytosolic 5'-nucleotidase 3 (EC 3.1.3.5) (Cytosolic 5'-nucleotidase III) (cN-III) (Pyrimidine 5'-nucleotidase 1) (P5'N-1) (P5N-1) (PN-I) (Uridine 5'-monophosphate hydrolase 1) (p36)		0.744353	0.95978	0.918367	1	f		1.56343	f	2.67749	f	1	f									t	t	f	f	f	f	f		f	f	f
736	other	-2.956	K2C8_HUMAN	P05787	KRT8 CYK8	Keratin, type II cytoskeletal 8 (Cytokeratin-8) (CK-8) (Keratin-8) (K8) (Type-II keratin Kb8)					0.111	t	-0.362	0	f	0.412959	f	2	f	3								f	f	f	f	f	f	f		f	f	f
737	non-RLR genes	-2.96039	MYO1E_HUMAN	Q12965	MYO1E MYO1C	Myosin-Ie (Myosin-Ic)		0.745164	0.959608	0.918367	0.183	f	-1.45345	0	f	2.28829	f	1	t									f	f	f	f	f	f	f		f	f	f
738	non-RLR genes	-2.96039	RNF34_HUMAN	Q969K3	RNF34	E3 ubiquitin-protein ligase RNF34 (EC 6.3.2.-) (Caspase regulator CARP1) (Caspases-8 and -10-associated RING finger protein 1) (CARP-1) (FYVE-RING finger protein Momo) (Human RING finger homologous to inhibitor of apoptosis protein) (hRFI) (RING finger protein 34) (RING finger protein RIFF)		0.745969	0.959436	0.918367	1	f	-1.51715	0	f	3.18722	f	1	t									f	f	f	f	f	f	f		f	f	f
739	other	-2.99608	GULP1_HUMAN	Q9UBP9	GULP1 CED6 GULP	PTB domain-containing engulfment adapter protein 1 (Cell death protein 6 homolog) (PTB domain adapter protein CED-6) (Protein GULP)					1	t	-4.31275	0	t	1.1364	f	2	f									f	f	f	f	f	f	f		f	f	f
740	innate immunity	-3.00092	BECN1_HUMAN	Q14457	BECN1 GT197	Beclin-1 (Coiled-coil myosin-like BCL2-interacting protein) (Protein GT197)	[18772134]BECN1 is recruited into the mouse Myd88 and Ticam TLR-signalling complex thereby reducing its binding to Bcl2, leading to autophagy.				0.015	t	-1.6444	0	f	3.49236	f	1	f									f	f	f	f	f	f	f		f	f	f
741	innate immunity	-3.00092	ITPR3_HUMAN	Q14573	ITPR3	Inositol 1,4,5-trisphosphate receptor type 3 (IP3 receptor isoform 3) (IP3R 3) (InsP3R3) (Type 3 inositol 1,4,5-trisphosphate receptor) (Type 3 InsP3 receptor)	[21239714]ITPR3 facilitates depletion of intracellular Ca(2+) for the internalization phase of FcgR-mediated phagocytosis.				0.0408	t	-1.46545	0	f	2.48117	f	1	f									f	f	t	f	f	f	f		f	f	f
742	other	-3.00092	LRP1_HUMAN	Q07954	LRP1 A2MR APR	Prolow-density lipoprotein receptor-related protein 1 (LRP-1) (Alpha-2-macroglobulin receptor) (A2MR) (Apolipoprotein E receptor) (APOER) (CD antigen CD91) [Cleaved into: Low-density lipoprotein receptor-related protein 1 85 kDa subunit (LRP-85); Low-density lipoprotein receptor-related protein 1 515 kDa subunit (LRP-515); Low-density lipoprotein receptor-related protein 1 intracellular domain (L…					0.000275	t	-1.53145	0	f	2.14963	f	1	f									f	f	f	f	f	f	f		f	f	f
743	non-RLR genes	-3.00105	CAPR1_HUMAN	Q14444	CAPRIN1 GPIAP1 GPIP137 M11S1 RNG105	Caprin-1 (Cell cycle-associated protein 1) (Cytoplasmic activation- and proliferation-associated protein 1) (GPI-anchored membrane protein 1) (GPI-anchored protein p137) (GPI-p137) (p137GPI) (Membrane component chromosome 11 surface marker 1) (RNA granule protein 105)		0.74677	0.959264	0.918367	1	t	-8.6082	0	f	5.49424	f	0	f	1								f	f	f	f	f	f	f		f	f	f
744	other	-3.00105	IMA4_HUMAN	O00629	KPNA4 QIP1	Importin subunit alpha-4 (Importin alpha Q1) (Qip1) (Karyopherin subunit alpha-4)					1	t	-5.1623	0	f	4.43357	f	0	f	1								f	f	f	f	f	f	f	2	f	f	f
745	other	-3.00105	IQGA1_HUMAN	P46940	IQGAP1 KIAA0051	Ras GTPase-activating-like protein IQGAP1 (p195)					1	t	-7.20545	0	f	4.17592	f	0	f	2								f	f	f	f	f	f	f		f	f	f
746	other	-3.01136	CNTRL_HUMAN	Q7Z7A1	CNTRL CEP1 CEP110	Centriolin (Centrosomal protein 1) (Centrosomal protein of 110 kDa) (Cep110)						t	-1.37825		f	1.69358	f	3	f	1								f	f	f	f	f	f	f		f	f	f
747	other	-3.01161	WEE1_HUMAN	P30291	WEE1	Wee1-like protein kinase (WEE1hu) (EC 2.7.10.2) (Wee1A kinase)					0.819	f	-3.1109	0.371912	f	1.9303	t	1	f	1								f	f	f	f	f	f	f		f	f	f
748	other	-3.03701	LIMA1_HUMAN	Q9UHB6	LIMA1 EPLIN SREBP3 PP624	LIM domain and actin-binding protein 1 (Epithelial protein lost in neoplasm)					0.0101	t	-3.97725	0.819486	f	1.54366	f	0	f	1								f	f	f	f	f	f	f		f	f	f
749	other	-3.0408	PIM1_HUMAN	P11309	PIM1	Serine/threonine-protein kinase pim-1 (EC 2.7.11.1)					1	f	-2.6037	0	f	2.11772	t	2	f									f	f	t	f	f	f	f		f	f	f
750	innate immunity	-3.04135	IL1A_HUMAN	P01583	IL1A IL1F1	Interleukin-1 alpha (IL-1 alpha) (Hematopoietin-1)					0.407	t	-4.1313	1.02544	f	1.95198	f	0	f									f	f	t	f	f	f	f		f	f	f
751	other	-3.04135	LAMC2_HUMAN	Q13753	LAMC2 LAMB2T LAMNB2	Laminin subunit gamma-2 (Cell-scattering factor 140 kDa subunit) (CSF 140 kDa subunit) (Epiligrin subunit gamma) (Kalinin subunit gamma) (Kalinin/nicein/epiligrin 100 kDa subunit) (Ladsin 140 kDa subunit) (Laminin B2t chain) (Laminin-5 subunit gamma) (Large adhesive scatter factor 140 kDa subunit) (Nicein subunit gamma)					0.741	t	-3.5224	1.29469	f	1.18337	f	0	f									f	f	t	f	f	f	f		f	f	f
752	other	-3.04135	PLS4_HUMAN	Q9NRQ2	PLSCR4 GIG43	Phospholipid scramblase 4 (PL scramblase 4) (Ca(2+)-dependent phospholipid scramblase 4) (Cell growth-inhibiting gene 43 protein) (TRA1)					0.905	t	-3.6514	1.07792	f	1.19202	f	0	f									f	f	f	f	f	f	f		f	f	f
753	innate immunity	-3.04722	ELF1_HUMAN	P32519	ELF1	ETS-related transcription factor Elf-1 (E74-like factor 1)	[21867680]ELF1 transcription factor negatively regulates TOLLIP, a negative regulator of Toll-like receptor (TLR) signalling, in response to O-linked N-acetylglucosamine (O-GlcNAc) modification. In intestinal epithelial cells, insufficient O-GlcNAc modification prevents ELF1-mediated transcriptional repression and thereby suppresses TLR signalling via upregulated TOLLIP gene expression.				1	f	-3.73215	0.75668	f	4.60828	f	2	f	1								t	f	f	f	f	f	f		f	f	f
754	non-RLR genes	-3.0577	PAPP1_HUMAN	Q13219	PAPPA	Pappalysin-1 (EC 3.4.24.79) (Insulin-like growth factor-dependent IGF-binding protein 4 protease) (IGF-dependent IGFBP-4 protease) (IGFBP-4ase) (Pregnancy-associated plasma protein A) (PAPP-A)		0.747565	0.959092	0.918367	0.449	f	-11.7064	0.757225	f	2.17972	f	3	f									f	f	f	f	f	f	f		f	f	f
755	innate immunity	-3.0725	CEAM1_HUMAN	P13688	CEACAM1 BGP BGP1	Carcinoembryonic antigen-related cell adhesion molecule 1 (Biliary glycoprotein 1) (BGP-1) (CD antigen CD66a)	[18836450]CEACAM1 inhibits TLR2 induced pro-inflammatory immune responses by inducing PTPN6-(SHP-1)-mediated inhibition of the PI3K-NF-kappaB signal transduction pathway in pulmonary epithelial cells.				0.000825	f	-5.11005	2.01317	f	4.51577	f	0	f									f	f	t	f	f	f	f		f	f	f
756	non-RLR genes	-3.09302	SMAD4_HUMAN	Q13485	SMAD4 DPC4 MADH4	Mothers against decapentaplegic homolog 4 (MAD homolog 4) (Mothers against DPP homolog 4) (Deletion target in pancreatic carcinoma 4) (SMAD family member 4) (SMAD 4) (Smad4) (hSMAD4)		0.748356	0.958921	0.918367	1	t	-9.2056	0	f	3.46576	f		f	1								f	f	f	f	f	f	f		f	f	f
757	other	-3.09603	IRS1_HUMAN	P35568	IRS1	Insulin receptor substrate 1 (IRS-1)					0.819	t	-3.6374	0.180288	f	1.30487	f	0	f	4								f	f	f	f	f	f	f		f	f	f
758	non-RLR genes	-3.09603	PP2AB_HUMAN	P62714	PPP2CB	Serine/threonine-protein phosphatase 2A catalytic subunit beta isoform (PP2A-beta) (EC 3.1.3.16)		0.749141	0.958749	0.918367	1	t	-4.16745	0	f	1.88869	f	0	f	3								f	f	f	f	f	f	f		f	f	f
759	innate immunity	-3.09603	RXRA_HUMAN	P19793	RXRA NR2B1	Retinoic acid receptor RXR-alpha (Nuclear receptor subfamily 2 group B member 1) (Retinoid X receptor alpha)	[20498053]RXRA controls innate inflammatory responses through the up-regulation of chemokine expression. Mice lacking RXRA in myeloid cells exhibit reduced levels of CCL6 and CCL9, impaired recruitment of leukocytes to sites of inflammation, and lower susceptibility to sepsis.				1	t	-4.3206	0.182078	f	1.91057	f	0	f	3								f	f	f	f	f	f	f		f	f	f
760	non-RLR genes	-3.09603	TCPE_HUMAN	P48643	CCT5 CCTE KIAA0098	T-complex protein 1 subunit epsilon (TCP-1-epsilon) (CCT-epsilon)		0.749922	0.958577	0.918367	1	t	-2.86055	0.426108	f	1.15434	f	0	f	3								f	f	f	f	f	f	f	4	f	f	f
761	non-RLR genes	-3.10688	PDE4D_HUMAN	Q08499	PDE4D DPDE3	cAMP-specific 3',5'-cyclic phosphodiesterase 4D (EC 3.1.4.17) (DPDE3) (PDE43)		0.750697	0.958405	0.918367		t	-9.41825	0	f	2.53037	f	2	f									f	f	f	f	f	f	f		f	f	f	[22610502]Immune response to smallpox vaccine (IL-6)
762	non-RLR genes	-3.10688	PTEN_HUMAN	P60484	PTEN MMAC1 TEP1	Phosphatidylinositol-3,4,5-trisphosphate 3-phosphatase and dual-specificity protein phosphatase PTEN (EC 3.1.3.16) (EC 3.1.3.48) (EC 3.1.3.67) (Mutated in multiple advanced cancers 1) (Phosphatase and tensin homolog)		0.751468	0.958233	0.918367		t	-7.66295	0	f	2.01988	f	2	f									f	f	f	f	f	f	f		f	f	f
763	non-RLR genes	-3.11157	AP2A2_HUMAN	O94973	AP2A2 ADTAB CLAPA2 HIP9 HYPJ KIAA0899	AP-2 complex subunit alpha-2 (100 kDa coated vesicle protein C) (Adapter-related protein complex 2 alpha-2 subunit) (Adaptor protein complex AP-2 subunit alpha-2) (Alpha-adaptin C) (Alpha2-adaptin) (Clathrin assembly protein complex 2 alpha-C large chain) (Huntingtin yeast partner J) (Huntingtin-interacting protein 9) (HIP-9) (Huntingtin-interacting protein J) (Plasma membrane adaptor HA2/AP2 ada…		0.752235	0.958061	0.918367		t	-2.6555	0	f	2.24125	f	1	f									f	f	f	f	f	f	f		f	f	f
764	innate immunity	-3.11157	FCGR1_HUMAN	P12314	FCGR1A FCG1 FCGR1 IGFR1	High affinity immunoglobulin gamma Fc receptor I (IgG Fc receptor I) (Fc-gamma RI) (FcRI) (Fc-gamma RIA) (FcgammaRIa) (CD antigen CD64)	[21044955]FCGR1A (FcgammaRI) is a receptor that recognizes IgG opsonized particles and initiates phagocytosis in immune clearance. FCGR1A is also a negative regulator of complement-mediated phagocytosis.					t	-2.8156	0	f	2.52862	f	1	f									t	f	f	f	f	f	f		f	f	f
765	innate immunity	-3.11157	ITB1_HUMAN	P05556	ITGB1 FNRB MDF2 MSK12	Integrin beta-1 (Fibronectin receptor subunit beta) (VLA-4 subunit beta) (CD antigen CD29)	[20877569]ITGB1 along with ITGA3 is a novel regulator for the recognition of bacterial lipopeptides. ITGB1/ITGA3 integrin regulates endosomal Toll-like receptor (TLR)-2/TLR1 signalling, serving as a mechanism for modulating inflammatory responses.					t	-3.18305	0	f	2.5259	f	1	f									f	f	f	f	f	f	f		f	f	f
766	other	-3.11157	MLXIP_HUMAN	Q9HAP2	MLXIP BHLHE36 KIAA0867 MIR MONDOA	MLX-interacting protein (Class E basic helix-loop-helix protein 36) (bHLHe36) (Transcriptional activator MondoA)						t	-3.4163	0.254183	f	2.96669	f	1	f									f	f	f	f	f	f	f		f	f	f
767	other	-3.11662	CSRN1_HUMAN	Q96S65	CSRNP1 AXUD1 TAIP3	Cysteine/serine-rich nuclear protein 1 (CSRNP-1) (Axin-1 up-regulated gene 1 protein) (Protein URAX1) (TGF-beta-induced apoptosis protein 3) (TAIP-3)					0.449	f	-1.8443	0.68102	f	1.61571	f	1	t									f	f	f	f	f	f	f		f	f	f
768	other	-3.12242	KC1G2_HUMAN	P78368	CSNK1G2	Casein kinase I isoform gamma-2 (CKI-gamma 2) (EC 2.7.11.1)					0.045	f	-1.43825	0.113571	f	2.68488	t	1	f									f	f	f	f	f	f	f		f	f	f
769	other	-3.12254	KKCC2_HUMAN	Q96RR4	CAMKK2 CAMKKB KIAA0787	Calcium/calmodulin-dependent protein kinase kinase 2 (CaM-KK 2) (CaM-kinase kinase 2) (CaMKK 2) (EC 2.7.11.17) (Calcium/calmodulin-dependent protein kinase kinase beta) (CaM-KK beta) (CaM-kinase kinase beta) (CaMKK beta)					0.819	f	-8.338	0	f	4.20679	t	0	f	1								f	f	f	f	f	f	f		f	f	f
770	non-RLR genes	-3.12888	ATM_HUMAN	Q13315	ATM	Serine-protein kinase ATM (EC 2.7.11.1) (Ataxia telangiectasia mutated) (A-T mutated)		0.752996	0.957889	0.918367	0.0101	t	-5.14805	0	f	2.96899	f	0	f	1								f	f	f	f	f	f	f		f	f	f
771	non-RLR genes	-3.13318	BAZ1A_HUMAN	Q9NRL2	BAZ1A ACF1 WCRF180 HSPC317	Bromodomain adjacent to zinc finger domain protein 1A (ATP-dependent chromatin-remodeling protein) (ATP-utilizing chromatin assembly and remodeling factor 1) (hACF1) (CHRAC subunit ACF1) (Williams syndrome transcription factor-related chromatin-remodeling factor 180) (WCRF180) (hWALp1)		0.753753	0.957717	0.918367	0.607	f	-2.2274	1.14848	f	5.377	f	1	f									f	f	f	f	f	f	f		f	f	f
772	non-RLR genes	-3.13318	S15A3_HUMAN	Q8IY34	SLC15A3 OCTP PHT2 PTR3	Solute carrier family 15 member 3 (Osteoclast transporter) (Peptide transporter 3) (Peptide/histidine transporter 2)		0.754505	0.957546	0.918367	0.497	f	-0.168	1.4441	f	4.17834	f	1	f									t	t	f	f	f	f	f		f	f	f
773	non-RLR genes	-3.13381	KCMA1_HUMAN	Q12791	KCNMA1 KCNMA SLO	Calcium-activated potassium channel subunit alpha-1 (BK channel) (BKCA alpha) (Calcium-activated potassium channel, subfamily M subunit alpha-1) (K(VCA)alpha) (KCa1.1) (Maxi K channel) (MaxiK) (Slo-alpha) (Slo1) (Slowpoke homolog) (Slo homolog) (hSlo)		0.755253	0.957374	0.918367	0.0743	t	-12.5664	0	f	0.35608	f	1	f									f	f	f	f	f	f	f		f	f	f
774	innate immunity	-3.13821	EGFR_HUMAN	P00533	EGFR ERBB1	Epidermal growth factor receptor (EC 2.7.10.1) (Proto-oncogene c-ErbB-1) (Receptor tyrosine-protein kinase erbB-1)	[11470832]EGFR is the receptor for epidermal growth factor (EGF) and signalling through growth factor receptors controls diverse cell functions such as proliferation, migration, and differentiation.|[15284024]EGFR-induced cell migration is mediated predominantly by the JAK-STAT pathway in primary esophageal keratinocytes.|[18772136]EGFR and TLR4 are activated by neutrophil elastase (ELA2) to prod…				0.819	t	-7.1106	0	f	1.86579	f	1	f	2								f	f	f	f	f	f	f		f	f	f
775	non-RLR genes	-3.13821	HDAC4_HUMAN	P56524	HDAC4 KIAA0288	Histone deacetylase 4 (HD4) (EC 3.5.1.98)		0.755996	0.957202	0.918367	0.741	t	-7.302	0	f	1.59806	f	1	f	1								f	f	f	f	f	f	f		f	f	f
776	non-RLR genes	-3.13821	NEDD4_HUMAN	P46934	NEDD4 KIAA0093 NEDD4-1 PIG53	E3 ubiquitin-protein ligase NEDD4 (EC 6.3.2.-) (Cell proliferation-inducing gene 53 protein) (Neural precursor cell expressed developmentally down-regulated protein 4) (NEDD-4)		0.756734	0.95703	0.918367	0.301	t	-8.44395	0.356927	f	1.64289	f	1	f	2								f	f	f	f	f	f	f		f	f	f
777	other	-3.1502	FA40B_HUMAN	Q9ULQ0	FAM40B KIAA1170	Protein FAM40B					1	f	-4.895	1.08584	f	1.19688	f	1	f	1	57464	2.01107	1	1.47491				f	f	f	f	f	f	f		f	f	f
778	other	-3.1502	GBRL1_HUMAN	Q9H0R8	GABARAPL1 GEC1	Gamma-aminobutyric acid receptor-associated protein-like 1 (Early estrogen-regulated protein) (GABA(A) receptor-associated protein-like 1) (Glandular epithelial cell protein 1) (GEC-1)					1	f	-3.18765	1.26838	f	1.66125	f	1	f	1								f	f	f	f	f	f	f		f	f	f
779	other	-3.15034	ELK3_HUMAN	P41970	ELK3 NET SAP2	ETS domain-containing protein Elk-3 (ETS-related protein ERP) (ETS-related protein NET) (Serum response factor accessory protein 2) (SAP-2) (SRF accessory protein 2)					1	f	-0.9193	0.745339	f	3.55889	f	1	f	3								f	f	f	f	f	f	f		f	f	f
780	non-RLR genes	-3.15085	EP400_HUMAN	Q96L91	EP400 CAGH32 KIAA1498 KIAA1818 TNRC12	E1A-binding protein p400 (EC 3.6.4.-) (CAG repeat protein 32) (Domino homolog) (hDomino) (Trinucleotide repeat-containing gene 12 protein) (p400 kDa SWI2/SNF2-related protein)		0.757468	0.956858	0.918367	0.183	t	-5.3028	0	f	1.35206	t	0	f									f	f	f	f	f	f	f		f	f	f
781	innate immunity	-3.15085	KPCA_HUMAN	P17252	PRKCA PKCA PRKACA	Protein kinase C alpha type (PKC-A) (PKC-alpha) (EC 2.7.11.13)	[19950169]PRKCA is a key component that controls MyD88-dependent cytokine gene expression in human and mouse but differentially regulates production of TICAM1 (TRIF)-dependent cytokines.				1	t	-7.5198	0	f	1.50012	t	0	f									f	f	f	f	f	f	f		f	f	f
782	innate immunity	-3.15085	KPCE_HUMAN	Q02156	PRKCE PKCE	Protein kinase C epsilon type (EC 2.7.11.13) (nPKC-epsilon)	[19150425]Following TNF stimulation, PRKCE phosphorylates TRAF2 leading to CHUK (IKK alpha) and IKBKB (IKK beta) recruitment to the TNF receptor				0.819	t	-5.0212	0	f	1.47799	t	0	f									f	f	f	f	f	f	f		f	f	f
783	non-RLR genes	-3.1541	CD68_HUMAN	P34810	CD68	Macrosialin (Gp110) (CD antigen CD68)		0.758198	0.956686	0.918367	1	t	-1.6455	1.32012	f	0.960319	f	1	f									f	f	f	f	f	f	f		f	f	f
784	other	-3.15592	PDCD5_HUMAN	O14737	PDCD5 TFAR19	Programmed cell death protein 5 (TF-1 cell apoptosis-related protein 19) (Protein TFAR19)					1	f		0	f	2.32172	f	0	t	1								f	f	f	f	f	f	f		f	f	f
785	other	-3.16232	HOOK1_HUMAN	Q9UJC3	HOOK1	Protein Hook homolog 1 (h-hook1) (hHK1)						t	-11.0126	0.173853	f	0.450106	f	1	f									f	f	f	f	f	f	f		f	f	f
786	other	-3.16232	TEAD1_HUMAN	P28347	TEAD1 TCF13 TEF1	Transcriptional enhancer factor TEF-1 (NTEF-1) (Protein GT-IIC) (TEA domain family member 1) (TEAD-1) (Transcription factor 13) (TCF-13)						t	-12.0829	0	f	0.492774	f	1	f									f	f	t	f	f	f	f		f	f	f
787	non-RLR genes	-3.1674	NF1_HUMAN	P21359	NF1	Neurofibromin (Neurofibromatosis-related protein NF-1) [Cleaved into: Neurofibromin truncated]		0.758924	0.956514	0.918367	0.497	t	-7.344	0	f	3.00785	f	2	f									f	f	f	t	f	f	f		f	f	f
788	non-RLR genes	-3.1674	P4K2A_HUMAN	Q9BTU6	PI4K2A	Phosphatidylinositol 4-kinase type 2-alpha (EC 2.7.1.67) (Phosphatidylinositol 4-kinase type II-alpha)		0.759645	0.956342	0.918367	0.449	t	-6.5179	0	f	2.59544	f	2	f									f	f	f	f	f	f	f		f	f	f
789	innate immunity	-3.1674	VDR_HUMAN	P11473	VDR NR1I1	Vitamin D3 receptor (VDR) (1,25-dihydroxyvitamin D3 receptor) (Nuclear receptor subfamily 1 group I member 1)	[19931640]VDR, vitamin D receptor, deletion leads to reduced level of NFKBIA protein through protein translation, protein-protein interaction, and post-translational modification.				0.67	t	-5.32515	0.427388	f	2.39094	f	2	f									f	f	f	f	f	f	f		f	f	f
790	non-RLR genes	-3.17209	2A5G_HUMAN	Q13362	PPP2R5C KIAA0044	Serine/threonine-protein phosphatase 2A 56 kDa regulatory subunit gamma isoform (PP2A B subunit isoform B'-gamma) (PP2A B subunit isoform B56-gamma) (PP2A B subunit isoform PR61-gamma) (PP2A B subunit isoform R5-gamma) (Renal carcinoma antigen NY-REN-29)		0.760361	0.956171	0.918367	0.407	t	-3.8694	0	f	3.19515	f	1	f									f	f	f	f	f	f	f	1	f	f	f
791	non-RLR genes	-3.17209	BAK_HUMAN	Q16611	BAK1 BAK BCL2L7 CDN1	Bcl-2 homologous antagonist/killer (Apoptosis regulator BAK) (Bcl-2-like protein 7) (Bcl2-L-7)		0.761074	0.955999	0.918367	1	t	-2.9019	0.327704	f	2.61322	f	1	f									f	f	f	f	f	f	f		f	f	f
792	non-RLR genes	-3.17209	CO1A1_HUMAN	P02452	COL1A1	Collagen alpha-1(I) chain (Alpha-1 type I collagen)		0.761782	0.955827	0.918367	1	t	-2.99215	0.271518	f	2.66692	f	1	f									f	f	f	f	f	f	f		f	f	f
793	non-RLR genes	-3.17209	COPT2_HUMAN	O15432	SLC31A2 COPT2 CTR2	Probable low affinity copper uptake protein 2 (Copper transporter 2) (hCTR2) (Solute carrier family 31 member 2)		0.762486	0.955655	0.918367	1	t	-4.0863	0.152512	f	2.10616	f	1	f									f	f	t	f	f	f	f		f	f	f
794	other	-3.17209	HFE_HUMAN	Q30201	HFE HLAH	Hereditary hemochromatosis protein (HLA-H)					0.368	t	-3.1874	0.284505	f	2.62053	f	1	f									f	f	f	f	f	f	f		f	f	f
795	non-RLR genes	-3.17209	HNRPD_HUMAN	Q14103	HNRNPD AUF1 HNRPD	Heterogeneous nuclear ribonucleoprotein D0 (hnRNP D0) (AU-rich element RNA-binding protein 1)		0.763186	0.955483	0.918367	1	t	-4.13645	0	f	2.09893	f	1	f									f	f	f	f	f	f	f	2	f	f	f
796	innate immunity	-3.17209	I10R1_HUMAN	Q13651	IL10RA IL10R	Interleukin-10 receptor subunit alpha (IL-10 receptor subunit alpha) (IL-10R subunit alpha) (IL-10RA) (CDw210a) (Interleukin-10 receptor subunit 1) (IL-10R subunit 1) (IL-10R1) (CD antigen CD210)					0.819	t	-2.78205	0.375765	f	3.43295	f	1	f									f	f	f	f	f	f	f		f	f	f
797	innate immunity	-3.17209	ILF3_HUMAN	Q12906	ILF3 DRBF MPHOSPH4 NF90	Interleukin enhancer-binding factor 3 (Double-stranded RNA-binding protein 76) (DRBP76) (M-phase phosphoprotein 4) (MPP4) (Nuclear factor associated with dsRNA) (NFAR) (Nuclear factor of activated T-cells 90 kDa) (NF-AT-90) (Translational control protein 80) (TCP80)	[18490444]ILF3 is an RNA-binding protein that influences mRNA turnover and/or translation by regulating mRNA stability. ILF3 can bind to mitogen-activated protein (MAP) kinase phosphatase 1 (MKP-1) and increase its mRNA stability and translation, resulting in increased MKP-1 dephosphorylation activity and thereby inactivation of MAP kinases extracellular signal-regulated kinase (ERK), c-Jun N-ter…				1	t	-3.77715	0	f	3.10216	f	1	f									f	f	f	f	f	f	f	2	f	f	f
798	non-RLR genes	-3.17209	KAT6A_HUMAN	Q92794	KAT6A MOZ MYST3 RUNXBP2 ZNF220	Histone acetyltransferase KAT6A (EC 2.3.1.48) (MOZ, YBF2/SAS3, SAS2 and TIP60 protein 3) (MYST-3) (Monocytic leukemia zinc finger protein) (Runt-related transcription factor-binding protein 2) (Zinc finger protein 220)		0.763882	0.955311	0.918367	0.819	t	-4.62375	0	f	2.35966	f	1	f									f	f	f	f	f	f	f		f	f	f
799	non-RLR genes	-3.17209	KAT7_HUMAN	O95251	KAT7 HBO1 HBOa MYST2	Histone acetyltransferase KAT7 (EC 2.3.1.48) (Histone acetyltransferase binding to ORC1) (Lysine acetyltransferase 7) (MOZ, YBF2/SAS3, SAS2 and TIP60 protein 2) (MYST-2)		0.764573	0.955139	0.918367	1	t	-2.7018	0.145301	f	2.03997	f	1	f									f	f	f	f	f	f	f		f	f	f
800	other	-3.17209	KHNYN_HUMAN	O15037	KHNYN KIAA0323	Protein KHNYN (KH and NYN domain-containing protein)					0.122	t	-4.32265	0.294593	f	3.59104	f	1	f		23351	0.0320938						f	f	f	f	f	f	f	1	f	f	f
801	other	-3.17209	MED29_HUMAN	Q9NX70	MED29 IXL	Mediator of RNA polymerase II transcription subunit 29 (Intersex-like protein) (Mediator complex subunit 29)					0.407	t	-4.18105	0	f	2.02354	f	1	f									f	f	f	f	f	f	f		f	f	f
802	TLR, CLR, NLR, cytDNA	-3.17209	PK3CD_HUMAN	O00329	PIK3CD	Phosphatidylinositol-4,5-bisphosphate 3-kinase catalytic subunit delta isoform (PI3-kinase subunit delta) (PI3K-delta) (PI3Kdelta) (PtdIns-3-kinase subunit delta) (EC 2.7.1.153) (Phosphatidylinositol-4,5-bisphosphate 3-kinase 110 kDa catalytic subunit delta) (PtdIns-3-kinase subunit p110-delta) (p110delta)					0.819	t	-3.3903	0.289404	f	3.19382	f	1	f									f	f	f	f	f	f	f		f	f	f
803	other	-3.17209	PSME4_HUMAN	Q14997	PSME4 KIAA0077	Proteasome activator complex subunit 4 (Proteasome activator PA200)					0.819	t	-4.5045	0	f	2.98955	f	1	f									f	f	f	f	f	f	f		f	f	f
804	other	-3.17209	PTPRA_HUMAN	P18433	PTPRA PTPA PTPRL2	Receptor-type tyrosine-protein phosphatase alpha (Protein-tyrosine phosphatase alpha) (R-PTP-alpha) (EC 3.1.3.48)					0.165	t	-3.10375	0	f	3.91489	f	1	f									f	f	t	f	f	f	f		f	f	f
805	other	-3.17209	RALA_HUMAN	P11233	RALA RAL	Ras-related protein Ral-A					1	t	-3.7866	0.286739	f	2.2872	f	1	f									f	f	f	f	f	f	f		f	f	f
806	non-RLR genes	-3.17209	RBM23_HUMAN	Q86U06	RBM23 RNPC4 PP239	Probable RNA-binding protein 23 (RNA-binding motif protein 23) (RNA-binding region-containing protein 4) (Splicing factor SF2)		0.765261	0.954967	0.918367	0.165	t	-3.37735	0	f	2.40121	f	1	f		55147	1.8871						f	f	f	f	f	f	f		f	f	f
807	other	-3.17209	SEBP2_HUMAN	Q96T21	SECISBP2 SBP2	Selenocysteine insertion sequence-binding protein 2 (SECIS-binding protein 2)					0.165	t	-2.89115	0.145369	f	2.58023	f	1	f									f	f	f	f	f	f	f		f	f	f
808	other	-3.17209	SEPT6_HUMAN	Q14141	SEPT6 KIAA0128 SEP2	Septin-6					1	t	-3.63245	0	f	2.94694	f	1	f									f	f	f	f	f	f	f		f	f	f
809	non-RLR genes	-3.17209	SON_HUMAN	P18583	SON C21orf50 DBP5 KIAA1019 NREBP HSPC310 HSPC312	Protein SON (Bax antagonist selected in saccharomyces 1) (BASS1) (Negative regulatory element-binding protein) (NRE-binding protein) (Protein DBP-5) (SON3)		0.765944	0.954795	0.918367	1	t	-2.57655	0	f	3.00827	f	1	f									f	f	f	f	f	f	f		f	f	f
810	other	-3.17209	SYNRG_HUMAN	Q9UMZ2	SYNRG AP1GBP1 SYNG	Synergin gamma (AP1 subunit gamma-binding protein 1) (Gamma-synergin)					0.819	t	-2.8824	0	f	3.22111	f	1	f									f	f	f	f	f	f	f		f	f	f
811	other	-3.17209	TF3C4_HUMAN	Q9UKN8	GTF3C4	General transcription factor 3C polypeptide 4 (EC 2.3.1.48) (TF3C-delta) (Transcription factor IIIC 90 kDa subunit) (TFIIIC 90 kDa subunit) (TFIIIC90) (Transcription factor IIIC subunit delta)					0.549	t	-4.75515	0	f	3.06925	f	1	f									f	f	f	f	f	f	f		f	f	f
812	other	-3.17209	UBA3_HUMAN	Q8TBC4	UBA3 UBE1C	NEDD8-activating enzyme E1 catalytic subunit (EC 6.3.2.-) (NEDD8-activating enzyme E1C) (Ubiquitin-activating enzyme E1C) (Ubiquitin-like modifier-activating enzyme 3) (Ubiquitin-activating enzyme 3)					1	t	-2.83065	0	f	2.14676	f	1	f									f	f	f	f	f	f	f		f	f	f
813	other	-3.17209	ZCHC7_HUMAN	Q8N3Z6	ZCCHC7 HSPC086	Zinc finger CCHC domain-containing protein 7					0.497	t	-2.6362	0	f	3.11927	f	1	f		84186	-1.05551						f	f	f	f	f	f	f		f	f	f
814	other	-3.1794	PE2R4_HUMAN	P35408	PTGER4 PTGER2	Prostaglandin E2 receptor EP4 subtype (PGE receptor EP4 subtype) (PGE2 receptor EP4 subtype) (Prostanoid EP4 receptor)					0.819	f	-2.7171	1.33015	f	3.79553	f	2	f									f	f	t	f	f	f	f		f	f	f
815	non-RLR genes	-3.18786	ARRB1_HUMAN	P49407	ARRB1 ARR1	Beta-arrestin-1 (Arrestin beta-1)		0.766624	0.954624	0.918367	1	f	-1.9065	0.212606	f	4.59976	f	1	f	3								f	f	f	f	f	f	f		f	f	f
816	other	-3.19901	RTF1_HUMAN	Q92541	RTF1 KIAA0252	RNA polymerase-associated protein RTF1 homolog					1	f	-3.34715	0	t	2.70171	f	0	t									f	f	f	f	f	f	f		f	f	t
817	other	-3.20192	FBXW2_HUMAN	Q9UKT8	FBXW2 FBW2 FWD2	F-box/WD repeat-containing protein 2 (F-box and WD-40 domain-containing protein 2) (Protein MD6)					1	f	-10.2032	0	f	4.34104	f	1	f									f	f	f	f	f	f	f		f	f	f
818	other	-3.20192	TFEC_HUMAN	O14948	TFEC BHLHE34 TCFEC TFECL	Transcription factor EC (TFE-C) (Class E basic helix-loop-helix protein 34) (bHLHe34) (Transcription factor EC-like) (hTFEC-L)					1	f	-10.2021	0	f	4.72645	f	1	f									t	f	f	f	f	f	f		f	f	f
819	innate immunity	-3.20392	INGR1_HUMAN	P15260	IFNGR1	Interferon gamma receptor 1 (IFN-gamma receptor 1) (IFN-gamma-R1) (CDw119) (CD antigen CD119)	[16785527]IFNGR1, along with IFNGR2, are the receptor subunits for IFN-gamma that upon ligand binding, translocate to the nucleus together with STAT1-alpha, and associate with IFN-gamma-activated sequence (GAS) elements at the promoter sites of IFN-gamma-activated genes.				1	f	-2.7039	1.88019	f	3.55753	f	0	f	1								t	f	f	f	f	f	f		f	f	f
820	non-RLR genes	-3.20577	RL38_HUMAN	P63173	RPL38	60S ribosomal protein L38		0.7673	0.954452	0.918367	1	t		0	f	1.00583	f	1	f	1								f	f	f	f	f	f	f	1	f	f	f
821	other	-3.20577	UBX11_HUMAN	Q5T124	UBXN11 SOC UBXD5 PP2243	UBX domain-containing protein 11 (Colorectal tumor-associated antigen COA-1) (Socius) (UBX domain-containing protein 5)					1	t		0	f	1.02808	f	1	f	1								f	f	f	f	f	f	f		f	f	f
822	other	-3.21753	DAPK1_HUMAN	P53355	DAPK1 DAPK	Death-associated protein kinase 1 (DAP kinase 1) (EC 2.7.11.1)					1	f	-4.27865	0	f	1.68162	t	0	f	3								f	f	f	f	f	f	f		f	f	f	[22610502]Immune reponse to smallpox (secreted IFN-alpha)
823	other	-3.22056	ANK3_HUMAN	Q12955	ANK3	Ankyrin-3 (ANK-3) (Ankyrin-G)					0.607	f		0	f	1.0147	t	3	f	1								f	f	f	f	f	f	f		f	f	f
824	non-RLR genes	-3.22284	EAA2_HUMAN	P43004	SLC1A2 EAAT2 GLT1	Excitatory amino acid transporter 2 (Glutamate/aspartate transporter II) (Sodium-dependent glutamate/aspartate transporter 2) (Solute carrier family 1 member 2)		0.767972	0.95428	0.918367	1	t	-15.6865	0	f	0.475801	f	1	f									f	f	t	f	f	f	f		f	f	f
825	innate immunity	-3.22284	IGF1_HUMAN	P05019	IGF1 IBP1	Insulin-like growth factor I (IGF-I) (Mechano growth factor) (MGF) (Somatomedin-C)	[21262348]IGF1 is a PI3K-activating ligand that increases the secretion of IL6 and TNF in lipopolysaccharide (LPS)-stimulated mast cells, as well as attenuating the production of IL1B. (Demonstrated in murine model)|[21756999]IGF1 induces HIF1A-TLR9 cross talk that regulates inflammatory responses in glioma cells and this regulation functions in both positive and negative feedback loops.|[2203937…				0.449	t	-12.4343	0	f	0.378365	f	1	f									f	f	f	f	f	f	f		f	f	f
826	non-RLR genes	-3.22551	MYH10_HUMAN	P35580	MYH10	Myosin-10 (Cellular myosin heavy chain, type B) (Myosin heavy chain 10) (Myosin heavy chain, non-muscle IIb) (Non-muscle myosin heavy chain B) (NMMHC-B) (Non-muscle myosin heavy chain IIb) (NMMHC II-b) (NMMHC-IIB)		0.76864	0.954108	0.918367	0.247	t	-3.08885	0	f	0.802951	f	0	f	7								f	f	f	f	f	f	f	1	f	f	f
827	other	-3.22551	TBB4_HUMAN	P04350	TUBB4 TUBB5	Tubulin beta-4 chain (Tubulin 5 beta)					1	t	-4.54315	0.461221	f	0.278308	f	0	f	14								f	f	f	f	f	f	f	2	f	f	f
828	other	-3.22838	CHD9_HUMAN	Q3L8U1	CHD9 KIAA0308 KISH2 PRIC320 AD-013 x0008	Chromodomain-helicase-DNA-binding protein 9 (CHD-9) (EC 3.6.4.12) (ATP-dependent helicase CHD9) (Chromatin-related mesenchymal modulator) (CReMM) (Chromatin-remodeling factor CHROM1) (Kismet homolog 2) (PPAR-alpha-interacting complex protein 320 kDa) (Peroxisomal proliferator-activated receptor A-interacting complex 320 kDa protein)						f	-6.5983	0	f	2.476	t	2	f									f	f	f	f	f	f	f		f	f	f
829	non-RLR genes	-3.23306	MYPT1_HUMAN	O14974	PPP1R12A MBS MYPT1	Protein phosphatase 1 regulatory subunit 12A (Myosin phosphatase-targeting subunit 1) (Myosin phosphatase target subunit 1) (Protein phosphatase myosin-binding subunit)		0.769304	0.953936	0.918367		f	-2.821	0	f	3.24551	t	1	f									f	f	f	f	f	f	f		f	f	f
830	other	-3.23306	NLK_HUMAN	Q9UBE8	NLK LAK1	Serine/threonine-protein kinase NLK (EC 2.7.11.24) (Nemo-like kinase) (Protein LAK1)						f	-4.5832	0	f	2.55612	t	1	f									f	f	f	f	f	f	f		f	f	f
831	other	-3.23497	PLXC1_HUMAN	O60486	PLXNC1 VESPR	Plexin-C1 (Virus-encoded semaphorin protein receptor) (CD antigen CD232)					1	t		0	f	3.59883	f	2	f									f	f	f	f	f	f	f		f	f	f
832	other	-3.24088	MMRN2_HUMAN	Q9H8L6	MMRN2 EMILIN3	Multimerin-2 (EMILIN-3) (Elastin microfibril interface located protein 3) (Elastin microfibril interfacer 3) (EndoGlyx-1 p125/p140 subunit)					0.045	t	-2.83245	0	f	1.52071	f	2	f									f	f	f	f	f	f	f		f	f	f
833	innate immunity	-3.2597	IRF4_HUMAN	Q15306	IRF4 MUM1	Interferon regulatory factor 4 (IRF-4) (Lymphocyte-specific interferon regulatory factor) (LSIRF) (Multiple myeloma oncogene 1) (NF-EM5)	[12566414]IRF4 participates in the regulation of lymphoid cell apoptosis by modulating the efficiency of the Fas-mediated death signal.|[16272311]IRF4 provides a positive feedback signal for its own gene expression in dendritic cells (DCs) and the expression of IRF4 mRNA, but not of other IRFs, is specifically up-regulated during DC differentiation.				1	f	-5.63965	0	f	1.85828	t	1	f	1								f	f	t	f	f	f	f		f	f	f
834	other	-3.26087	T3JAM_HUMAN	Q9Y228	TRAF3IP3 T3JAM	TRAF3-interacting JNK-activating modulator (TRAF3-interacting protein 3)						t	-0.4024	0	f	1.95093	f	2	f	2								f	f	f	f	f	f	f		f	f	f
835	other	-3.26353	HCAR3_HUMAN	P49019	HCAR3 GPR109B HCA3 HM74B NIACR2	Hydroxycarboxylic acid receptor 3 (G-protein coupled receptor 109B) (G-protein coupled receptor HM74) (G-protein coupled receptor HM74B) (Niacin receptor 2) (Nicotinic acid receptor 2)						f	-1.98845	2.53351	f	2.18615	f	1	f									f	f	t	f	f	f	f		f	f	f
836	other	-3.2756	NEK2_HUMAN	P51955	NEK2 NEK2A NLK1	Serine/threonine-protein kinase Nek2 (EC 2.7.11.1) (HSPK 21) (Never in mitosis A-related kinase 2) (NimA-related protein kinase 2) (NimA-like protein kinase 1)					1	f	-1.1868	1.14515	f	0.869028	t	1	f									f	f	f	f	f	f	f		f	f	f
837	non-RLR genes	-3.2889	STK4_HUMAN	Q13043	STK4 KRS2 MST1	Serine/threonine-protein kinase 4 (EC 2.7.11.1) (Mammalian STE20-like protein kinase 1) (MST-1) (STE20-like kinase MST1) (Serine/threonine-protein kinase Krs-2) [Cleaved into: Serine/threonine-protein kinase 4 37kDa subunit (MST1/N); Serine/threonine-protein kinase 4 18kDa subunit (MST1/C)]		0.769964	0.953764	0.918367	1	f	-8.92825	0	f	2.91977	t	2	f									f	f	f	f	f	f	f		f	f	f
838	other	-3.2889	TRIB2_HUMAN	Q92519	TRIB2 TRB2	Tribbles homolog 2 (TRB-2)					1	f	-7.32655	0.173975	f	2.15324	t	2	f									f	f	f	f	f	f	f		f	f	f
839	other	-3.29359	LONF1_HUMAN	Q17RB8	LONRF1 RNF191	LON peptidase N-terminal domain and RING finger protein 1 (RING finger protein 191)					1	f	-4.5044	0	f	3.34501	t	1	f		91694	-0.2282						f	f	f	f	f	f	f		f	f	f
840	other	-3.29359	SRPK2_HUMAN	P78362	SRPK2	Serine/threonine-protein kinase SRPK2 (EC 2.7.11.1) (SFRS protein kinase 2) (Serine/arginine-rich protein-specific kinase 2) (SR-protein-specific kinase 2)					0.905	f	-4.53125	0	f	2.59084	t	1	f									f	f	f	f	f	f	f		f	f	f
841	other	-3.29359	STK10_HUMAN	O94804	STK10 LOK	Serine/threonine-protein kinase 10 (EC 2.7.11.1) (Lymphocyte-oriented kinase)					1	f	-3.64465	0	f	3.33248	t	1	f									f	f	f	f	f	f	f		f	f	f
842	innate immunity	-3.29512	IFM2_HUMAN	Q01629	IFITM2	Interferon-induced transmembrane protein 2 (Interferon-inducible protein 1-8D)	[20064371]IFITM2 is an antiviral restriction factor that mediates cellular resistance to influenza A H1N1 virus, West Nile virus, and dengue virus by inhibiting their early replication.					f	-1.6592	4.38163	t	3.05845	f		f									t	t	t	f	f	f	f		t	f	f
843	other	-3.29532	ETV6_HUMAN	P41212	ETV6 TEL TEL1	Transcription factor ETV6 (ETS translocation variant 6) (ETS-related protein Tel1) (Tel)					1	f	-9.76345	0.678602	f	5.44776	f	2	f	1								t	f	t	f	f	f	f		f	f	f
844	innate immunity	-3.31348	TSP1_HUMAN	P07996	THBS1 TSP TSP1	Thrombospondin-1	[21573017]THBS1 expression is associated with decreased phagocytosis and bacterial clearance, resulting in increased peritoneal inflammation and mortality from sepsis. (Demonstrated in murine model)				1	t	-5.53195	0	f	2.3168	f	3	f									f	f	f	f	f	f	f		f	f	f
845	other	-3.32005	FKBP8_HUMAN	Q14318	FKBP8 FKBP38	Peptidyl-prolyl cis-trans isomerase FKBP8 (PPIase FKBP8) (EC 5.2.1.8) (38 kDa FK506-binding protein) (38 kDa FKBP) (FKBP-38) (hFKBP38) (FK506-binding protein 8) (FKBP-8) (FKBPR38) (Rotamase)					0.905	t	-0.87255	0	t	2.14523	f	0	f	1								f	f	f	f	f	f	f	1	f	f	f
846	non-RLR genes	-3.32139	ZBT25_HUMAN	P24278	ZBTB25 C14orf51 KUP ZNF46	Zinc finger and BTB domain-containing protein 25 (Zinc finger protein 46) (Zinc finger protein KUP)		0.770621	0.953592	0.918367	0.607	t	-0.3145	0	f	1.26923	f	2	f	2	7597	-2.11842	1	-1.58364				f	f	f	f	f	f	f		f	f	f
847	non-RLR genes	-3.32405	CITE2_HUMAN	Q99967	CITED2 MRG1	Cbp/p300-interacting transactivator 2 (MSG-related protein 1) (MRG-1) (P35srj)		0.771274	0.95342	0.918367	1	f	-1.24415	1.51802	f	3.32109	f	1	f									f	f	t	f	f	f	f		f	f	f
848	other	-3.32405	TSG6_HUMAN	P98066	TNFAIP6 TSG6	Tumor necrosis factor-inducible gene 6 protein (Hyaluronate-binding protein) (TNF-stimulated gene 6 protein) (TSG-6) (Tumor necrosis factor alpha-induced protein 6) (TNF alpha-induced protein 6)					1	f	-2.001	2.48937	f	2.82187	f	1	f									t	f	t	f	f	f	f		f	f	f
849	non-RLR genes	-3.32831	H2B2E_HUMAN	Q16778	HIST2H2BE H2BFQ	Histone H2B type 2-E (Histone H2B-GL105) (Histone H2B.q) (H2B/q)		0.771923	0.953249	0.918367	1	t	-2.81625	0.965013	f	1.60613	f	1	f									f	f	f	f	f	f	f	3	f	f	f
850	other	-3.32831	MYO1B_HUMAN	O43795	MYO1B	Myosin-Ib (MYH-1c) (Myosin I alpha) (MMI-alpha) (MMIa)					1	t	-3.64495	0.553981	f	1.92062	f	1	f									f	f	f	f	f	f	f		f	f	f
851	other	-3.33898	IMA2_HUMAN	P52292	KPNA2 RCH1 SRP1	Importin subunit alpha-2 (Karyopherin subunit alpha-2) (RAG cohort protein 1) (SRP1-alpha)						t	-1.13745	0.847508	f	2.11002	f	0	f	2								f	f	t	f	f	f	f		f	f	f
852	TLR, CLR, NLR, cytDNA	-3.34174	BCL10_HUMAN	O95999	BCL10 CIPER CLAP	B-cell lymphoma/leukemia 10 (B-cell CLL/lymphoma 10) (Bcl-10) (CARD-containing molecule enhancing NF-kappa-B) (CARD-like apoptotic protein) (hCLAP) (CED-3/ICH-1 prodomain homologous E10-like regulator) (CIPER) (Cellular homolog of vCARMEN) (cCARMEN) (Cellular-E10) (c-E10) (Mammalian CARD-containing adapter molecule E10) (mE10)	[18806265]BCL10 and MALT1 are essential mediators of NF-kappaB activation in response to the triggering of a diverse array of transmembrane receptors, including antigen receptors.|[17540779]BCL10 mediates LPS-induced activation of NF-kappaB and IL8 in human intestinal epithelial cells.				0.549	f	-4.0138	0	f	1.72242	f	1	f	5								f	f	f	f	f	f	f		f	f	f
853	non-RLR genes	-3.34413	MBP_HUMAN	P02686	MBP	Myelin basic protein (MBP) (Myelin A1 protein) (Myelin membrane encephalitogenic protein)		0.772568	0.953077	0.918367	0.905	t	-6.66	0	f	1.94789	f	0	f	4								f	f	f	f	f	f	f		f	f	f
854	other	-3.34506	CF058_HUMAN	Q6P5S2	C6orf58	UPF0762 protein C6orf58					1	t	-0.2473	0.37702	f	5.5297	f	0	f		352999	-2.63686	1	-3.33278	1	109.333	1	f	f	f	f	f	f	f		f	f	f
855	non-RLR genes	-3.34506	XRN2_HUMAN	Q9H0D6	XRN2	5'-3' exoribonuclease 2 (EC 3.1.13.-) (DHM1-like protein) (DHP protein)		0.77321	0.952905	0.918367	0.449	t	-1.48965	0	f	6.95501	f	0	f									f	f	f	t	f	f	f	1	f	f	f
856	other	-3.34643	Z385A_HUMAN	Q96PM9	ZNF385A HZF RZF ZNF385	Zinc finger protein 385A (Hematopoietic zinc finger protein) (Retinal zinc finger protein)					0.741	f	-2.5332	0.440559	f	1.12883	f	3	t		25946	-2.28264	1	-0.992502				f	f	f	f	f	f	f		f	f	f
857	other	-3.347	TNR16_HUMAN	P08138	NGFR TNFRSF16	Tumor necrosis factor receptor superfamily member 16 (Gp80-LNGFR) (Low affinity neurotrophin receptor p75NTR) (Low-affinity nerve growth factor receptor) (NGF receptor) (p75 ICD) (CD antigen CD271)					0.67	f	-4.1108	0	f	0.235134	t	0	f	5								f	f	f	f	f	f	f		f	f	f	[22610502]Immune reponse to smallpox (secreted IL-2)
858	other	-3.35647	DDX50_HUMAN	Q9BQ39	DDX50	ATP-dependent RNA helicase DDX50 (EC 3.6.4.13) (DEAD box protein 50) (Gu-beta) (Nucleolar protein Gu2)					1	f		0	f	2.06801	t	2	f		79009	-2.7781	1	-2.0195	1	168		f	f	f	f	f	f	f		f	f	f
859	other	-3.35701	MT1H_HUMAN	P80294	MT1H	Metallothionein-1H (MT-1H) (Metallothionein-0) (MT-0) (Metallothionein-IH) (MT-IH)					0.741	t		1.08836	f	1.851	f	0	f									t	f	t	f	f	f	f		f	f	f
860	TLR, CLR, NLR, cytDNA	-3.35966	CANB1_HUMAN	P63098	PPP3R1 CNA2 CNB	Calcineurin subunit B type 1 (Protein phosphatase 2B regulatory subunit 1) (Protein phosphatase 3 regulatory subunit B alpha isoform 1)	[22116828]PPP3R1 plays an important role in activation of peritoneal macrophages. PPP3R1 induces TNFSF10 (TRAIL) gene expression in peritoneal macrophages in an ITGAM-dependent manner. (Demonstrated in mice)					t	-6.20535	0	f	3.36343	f	1	f									f	f	f	f	f	f	f		f	f	f
861	other	-3.37166	FMR1_HUMAN	Q06787	FMR1	Fragile X mental retardation 1 protein (FMRP) (Protein FMR-1)						f	-4.69625	1.07426	f	3.74991	f	1	f									f	f	f	t	f	f	f		f	f	f
862	other	-3.3765	MOL1B_HUMAN	Q9H8S9	MOBKL1B C2orf6 MOB4B MOBK1B	Mps one binder kinase activator-like 1B (Mob1 alpha) (Mob1A) (Mob1 homolog 1B) (Protein Mob4B)						t	-1.85565	0	f	4.88522	f	0	f	1								f	f	f	f	f	f	f	1	f	f	f
863	non-RLR genes	-3.38105	TF7L2_HUMAN	Q9NQB0	TCF7L2 TCF4	Transcription factor 7-like 2 (HMG box transcription factor 4) (T-cell-specific transcription factor 4) (T-cell factor 4) (TCF-4) (hTCF-4)		0.773848	0.952733	0.918367	1	t		0	f	2.20179	f	3	f									t	f	t	f	f	f	f		f	f	f
864	other	-3.38792	AMOL1_HUMAN	Q8IY63	AMOTL1	Angiomotin-like protein 1						f	-7.6341	0	f	1.4818	f	2	t									f	f	f	f	f	f	f		f	f	f
865	other	-3.38792	RUNX2_HUMAN	Q13950	RUNX2 AML3 CBFA1 OSF2 PEBP2A	Runt-related transcription factor 2 (Acute myeloid leukemia 3 protein) (Core-binding factor subunit alpha-1) (CBF-alpha-1) (Oncogene AML-3) (Osteoblast-specific transcription factor 2) (OSF-2) (Polyomavirus enhancer-binding protein 2 alpha A subunit) (PEA2-alpha A) (PEBP2-alpha A) (SL3-3 enhancer factor 1 alpha A subunit) (SL3/AKV core-binding factor alpha A subunit)						f	-5.9282	0	f	1.82811	f	2	t									f	f	f	f	f	f	f		f	f	f
866	innate immunity	-3.3995	CEBPB_HUMAN	P17676	CEBPB LAP TCF5 PP9092	CCAAT/enhancer-binding protein beta (C/EBP beta) (Liver activator protein) (Nuclear factor NF-IL6) (Transcription factor 5) (TCF-5)	[18820298]CEBPB, one of the CEBP family members, is a crucial regulator of gene expression during innate immunity, inflammatory responses and adipogenesis. All of the individual CEBPB isoforms, LAP1, LAP2 and LIP, attenuate EGF-induced PTGS2 (COX-2) promoter activity.|[21326902]CEBPB is a member of the CCAAT enhancer binding protein family and is a transcriptional factor regulating genes in innat…				1	t	-0.96095	0.93101	f	2.46502	f	0	f	2								f	f	f	f	f	f	f		f	f	f
867	other	-3.3995	K6PP_HUMAN	Q01813	PFKP PFKF	6-phosphofructokinase type C (EC 2.7.1.11) (6-phosphofructokinase, platelet type) (Phosphofructo-1-kinase isozyme C) (PFK-C) (Phosphofructokinase 1) (Phosphohexokinase)					1	t	-0.5586	0.623315	f	2.23577	f	0	f	1								f	f	f	f	f	f	f	1	f	f	f
868	other	-3.3995	NUCB1_HUMAN	Q02818	NUCB1 NUC	Nucleobindin-1 (CALNUC)					0.247	t	-1.45915	0.752261	f	3.51278	f	0	f	1								f	f	f	f	f	f	f		f	f	f
869	non-RLR genes	-3.3995	PSA6_HUMAN	P60900	PSMA6 PROS27	Proteasome subunit alpha type-6 (EC 3.4.25.1) (27 kDa prosomal protein) (PROS-27) (p27K) (Macropain iota chain) (Multicatalytic endopeptidase complex iota chain) (Proteasome iota chain)		0.774483	0.952561	0.918367	1	t	-0.13865	0.533515	f	2.36137	f	0	f	2								f	f	f	f	f	f	f		f	f	f
870	other	-3.3995	SF3B4_HUMAN	Q15427	SF3B4 SAP49	Splicing factor 3B subunit 4 (Pre-mRNA-splicing factor SF3b 49 kDa subunit) (SF3b50) (Spliceosome-associated protein 49) (SAP 49)					1	t	-1.04	0.518095	f	3.77309	f	0	f	1								f	f	f	f	f	f	f		f	f	f
871	other	-3.3995	TF2B_HUMAN	Q00403	GTF2B TF2B TFIIB	Transcription initiation factor IIB (General transcription factor TFIIB) (S300-II)					1	t	-1.63295	0.824946	f	3.99968	f	0	f	1								f	f	t	f	f	f	f	1	f	f	f
872	other	-3.40083	IBP6_HUMAN	P24592	IGFBP6 IBP6	Insulin-like growth factor-binding protein 6 (IBP-6) (IGF-binding protein 6) (IGFBP-6)					1	f	-0.3177	1.78145	t	1.11292	f	1	f									f	f	t	f	f	f	f		f	f	f
873	innate immunity	-3.40083	RGS2_HUMAN	P41220	RGS2 G0S8 GIG31	Regulator of G-protein signaling 2 (RGS2) (Cell growth-inhibiting gene 31 protein) (G0/G1 switch regulatory protein 8)	[22120521]RGS2 negatively regulates NOX1 expression and consequently inhibits reactive oxygen species production in TLR-mediated innate immune responses. (Demonstrated in mice)				0.15	f	-0.7966	1.57025	t	1.00318	f	1	f									f	f	f	f	f	f	f		f	f	f
874	non-RLR genes	-3.41169	NPM_HUMAN	P06748	NPM1 NPM	Nucleophosmin (NPM) (Nucleolar phosphoprotein B23) (Nucleolar protein NO38) (Numatrin)		0.775114	0.952389	0.918367	1	t		0	f	1.54972	f	0	f	4								f	f	f	f	f	f	f	3	f	f	f
875	non-RLR genes	-3.41169	RL7_HUMAN	P18124	RPL7	60S ribosomal protein L7		0.775741	0.952217	0.918367	1	t		0	f	1.15458	f	0	f	4								f	f	f	f	f	f	f	2	f	f	f
876	non-RLR genes	-3.42019	ARL8B_HUMAN	Q9NVJ2	ARL8B ARL10C GIE1	ADP-ribosylation factor-like protein 8B (ADP-ribosylation factor-like protein 10C) (Novel small G protein indispensable for equal chromosome segregation 1)		0.776365	0.952045	0.918367	1	t	-7.03075	0	f	3.83737	f	1	f									f	f	f	f	f	f	f		f	f	f
877	other	-3.42019	CCND2_HUMAN	P30279	CCND2	G1/S-specific cyclin-D2					0.819	t	-8.77735	0	f	2.81972	f	1	f									f	f	f	f	f	f	f		f	f	f
878	other	-3.42019	IL6RA_HUMAN	P08887	IL6R	Interleukin-6 receptor subunit alpha (IL-6 receptor subunit alpha) (IL-6R subunit alpha) (IL-6R-alpha) (IL-6RA) (IL-6R 1) (Membrane glycoprotein 80) (gp80) (CD antigen CD126)					1	t	-5.01355	0	f	2.50253	f	1	f									f	f	f	f	f	f	f		f	f	f
879	other	-3.42019	MA1A1_HUMAN	P33908	MAN1A1	Mannosyl-oligosaccharide 1,2-alpha-mannosidase IA (EC 3.2.1.113) (Man(9)-alpha-mannosidase) (Man9-mannosidase) (Mannosidase alpha class 1A member 1) (Processing alpha-1,2-mannosidase IA) (Alpha-1,2-mannosidase IA)					1	t	-5.6302	0	f	2.37061	f	1	f									f	f	f	f	f	f	f		f	f	f
880	other	-3.42019	MBD2_HUMAN	Q9UBB5	MBD2	Methyl-CpG-binding domain protein 2 (Demethylase) (DMTase) (Methyl-CpG-binding protein MBD2)					1	t	-5.66565	0	f	2.20521	f	1	f									f	f	f	f	f	f	f		f	f	f
881	non-RLR genes	-3.42019	NOTC2_HUMAN	Q04721	NOTCH2	Neurogenic locus notch homolog protein 2 (Notch 2) (hN2) [Cleaved into: Notch 2 extracellular truncation; Notch 2 intracellular domain]		0.776986	0.951873	0.918367	1	t	-6.2894	0	f	3.34188	f	1	f									f	f	f	f	f	f	f		f	f	f
882	other	-3.42019	PAPOG_HUMAN	Q9BWT3	PAPOLG PAP2 PAPG	Poly(A) polymerase gamma (PAP-gamma) (EC 2.7.7.19) (Neo-poly(A) polymerase) (Neo-PAP) (Polynucleotide adenylyltransferase gamma) (SRP RNA 3'-adenylating enzyme)					1	t	-5.26845	0	f	2.16158	f	1	f									f	f	f	f	f	f	f		f	f	f
883	non-RLR genes	-3.42019	PRIO_HUMAN	P04156	PRNP PRIP PRP	Major prion protein (PrP) (ASCR) (PrP27-30) (PrP33-35C) (CD antigen CD230)		0.777603	0.951702	0.918367	1	t	-5.5896	0	f	3.55874	f	1	f									f	f	f	f	f	f	f		f	f	f
884	non-RLR genes	-3.42019	RASK_HUMAN	P01116	KRAS KRAS2 RASK2	GTPase KRas (K-Ras 2) (Ki-Ras) (c-K-ras) (c-Ki-ras) [Cleaved into: GTPase KRas, N-terminally processed]		0.778217	0.95153	0.918367	1	t	-8.2582	0	f	2.12866	f	1	f									f	f	f	f	f	f	f		f	f	f
885	other	-3.42019	RL1D1_HUMAN	O76021	RSL1D1 CATX11 CSIG PBK1 L12	Ribosomal L1 domain-containing protein 1 (CATX-11) (Cellular senescence-inhibited gene protein) (Protein PBK1)					0.301	t	-6.2441	0	f	2.27745	f	1	f									f	f	f	f	f	f	f		f	f	f
886	other	-3.42019	UBF1_HUMAN	P17480	UBTF UBF UBF1	Nucleolar transcription factor 1 (Autoantigen NOR-90) (Upstream-binding factor 1) (UBF-1)					1	t	-5.78225	0	f	2.93993	f	1	f									f	f	f	f	f	f	f		f	f	f
887	innate immunity	-3.42019	UBQL1_HUMAN	Q9UMX0	UBQLN1 DA41 PLIC1	Ubiquilin-1 (Protein linking IAP with cytoskeleton 1) (PLIC-1) (hPLIC-1)	[21695056]UBQLN1 strongly suppresses the transcriptional activation of the IFNB promoter and is an inhibitor of the TLR3/TICAM1 anti-viral pathway by reducing TICAM1 protein levels.				0.819	t	-5.0314	0.381821	f	3.2493	f	1	f									f	f	f	f	f	f	f		f	f	f
888	non-RLR genes	-3.42019	ZN363_HUMAN	Q96PM5	RCHY1 ARNIP CHIMP PIRH2 RNF199 ZNF363	RING finger and CHY zinc finger domain-containing protein 1 (EC 6.3.2.-) (Androgen receptor N-terminal-interacting protein) (CH-rich-interacting match with PLAG1) (E3 ubiquitin-protein ligase Pirh2) (RING finger protein 199) (Zinc finger protein 363) (p53-induced RING-H2 protein) (hPirh2)		0.778827	0.951358	0.918367	1	t	-5.8283	0	f	2.62466	f	1	f									f	f	f	f	f	f	f		f	f	f
889	other	-3.42165	KDM2A_HUMAN	Q9Y2K7	KDM2A CXXC8 FBL7 FBXL11 JHDM1A KIAA1004	Lysine-specific demethylase 2A (EC 1.14.11.27) (CXXC-type zinc finger protein 8) (F-box and leucine-rich repeat protein 11) (F-box protein FBL7) (F-box protein Lilina) (F-box/LRR-repeat protein 11) (JmjC domain-containing histone demethylation protein 1A) ([Histone-H3]-lysine-36 demethylase 1A)						f	-5.0994	0.170401	f	3.10919	f	2	f	3								f	f	f	f	f	f	f		f	f	f
890	non-RLR genes	-3.42749	SH2B3_HUMAN	Q9UQQ2	SH2B3 LNK	SH2B adapter protein 3 (Lymphocyte adapter protein) (Lymphocyte-specific adapter protein Lnk) (Signal transduction protein Lnk)		0.779434	0.951186	0.918367	0.741	f	-5.81515	1.13635	f	2.38548	f	2	f									f	f	f	f	f	f	f		f	f	f
891	non-RLR genes	-3.43218	BACD2_HUMAN	Q13829	TNFAIP1 BACURD2 EDP1	BTB/POZ domain-containing adapter for CUL3-mediated RhoA degradation protein 2 (hBACURD2) (BTB/POZ domain-containing protein TNFAIP1) (Protein B12) (Tumor necrosis factor, alpha-induced protein 1, endothelial)		0.780038	0.951014	0.918367	1	f	-4.8225	1.03926	f	2.97825	f	1	f									f	f	f	f	f	f	f		f	f	f
892	other	-3.43218	GRB10_HUMAN	Q13322	GRB10 GRBIR KIAA0207	Growth factor receptor-bound protein 10 (GRB10 adapter protein) (Insulin receptor-binding protein Grb-IR)					1	f	-4.2864	1.24809	f	2.09597	f	1	f									f	f	t	f	f	f	f		f	f	f
893	other	-3.43218	TOR1B_HUMAN	O14657	TOR1B DQ1 FKSG18	Torsin-1B (Torsin family 1 member B)					1	f	-3.57065	1.2517	f	3.6518	f	1	f									f	f	f	f	f	f	f		f	f	f
894	innate immunity	-3.43702	RANB9_HUMAN	Q96S59	RANBP9 RANBPM	Ran-binding protein 9 (RanBP9) (BPM-L) (BPM90) (Ran-binding protein M) (RanBPM) (RanBP7)	[18040864]RANBP9 is located in the Microtubule-Organizing Center it contains protein-interaction motifs, a cytoskeletal-binding domain, and multiple canonical docking sites for signalling intermediates. RANBP9 acts as an scaffolding protein and is important for maintaining cellular functions in the immune and nervous system.				1	t	-2.22595	0	f	4.09636	f	0	f	2								f	f	f	f	f	f	f		f	f	f
895	other	-3.44155	M4K1_HUMAN	Q92918	MAP4K1 HPK1	Mitogen-activated protein kinase kinase kinase kinase 1 (EC 2.7.11.1) (Hematopoietic progenitor kinase) (MAPK/ERK kinase kinase kinase 1) (MEK kinase kinase 1) (MEKKK 1)					1	f	-0.6473	0	t	2.0035	t	0	f	1								f	f	f	f	f	f	f		f	f	f
896	non-RLR genes	-3.44243	SGK1_HUMAN	O00141	SGK1 SGK	Serine/threonine-protein kinase Sgk1 (EC 2.7.11.1) (Serum/glucocorticoid-regulated kinase 1)		0.780638	0.950842	0.918367	1	f	-3.7991	0.822485	f	0.854529	t	1	f	1								f	f	f	f	f	f	f		f	f	f	[22610502]Immune reponse to smallpox (secreted IFN-alpha)
897	innate immunity	-3.44289	KS6A4_HUMAN	O75676	RPS6KA4 MSK2	Ribosomal protein S6 kinase alpha-4 (S6K-alpha-4) (EC 2.7.11.1) (90 kDa ribosomal protein S6 kinase 4) (Nuclear mitogen- and stress-activated protein kinase 2) (Ribosomal protein kinase B) (RSKB)	[18690222]Negatively regulates TLR-pathway driven inflammation by preventing the binding of phosphorylated transcription factors CREB and ATF1 to IL-10 and DUSP1 promoters				0.333	f	-1.03885	0	f	1.87703	t	2	f	1								f	f	f	f	f	f	f		f	f	f	[22019778]Leprosy
898	other	-3.44848	FPR2_HUMAN	P25090	FPR2 FPRH1 FPRL1 LXA4R	N-formyl peptide receptor 2 (FMLP-related receptor I) (FMLP-R-I) (Formyl peptide receptor-like 1) (HM63) (Lipoxin A4 receptor) (LXA4 receptor) (RFP)					6.14e-06	t	-2.7413	0	f	3.14479	f		f									f	f	f	f	f	f	f		f	f	f
899	other	-3.45313	CP057_HUMAN	Q9BQ65	C16orf57	UPF0406 protein C16orf57					1	f	-2.78115	0	f	1.63901	f	1	t		79650	-3.16346	1	-2.3219	1	49	1	f	f	f	f	f	f	f		f	f	f
900	innate immunity	-3.46562	DDX21_HUMAN	Q9NR30	DDX21	Nucleolar RNA helicase 2 (EC 3.6.4.13) (DEAD box protein 21) (Gu-alpha) (Nucleolar RNA helicase Gu) (Nucleolar RNA helicase II) (RH II/Gu)	[21703541]DDX21 is a component of a cytosolic viral sensor and is recruited to a complex consisting of DDX1, DHX36 and TICAM1, which triggers type I interferon and cytokine response to dsRNA. (Demonstrated in murine model)				0.905	f	-6.1976	0.184962	f	1.73765	t	0	f	3								f	f	f	f	f	f	f	1	f	f	f
901	non-RLR genes	-3.46656	KC1D_HUMAN	P48730	CSNK1D	Casein kinase I isoform delta (CKI-delta) (CKId) (EC 2.7.11.1)		0.781235	0.95067	0.918367	1	f	-1.7229	0.292228	f	5.59064	t	0	f									f	f	f	f	f	f	f		f	f	f
902	other	-3.46847	TNR14_HUMAN	Q92956	TNFRSF14 HVEA HVEM UNQ329/PRO509	Tumor necrosis factor receptor superfamily member 14 (Herpes virus entry mediator A) (Herpesvirus entry mediator A) (HveA) (Tumor necrosis factor receptor-like 2) (TR2) (CD antigen CD270)						t	-1.0946	0	f	2.73113	f		f	2								f	f	f	f	f	f	f		f	f	f
903	non-RLR genes	-3.47261	FBX6_HUMAN	Q9NRD1	FBXO6 FBG2 FBS2 FBX6	F-box only protein 6 (F-box protein that recognizes sugar chains 2) (F-box/G-domain protein 2)		0.781829	0.950498	0.918367	1	f	-0.5165	1.56209	f	4.49558	f		f									t	f	f	f	f	f	f		t	f	f
904	non-RLR genes	-3.48217	ZFAN5_HUMAN	O76080	ZFAND5 ZA20D2 ZNF216	AN1-type zinc finger protein 5 (Zinc finger A20 domain-containing protein 2) (Zinc finger protein 216)		0.78242	0.950327	0.918367	1	f	-6.9617	0	f	3.36339	f	2	f	3								f	f	f	f	f	f	f		f	f	f
905	other	-3.48686	ABL1_HUMAN	P00519	ABL1 ABL JTK7	Tyrosine-protein kinase ABL1 (EC 2.7.10.2) (Abelson murine leukemia viral oncogene homolog 1) (Abelson tyrosine-protein kinase 1) (Proto-oncogene c-Abl) (p150)					1	f	-2.9875	0	f	2.64372	f	1	f	3								f	f	f	f	f	f	f		f	f	f
906	non-RLR genes	-3.48686	RAB7A_HUMAN	P51149	RAB7A RAB7	Ras-related protein Rab-7a		0.783007	0.950155	0.918367	1	f	-3.59965	0	f	2.35737	f	1	f	3								f	f	f	f	f	f	f		f	f	f
907	other	-3.48775	4F2_HUMAN	P08195	SLC3A2 MDU1	4F2 cell-surface antigen heavy chain (4F2hc) (4F2 heavy chain antigen) (Lymphocyte activation antigen 4F2 large subunit) (CD antigen CD98)					1	t		0	f	2.28702	f	1	f									f	f	f	f	f	f	f		f	f	f
908	innate immunity	-3.48775	ITAL_HUMAN	P20701	ITGAL CD11A	Integrin alpha-L (CD11 antigen-like family member A) (Leukocyte adhesion glycoprotein LFA-1 alpha chain) (LFA-1A) (Leukocyte function-associated molecule 1 alpha chain) (CD antigen CD11a)					1	t		0	f	2.5014	f	1	f									f	f	f	f	f	f	f		f	f	f
909	other	-3.48775	RB6I2_HUMAN	Q8IUD2	ERC1 ELKS KIAA1081 RAB6IP2	ELKS/Rab6-interacting/CAST family member 1 (ERC-1) (Rab6-interacting protein 2)					0.165	t		0	f	2.12371	f	1	f									f	f	f	f	f	f	f		f	f	f
910	other	-3.49696	E2F3_HUMAN	O00716	E2F3 KIAA0075	Transcription factor E2F3 (E2F-3)					1	t	-8.0408	0	t	1.88231	f	1	f		1871	-1.17487						f	f	f	f	f	f	f		f	f	f
911	other	-3.49799	CD11A_HUMAN	Q9UQ88	CDK11A CDC2L2 CDC2L3 PITSLREB	Cyclin-dependent kinase 11A (EC 2.7.11.22) (Cell division cycle 2-like protein kinase 2) (Cell division protein kinase 11A) (Galactosyltransferase-associated protein kinase p58/GTA) (PITSLRE serine/threonine-protein kinase CDC2L2)						f	-0.3913	0	f	4.19132	t	0	f	2								f	f	f	f	f	f	f		f	f	f
912	innate immunity	-3.50254	NFAT5_HUMAN	O94916	NFAT5 KIAA0827 TONEBP	Nuclear factor of activated T-cells 5 (NF-AT5) (T-cell transcription factor NFAT5) (Tonicity-responsive enhancer-binding protein) (TonE-binding protein) (TonEBP)	[20685965]NFAT5 is a transcription factor that is upregulated by hypertonicity. Activated NFAT5 enhances LPS-mediated NFkB activity by complexing with NFkB and kB elements in downstream genes. (Demonstrated in murine model)|[22496647]NFAT5 expression is strongly induced by Mycobacterium tuberculosis, and plays an essential role in stimulating HIV replication in co-infected macrophages.				0.67	f		0	f	2.01497	t	4	f									f	f	f	f	f	f	f		f	f	f
913	non-RLR genes	-3.50682	CATC_HUMAN	P53634	CTSC CPPI	Dipeptidyl peptidase 1 (EC 3.4.14.1) (Cathepsin C) (Cathepsin J) (Dipeptidyl peptidase I) (DPP-I) (DPPI) (Dipeptidyl transferase) [Cleaved into: Dipeptidyl peptidase 1 exclusion domain chain (Dipeptidyl peptidase I exclusion domain chain); Dipeptidyl peptidase 1 heavy chain (Dipeptidyl peptidase I heavy chain); Dipeptidyl peptidase 1 light chain (Dipeptidyl peptidase I light chain)]		0.783592	0.949983	0.918367	1	t		0.542375	f	4.10223	f	0	f									f	f	f	f	f	f	f		f	f	f
914	innate immunity	-3.50822	ABC3F_HUMAN	Q8IUX4	APOBEC3F	DNA dC->dU-editing enzyme APOBEC-3F (EC 3.5.4.-) (Apolipoprotein B mRNA-editing enzyme catalytic polypeptide-like 3F)	[21078663]APOBEC3G;APOBEC3F (A3G) is an innate restriction factor that inhibits human immunodeficiency virus type 1 (HIV-1) replication.					t	-6.1404	0.463215	f	4.79754	f		f									f	f	f	f	f	f	f		f	f	f
915	other	-3.51365	MYH14_HUMAN	Q7Z406	MYH14 KIAA2034 FP17425	Myosin-14 (Myosin heavy chain 14) (Myosin heavy chain, non-muscle IIc) (Non-muscle myosin heavy chain IIc) (NMHC II-C)						t	-0.7286	0	f	1.09594	f	1	f	1								f	f	f	f	f	f	f	1	f	f	f
916	other	-3.5263	STK11_HUMAN	Q15831	STK11 LKB1 PJS	Serine/threonine-protein kinase STK11 (EC 2.7.11.1) (Liver kinase B1) (LKB1) (hLKB1) (Renal carcinoma antigen NY-REN-19)						t	-1.12255	0	f	1.66575	t	0	f									f	f	f	f	f	f	f		f	f	f
917	TLR, CLR, NLR, cytDNA	-3.52685	FOS_HUMAN	P01100	FOS G0S7	Proto-oncogene c-Fos (Cellular oncogene fos) (G0/G1 switch regulatory protein 7)					1	t	-2.9741	0.757634	f	0.855099	f	0	f	3								f	f	f	f	f	f	f		f	f	f
918	other	-3.52899	WWP1_HUMAN	Q9H0M0	WWP1	NEDD4-like E3 ubiquitin-protein ligase WWP1 (EC 6.3.2.-) (Atrophin-1-interacting protein 5) (AIP5) (WW domain-containing protein 1)					1	t	-2.3784	0.287467	f	2.32387	f		f	1								f	f	f	f	f	f	f		f	f	f
919	TLR, CLR, NLR, cytDNA	-3.53123	INAR1_HUMAN	P17181	IFNAR1 IFNAR	Interferon alpha/beta receptor 1 (IFN-R-1) (IFN-alpha/beta receptor 1) (Cytokine receptor class-II member 1) (Cytokine receptor family 2 member 1) (CRF2-1) (Type I interferon receptor 1)	[8605876]IFNAR1 acts as a docking site for the latent form of STAT2 and mediates the interaction between JAK kinases and the STAT transcription factors.|[9461596]IFNAR1 interacts with the amino-terminal half of TYK2 and this interaction is required for interferon (IFN)-alpha signal transduction.|[12220192]The interferon alpha receptor is composed of two subunits: IFNAR1 and IFNAR2;IL10RB. IFNAR1 …				0.819	t	-6.1354	0.567006	f	3.68283	f		f									f	f	f	f	f	f	f		f	f	f
920	other	-3.54168	DYRK2_HUMAN	Q92630	DYRK2	Dual specificity tyrosine-phosphorylation-regulated kinase 2 (EC 2.7.12.1)					1	f	-9.3078	0.183829	f	2.62532	t	1	f									f	f	f	f	f	f	f		f	f	f
921	other	-3.54168	FBX30_HUMAN	Q8TB52	FBXO30 FBX30	F-box only protein 30					0.15	f	-5.77065	0	f	2.32055	t	1	f									f	f	f	f	f	f	f		f	f	f
922	other	-3.54168	TRIB1_HUMAN	Q96RU8	TRIB1 C8FW GIG2 TRB1	Tribbles homolog 1 (TRB-1) (G-protein-coupled receptor-induced gene 2 protein) (GIG-2) (SKIP1)					1	f	-6.2728	0.487996	f	2.2077	t	1	f		10221	0.0138992						f	f	t	f	f	f	f		f	f	f
923	other	-3.54285	2B1F_HUMAN	P01911	HLA-DRB1 HLA-DRB2	HLA class II histocompatibility antigen, DRB1-15 beta chain (DW2.2/DR2.2) (MHC class II antigen DRB1*15)						t	-2.1161	0	f	2.13627	f	2	f									f	f	f	f	f	f	f		f	f	f	[21502966]Response to interferon beta therapy
924	other	-3.5486	CS066_HUMAN	Q9NUL5	C19orf66	UPF0515 protein C19orf66						t	-0.501		f	5.0077	f		f		55337	-1.51074						f	f	f	f	f	f	f		t	f	f
925	non-RLR genes	-3.55852	DHX15_HUMAN	O43143	DHX15 DBP1 DDX15	Putative pre-mRNA-splicing factor ATP-dependent RNA helicase DHX15 (EC 3.6.4.13) (ATP-dependent RNA helicase #46) (DEAH box protein 15)		0.784173	0.949811	0.918367	1	f	-1.14175	0	f	4.31578	t	0	f	1								f	f	f	f	f	f	f	1	f	f	f
926	other	-3.55852	HIPK3_HUMAN	Q9H422	HIPK3 DYRK6 FIST3 PKY	Homeodomain-interacting protein kinase 3 (EC 2.7.11.1) (Androgen receptor-interacting nuclear protein kinase) (ANPK) (Fas-interacting serine/threonine-protein kinase) (FIST) (Homolog of protein kinase YAK1)					1	f	-2.21105	0	f	5.1756	t	0	f	1								f	f	f	f	f	f	f		f	f	f
927	non-RLR genes	-3.56773	HDAC9_HUMAN	Q9UKV0	HDAC9 HDAC7 HDAC7B HDRP KIAA0744 MITR	Histone deacetylase 9 (HD9) (EC 3.5.1.98) (Histone deacetylase 7B) (HD7) (HD7b) (Histone deacetylase-related protein) (MEF2-interacting transcription repressor MITR)		0.784751	0.949639	0.918367		f	-7.94775	0	f	2.28088	f	4	f	3								f	f	f	f	f	f	f		f	f	f
928	innate immunity	-3.57418	ANXA1_HUMAN	P04083	ANXA1 ANX1 LPC1	Annexin A1 (Annexin I) (Annexin-1) (Calpactin II) (Calpactin-2) (Chromobindin-9) (Lipocortin I) (Phospholipase A2 inhibitory protein) (p35)	[20679535]ANXA1 is cleaved by CAPN1 to generate a N-terminally truncated form of ANXA1 shown to be anti-inflammatory and able to activate ERK. This C-terminal ANXA1 peptide functions by increasing ICAM1 clustering around adherent neutrophils to anchor them to the endothelium and promote transmigration through the transcellular route.				0.905	t	-0.53325	0	f	1.57171	f	1	f	1								f	f	f	f	f	f	f	1	f	f	f
929	non-RLR genes	-3.57418	BAP31_HUMAN	P51572	BCAP31 BAP31 DXS1357E	B-cell receptor-associated protein 31 (BCR-associated protein 31) (Bap31) (6C6-AG tumor-associated antigen) (Protein CDM) (p28)		0.785326	0.949467	0.918367	0.741	t	-0.84905	0	f	1.06605	f	1	f	2								f	f	f	f	f	f	f		f	f	f
930	innate immunity	-3.57418	BCAR1_HUMAN	P56945	BCAR1 CAS CASS1 CRKAS	Breast cancer anti-estrogen resistance protein 1 (CRK-associated substrate) (Cas scaffolding protein family member 1) (p130cas)	[17129785]BCAR1 acts as a primary force sensor, transducing force into mechanical extension and thereby priming phosphorylation and activation of downstream signalling whereby tyrosine phosphorylation of BCRA1 in a cytoskeletal complex is involved in force-dependent activation of the small GTPase RAP1A.				0.905	t	-0.68835	0.186119	f	1.48948	f	1	f	1								f	f	f	f	f	f	f		f	f	f
931	other	-3.57418	CCAR1_HUMAN	Q8IX12	CCAR1 CARP1 DIS	Cell division cycle and apoptosis regulator protein 1 (Cell cycle and apoptosis regulatory protein 1) (CARP-1) (Death inducer with SAP domain)					1	t	-0.7444	0	f	1.46189	f	1	f	2								f	f	f	f	f	f	f		f	f	f
932	non-RLR genes	-3.57418	CD81_HUMAN	P60033	CD81 TAPA1 TSPAN28	CD81 antigen (26 kDa cell surface protein TAPA-1) (Target of the antiproliferative antibody 1) (Tetraspanin-28) (Tspan-28) (CD antigen CD81)		0.785898	0.949295	0.918367	0.741	t	-0.2747	0	f	1.1167	f	1	f	1								f	f	f	f	f	f	f		f	f	f
933	non-RLR genes	-3.57418	DHSB_HUMAN	P21912	SDHB SDH SDH1	Succinate dehydrogenase [ubiquinone] iron-sulfur subunit, mitochondrial (EC 1.3.5.1) (Iron-sulfur subunit of complex II) (Ip)		0.786467	0.949123	0.918367	0.905	t	-0.39305	0	f	1.70976	f	1	f	1								f	f	f	f	f	f	f		f	f	f
934	non-RLR genes	-3.57418	G3P_HUMAN	P04406	GAPDH GAPD CDABP0047 OK/SW-cl.12	Glyceraldehyde-3-phosphate dehydrogenase (GAPDH) (EC 1.2.1.12) (Peptidyl-cysteine S-nitrosylase GAPDH) (EC 2.6.99.-)		0.787032	0.948952	0.918367	1	t	-0.9662	0	f	1.57583	f	1	f	1								f	f	f	f	f	f	f	3	f	f	f
935	other	-3.57418	LZTS2_HUMAN	Q9BRK4	LZTS2 KIAA1813 LAPSER1	Leucine zipper putative tumor suppressor 2 (hLZTS2) (Protein LAPSER1)					1	t	-1.12005	0	f	1.15032	f	1	f	1								f	f	f	f	f	f	f		f	f	f
936	other	-3.57418	MCM3_HUMAN	P25205	MCM3	DNA replication licensing factor MCM3 (EC 3.6.4.12) (DNA polymerase alpha holoenzyme-associated protein P1) (P1-MCM3) (RLF subunit beta) (p102)					0.905	t	-1.17395	0	f	1.1143	f	1	f	2								f	f	f	f	f	f	f		f	f	f
937	non-RLR genes	-3.57418	PLCB2_HUMAN	Q00722	PLCB2	1-phosphatidylinositol-4,5-bisphosphate phosphodiesterase beta-2 (EC 3.1.4.11) (Phosphoinositide phospholipase C-beta-2) (Phospholipase C-beta-2) (PLC-beta-2)		0.787595	0.94878	0.918367	1	t	-1.66755	0	f	1.30378	f	1	f	1								f	f	f	f	f	f	f		f	f	f
938	non-RLR genes	-3.57418	PO2F1_HUMAN	P14859	POU2F1 OCT1 OTF1	POU domain, class 2, transcription factor 1 (NF-A1) (Octamer-binding protein 1) (Oct-1) (Octamer-binding transcription factor 1) (OTF-1)		0.788155	0.948608	0.918367	1	t	-0.46005	0	f	1.08221	f	1	f	1								f	f	f	f	f	f	f		f	f	f
939	non-RLR genes	-3.57418	PRS7_HUMAN	P35998	PSMC2 MSS1	26S protease regulatory subunit 7 (26S proteasome AAA-ATPase subunit RPT1) (Proteasome 26S subunit ATPase 2) (Protein MSS1)		0.788712	0.948436	0.918367	1	t	-1.2447	0	f	1.39248	f	1	f	2								f	f	f	f	f	f	f		f	f	f
940	non-RLR genes	-3.57418	PSD7_HUMAN	P51665	PSMD7 MOV34L	26S proteasome non-ATPase regulatory subunit 7 (26S proteasome regulatory subunit RPN8) (26S proteasome regulatory subunit S12) (Mov34 protein homolog) (Proteasome subunit p40)		0.789266	0.948264	0.918367	1	t	-1.23945	0	f	1.81702	f	1	f	2								f	f	f	f	f	f	f		f	f	f
941	non-RLR genes	-3.57418	RL18_HUMAN	Q07020	RPL18	60S ribosomal protein L18		0.789817	0.948092	0.918367	1	t	-0.231	0	f	1.24973	f	1	f	2								f	f	f	f	f	f	f	2	f	f	f
942	other	-3.57418	RPA1_HUMAN	O95602	POLR1A	DNA-directed RNA polymerase I subunit RPA1 (RNA polymerase I subunit A1) (EC 2.7.7.6) (A190) (DNA-directed RNA polymerase I largest subunit) (DNA-directed RNA polymerase I subunit A) (RNA polymerase I 194 kDa subunit) (RPA194)					0.905	t	-1.4731	0.430124	f	1.11529	f	1	f	1								f	f	f	f	f	f	f		f	f	f
943	non-RLR genes	-3.57418	RPAB5_HUMAN	P62875	POLR2L	DNA-directed RNA polymerases I, II, and III subunit RPABC5 (RNA polymerases I, II, and III subunit ABC5) (DNA-directed RNA polymerase III subunit L) (RNA polymerase II 7.6 kDa subunit) (RPB7.6) (RPB10 homolog)		0.790366	0.94792	0.918367	1	t	-2.321	0	f	1.28173	f	1	f	1								f	f	f	f	f	f	f		f	f	f
944	non-RLR genes	-3.57418	SRRM1_HUMAN	Q8IYB3	SRRM1 SRM160	Serine/arginine repetitive matrix protein 1 (SR-related nuclear matrix protein of 160 kDa) (SRm160) (Ser/Arg-related nuclear matrix protein)		0.790911	0.947748	0.918367	0.449	t	-1.8682	0.264987	f	1.76987	f	1	f	1								f	f	f	f	f	f	f		f	f	f
945	other	-3.57418	TBG1_HUMAN	P23258	TUBG1 TUBG	Tubulin gamma-1 chain (Gamma-1-tubulin) (Gamma-tubulin complex component 1) (GCP-1)					1	t	-0.2179	0	f	1.48039	f	1	f	1								f	f	f	f	f	f	f		f	f	f
946	non-RLR genes	-3.57418	TCPG_HUMAN	P49368	CCT3 CCTG TRIC5	T-complex protein 1 subunit gamma (TCP-1-gamma) (CCT-gamma) (hTRiC5)		0.791453	0.947576	0.918367	1	t	-0.4894	0	f	1.01098	f	1	f	2								f	f	f	f	f	f	f	5	f	f	f
947	non-RLR genes	-3.57418	THIO_HUMAN	P10599	TXN TRDX TRX TRX1	Thioredoxin (Trx) (ATL-derived factor) (ADF) (Surface-associated sulphydryl protein) (SASP)		0.791993	0.947405	0.918367	0.122	t	0	0	f	1.953	f	1	f	2								f	f	f	f	f	f	f	1	f	f	f
948	non-RLR genes	-3.57418	YYAP1_HUMAN	Q9H869	YY1AP1 HCCA2 YY1AP	YY1-associated protein 1 (Hepatocellular carcinoma susceptibility protein) (Hepatocellular carcinoma-associated protein 2)		0.79253	0.947233	0.918367	1	t	-0.96655	0	f	1.55644	f	1	f	1								f	f	f	f	f	f	f		f	f	f
949	other	-3.57418	ZN646_HUMAN	O15015	ZNF646 KIAA0296	Zinc finger protein 646					1	t	-2.2093	0.275373	f	1.63359	f	1	f	1	9726	-2.13559	1	-1.99013				f	f	f	f	f	f	f		f	f	f
950	other	-3.57944	CDK1_HUMAN	P06493	CDK1 CDC2 CDC28A CDKN1 P34CDC2	Cyclin-dependent kinase 1 (CDK1) (EC 2.7.11.22) (EC 2.7.11.23) (Cell division control protein 2 homolog) (Cell division protein kinase 1) (p34 protein kinase)					1	t	-0.82005	0	f	0.700537	t	0	f	1								f	f	f	f	f	f	f		f	f	f
951	innate immunity	-3.57944	DDX1_HUMAN	Q92499	DDX1	ATP-dependent RNA helicase DDX1 (EC 3.6.4.13) (DEAD box protein 1) (DEAD box protein retinoblastoma) (DBP-RB)	[21703541]DDX1 is cytosolic viral sensor in dendritic cells that binds to dsRNA through its Helicase A domain. DDX1 then recruits DDX21, DHX36 and TICAM1 to mount type I interferon and cytokine response to poly I:C, Influenza A virus and reovirus. (Demonstrated in murine model)				0.407	t	-0.72925	0	f	0.671833	t	0	f	1								f	f	f	f	f	f	f		f	f	f
952	non-RLR genes	-3.57944	MYLK2_HUMAN	Q9H1R3	MYLK2	Myosin light chain kinase 2, skeletal/cardiac muscle (MLCK2) (EC 2.7.11.18)		0.793064	0.947061	0.918367	0.905	t	-0.6034	0	f	0.214448	t	0	f	2								f	f	f	f	f	f	f		f	f	f
953	innate immunity	-3.58074	BT3A1_HUMAN	O00481	BTN3A1 BTF5	Butyrophilin subfamily 3 member A1 (CD antigen CD277)	[20947169]BTN3A1 is part of the BT3 family of immunoreceptors belonging to the extended B7 family that are expressed on the surface of resting and activated monocytes and monocyte-derived dendritic cells (iDC). BT3 molecules are involved in the regulation of the balance between immune activation and suppression.				1	f	-4.42655	1.06966	f	5.16907	f		f									f	f	f	f	f	f	f		f	f	f
954	other	-3.58167	HLTF_HUMAN	Q14527	HLTF HIP116A RNF80 SMARCA3 SNF2L3 ZBU1	Helicase-like transcription factor (EC 3.6.4.-) (EC 6.3.2.-) (DNA-binding protein/plasminogen activator inhibitor 1 regulator) (HIP116) (RING finger protein 80) (SWI/SNF-related matrix-associated actin-dependent regulator of chromatin subfamily A member 3) (Sucrose nonfermenting protein 2-like 3)					1	t	-5.18015	0.734688	f	0.671463	t	0	f									f	f	f	f	f	f	f		f	f	f
955	other	-3.58706	1C04_HUMAN	P30504	HLA-C HLAC	HLA class I histocompatibility antigen, Cw-4 alpha chain (MHC class I antigen Cw*4)					0.407	f		2.53849	f		f		f	1								t	f	f	f	f	f	f		f	f	f	[19115949]AIDS progression|[20041166]HIV-1 control|[20041166]HIV-1 control|[21051598]HIV-1 control
956	other	-3.5897	TNR6B_HUMAN	Q9UPQ9	TNRC6B KIAA1093	Trinucleotide repeat-containing gene 6B protein						f	-17.4786	0	f	1.8471	f	2	f	1								f	f	f	f	f	f	f		f	f	f
957	non-RLR genes	-3.58984	PPM1B_HUMAN	O75688	PPM1B PP2CB	Protein phosphatase 1B (EC 3.1.3.16) (Protein phosphatase 2C isoform beta) (PP2C-beta)		0.793596	0.946889	0.918367	1	f	-7.1503	0	f	1.52176	f	1	f	5								f	f	f	f	f	f	f		f	f	f
958	other	-3.60044	CFAB_HUMAN	P00751	CFB BF BFD	Complement factor B (EC 3.4.21.47) (C3/C5 convertase) (Glycine-rich beta glycoprotein) (GBG) (PBF2) (Properdin factor B) [Cleaved into: Complement factor B Ba fragment; Complement factor B Bb fragment]					0.00101	f	-0.11765	2.90734	f	3.74909	f		f									t	f	t	f	f	f	f		f	f	f
959	other	-3.60337	A1AT_HUMAN	P01009	SERPINA1 AAT PI PRO0684 PRO2209	Alpha-1-antitrypsin (Alpha-1 protease inhibitor) (Alpha-1-antiproteinase) (Serpin A1) [Cleaved into: Short peptide from AAT (SPAAT)]					1	t	-0.2355	0.472518	f	2.27139	f	2	f									f	f	t	f	f	f	f		f	f	f
960	non-RLR genes	-3.60337	ACTB_HUMAN	P60709	ACTB	Actin, cytoplasmic 1 (Beta-actin) [Cleaved into: Actin, cytoplasmic 1, N-terminally processed]		0.794125	0.946717	0.918367	1	t	-1.0138	0	f	3.62764	f	2	f									f	f	f	f	f	f	f		f	f	f
961	other	-3.60337	ARAP1_HUMAN	Q96P48	ARAP1 CENTD2 KIAA0782	Arf-GAP with Rho-GAP domain, ANK repeat and PH domain-containing protein 1 (Centaurin-delta-2) (Cnt-d2)					1	t	-1.7947	0	f	2.44975	f	2	f									f	f	f	f	f	f	f		f	f	f
962	non-RLR genes	-3.60337	FA65A_HUMAN	Q6ZS17	FAM65A KIAA1930	Protein FAM65A		0.794651	0.946545	0.918367	0.368	t	-1.19735	0	f	2.07385	f	2	f		79567	-1.24944						f	f	f	f	f	f	f		f	f	f
963	non-RLR genes	-3.60337	GBF1_HUMAN	Q92538	GBF1 KIAA0248	Golgi-specific brefeldin A-resistance guanine nucleotide exchange factor 1 (BFA-resistant GEF 1)		0.795174	0.946373	0.918367	1	t	-1.0465	0	f	3.02294	f	2	f									f	f	f	f	f	f	f		f	f	f
964	non-RLR genes	-3.60337	GELS_HUMAN	P06396	GSN	Gelsolin (AGEL) (Actin-depolymerizing factor) (ADF) (Brevin)		0.795695	0.946201	0.918367	0.741	t	-1.1354	0	f	2.68149	f	2	f									f	f	f	f	f	f	f		f	f	f
965	non-RLR genes	-3.60337	HG2A_HUMAN	P04233	CD74 DHLAG	HLA class II histocompatibility antigen gamma chain (HLA-DR antigens-associated invariant chain) (Ia antigen-associated invariant chain) (Ii) (p33) (CD antigen CD74)		0.796213	0.94603	0.918367	0.905	t	-0.89635	0	f	3.77721	f	2	f									t	t	f	f	f	f	f		f	f	f
966	non-RLR genes	-3.60337	LDB1_HUMAN	Q86U70	LDB1 CLIM2	LIM domain-binding protein 1 (LDB-1) (Carboxyl-terminal LIM domain-binding protein 2) (CLIM-2) (LIM domain-binding factor CLIM2) (hLdb1) (Nuclear LIM interactor)		0.796728	0.945858	0.918367	1	t	-1.2498	0	f	2.22771	f	2	f									f	f	f	f	f	f	f		f	f	f
967	innate immunity	-3.60337	VASP_HUMAN	P50552	VASP	Vasodilator-stimulated phosphoprotein (VASP)	[14679200]VASP is an important component of the cellular microfilament system that plays a major role in the regulation of serum response element (SRE)-dependent transcription. VASP activity is regulated by GMP-dependent protein kinase (G-kinase).				1	t	-2.01735	0	f	2.85511	f	2	f									f	f	f	f	f	f	f		f	f	f
968	other	-3.60925	DDX59_HUMAN	Q5T1V6	DDX59 ZNHIT5	Probable ATP-dependent RNA helicase DDX59 (EC 3.6.4.13) (DEAD box protein 59) (Zinc finger HIT domain-containing protein 5)					1	f		0	f	3.5202	t	1	f									f	f	f	f	f	f	f		f	f	f
969	other	-3.61337	EXOC5_HUMAN	O00471	EXOC5 SEC10 SEC10L1	Exocyst complex component 5 (Exocyst complex component Sec10) (hSec10)						f	-10.5086	0	f	5.64864	f	0	f									f	f	f	f	f	f	f		f	f	f
970	other	-3.61976	MREG_HUMAN	Q8N565	MREG DSU HDCGA21P	Melanoregulin (Dilute suppressor protein homolog)						f	-5.5086	1.22719	f	3.06875	f	1	f									f	f	f	f	f	f	f		f	f	f
971	other	-3.62469	CENPC_HUMAN	Q03188	CENPC1 CENPC ICEN7	Centromere protein C 1 (CENP-C 1) (Centromere autoantigen C) (Interphase centromere complex protein 7)						t	-1.1064	0.500918	f	1.36997	f		f	1								f	f	f	f	f	f	f		f	f	f
972	other	-3.63752	AKA12_HUMAN	Q02952	AKAP12 AKAP250	A-kinase anchor protein 12 (AKAP-12) (A-kinase anchor protein 250 kDa) (AKAP 250) (Gravin) (Myasthenia gravis autoantigen)					1.12e-05	t	-2.68395	1.05261	f	0.451321	f	0	f									f	f	f	f	f	f	f		f	f	f
973	other	-3.64398	TBA4A_HUMAN	P68366	TUBA4A TUBA1	Tubulin alpha-4A chain (Alpha-tubulin 1) (Testis-specific alpha-tubulin) (Tubulin H2-alpha) (Tubulin alpha-1 chain)					1	t		0.750348	f	1.19307	f	1	f									f	f	f	f	f	f	f	1	f	f	f
974	other	-3.64563	SAA_HUMAN	P02735	SAA1; SAA2	Serum amyloid A protein (SAA) [Cleaved into: Amyloid protein A (Amyloid fibril protein AA); Serum amyloid protein A(2-104); Serum amyloid protein A(3-104); Serum amyloid protein A(2-103); Serum amyloid protein A(2-102); Serum amyloid protein A(4-101)]					0.0408	f	-0.3519	2.24874	f	1.27613	f	1	f									t	f	f	f	f	f	f		f	f	f
975	other	-3.65049	CASP4_HUMAN	P49662	CASP4 ICH2	Caspase-4 (CASP-4) (EC 3.4.22.57) (ICE(rel)-II) (Protease ICH-2) (Protease TX) [Cleaved into: Caspase-4 subunit 1; Caspase-4 subunit 2]					1	f	-0.266	0	f	3.97044	t		f	2								f	f	t	f	f	f	f		f	f	f
976	other	-3.65064	SH3R3_HUMAN	Q8TEJ3	SH3RF3 POSH2 SH3MD4	SH3 domain-containing RING finger protein 3 (Plenty of SH3s 2) (SH3 multiple domains protein 4)						t	-5.445	0.19934	f	0.380601	t		f		344558	0.993863						f	f	f	f	f	f	f		f	f	f
977	other	-3.66435	MAST4_HUMAN	O15021	MAST4 KIAA0303	Microtubule-associated serine/threonine-protein kinase 4 (EC 2.7.11.1)						f	-0.98895	0.432652	f	2.08287	t	2	f		375449	4.54865	1	-0.526432				f	f	f	f	f	f	f		f	f	f
978	other	-3.67455	IF5AL_HUMAN	Q6IS14	EIF5AL1	Eukaryotic translation initiation factor 5A-1-like (eIF-5A-1-like) (eIF-5A1-like) (Eukaryotic initiation factor 5A isoform 1-like)						t	-4.4749		f		f	1	f									f	f	f	f	f	f	f	1	f	f	f
979	other	-3.6755	P121A_HUMAN	Q96HA1	POM121 KIAA0618 NUP121 POM121A	Nuclear envelope pore membrane protein POM 121 (Nuclear envelope pore membrane protein POM 121A) (Nucleoporin Nup121) (Pore membrane protein of 121 kDa)						t	-3.9896	0	f	2.36642	f	0	f	2								f	f	f	f	f	f	f	1	f	f	f
980	other	-3.6755	VPS35_HUMAN	Q96QK1	VPS35 MEM3 TCCCTA00141	Vacuolar protein sorting-associated protein 35 (hVPS35) (Maternal-embryonic 3) (Vesicle protein sorting 35)						t	-2.53045	0	f	2.9569	f	0	f	1								f	f	f	t	f	f	f	1	f	f	f
981	other	-3.67964	TNAP2_HUMAN	Q03169	TNFAIP2	Tumor necrosis factor alpha-induced protein 2 (TNF alpha-induced protein 2) (Primary response gene B94 protein)					0.741	f	-3.47735	1.90512	f	4.33968	f	0	f									f	f	t	f	f	f	f		f	f	f
982	other	-3.67999	PIMT_HUMAN	P22061	PCMT1	Protein-L-isoaspartate(D-aspartate) O-methyltransferase (PIMT) (EC 2.1.1.77) (L-isoaspartyl protein carboxyl methyltransferase) (Protein L-isoaspartyl/D-aspartyl methyltransferase) (Protein-beta-aspartate methyltransferase)						f		0.557242	f		f	1	f	3								f	f	f	f	f	f	f	2	f	f	f
983	non-RLR genes	-3.68028	KMO_HUMAN	O15229	KMO	Kynurenine 3-monooxygenase (EC 1.14.13.9) (Kynurenine 3-hydroxylase)		0.797241	0.945686	0.918367	1	f	-6.5439	1.10021	f	2.6669	f	1	f									f	f	f	f	f	f	f		f	f	f
984	non-RLR genes	-3.68028	XRN1_HUMAN	Q8IZH2	XRN1 SEP1	5'-3' exoribonuclease 1 (EC 3.1.11.-) (Strand-exchange protein 1 homolog)		0.797751	0.945514	0.918367	1	f	-7.3938	1.25821	f	3.81099	f	1	f									f	f	f	f	f	f	f		t	f	f
985	other	-3.68858	ST17A_HUMAN	Q9UEE5	STK17A DRAK1	Serine/threonine-protein kinase 17A (EC 2.7.11.1) (DAP kinase-related apoptosis-inducing protein kinase 1)					0.0247	f	-5.9963	0.633516	f	2.58165	t	0	f									f	f	f	f	f	f	f		f	f	f
986	other	-3.69567	M4K2_HUMAN	Q12851	MAP4K2 GCK RAB8IP	Mitogen-activated protein kinase kinase kinase kinase 2 (EC 2.7.11.1) (B lymphocyte serine/threonine-protein kinase) (Germinal center kinase) (GC kinase) (MAPK/ERK kinase kinase kinase 2) (MEK kinase kinase 2) (MEKKK 2) (Rab8-interacting protein)					0.819	f	-1.21055	0	f	1.56884	t	1	f	2								f	f	f	f	f	f	f		f	f	f
987	non-RLR genes	-3.69711	MOV10_HUMAN	Q9HCE1	MOV10 KIAA1631	Putative helicase MOV-10 (EC 3.6.4.13) (Moloney leukemia virus 10 protein)		0.798259	0.945342	0.918367	0.905	f	-1.44015	1.33956	f	4.10859	f	0	f	1								f	t	f	t	t	f	f	2	f	f	f
988	other	-3.71109	TRNK1_HUMAN	O15050	TRANK1 KIAA0342 LBA1	TPR and ankyrin repeat-containing protein 1 (Lupus brain antigen 1 homolog)						f	-4.16355	1.54376	f	3.91826	f		f									f	f	f	f	f	f	f		t	f	f
989	non-RLR genes	-3.71803	CCNB1_HUMAN	P14635	CCNB1 CCNB	G2/mitotic-specific cyclin-B1		0.798764	0.94517	0.918367	0.905	t	-1.7178	1.05074	f	0.611362	f	0	f	1								f	f	f	f	f	f	f		f	f	f
990	non-RLR genes	-3.72107	PYRG1_HUMAN	P17812	CTPS	CTP synthase 1 (EC 6.3.4.2) (CTP synthetase 1) (UTP--ammonia ligase 1)		0.799267	0.944998	0.918367	0.0183	t	-1.73865	0.594987	f	1.85613	f	0	f	2								f	f	f	f	f	f	f		f	f	f
991	other	-3.72542	LAMB3_HUMAN	Q13751	LAMB3 LAMNB1	Laminin subunit beta-3 (Epiligrin subunit bata) (Kalinin B1 chain) (Kalinin subunit beta) (Laminin B1k chain) (Laminin-5 subunit beta) (Nicein subunit beta)					1	t	-1.4969	1.40796	f	1.78048	f	0	f		3914	-1.32753						f	f	t	f	f	f	f		f	f	f
992	other	-3.72542	MT1F_HUMAN	P04733	MT1F PRO0376	Metallothionein-1F (MT-1F) (Metallothionein-IF) (MT-IF)					1	t	-0.4742	1.02835	f	1.52303	f	0	f		4494	-0.970961						t	f	f	f	f	f	f		f	f	f
993	non-RLR genes	-3.72542	PRAF1_HUMAN	Q9UI14	RABAC1 PRA1 PRAF1	Prenylated Rab acceptor protein 1 (PRA1 family protein 1)		0.799767	0.944826	0.918367	1	t	-0.3077	1.24117	f	1.52276	f	0	f									f	f	f	f	f	f	f		f	f	f
994	innate immunity	-3.73602	1433E_HUMAN	P62258	YWHAE	14-3-3 protein epsilon (14-3-3E)	[20462248]YWHAE (14-3-3 epsilon) interacts with key components of mitogen-activated protein kinase (MAPK)signal module for selective modulation of the TNF-alpha-induced time course-dependent NF-kappaB activity.				1	t	-2.70665	0	f	3.11776	f	0	f	2								f	f	f	f	f	f	f	3	f	f	f
995	non-RLR genes	-3.73602	ACLY_HUMAN	P53396	ACLY	ATP-citrate synthase (EC 2.3.3.8) (ATP-citrate (pro-S-)-lyase) (ACL) (Citrate cleavage enzyme)		0.800265	0.944655	0.918367	0.819	t	-2.54345	0	f	3.86081	f	0	f	1								f	f	f	f	f	f	f	1	f	f	f
996	non-RLR genes	-3.73602	DEST_HUMAN	P60981	DSTN ACTDP DSN	Destrin (Actin-depolymerizing factor) (ADF)		0.80076	0.944483	0.918367	1	t	-3.3829	0.369162	f	2.22707	f	0	f	1								f	f	f	f	f	f	f		f	f	f
997	non-RLR genes	-3.73602	DLG1_HUMAN	Q12959	DLG1	Disks large homolog 1 (Synapse-associated protein 97) (SAP-97) (SAP97) (hDlg)		0.801252	0.944311	0.918367	0.819	t	-4.17565	0	f	2.85452	f	0	f	1	1739	1.73968						f	f	f	f	f	f	f		f	f	f
998	other	-3.73602	HEXI1_HUMAN	O94992	HEXIM1 CLP1 EDG1 HIS1 MAQ1	Protein HEXIM1 (Cardiac lineage protein 1) (Estrogen down-regulated gene 1 protein) (Hexamethylene bis-acetamide-inducible protein 1) (Menage a quatre protein 1)					0.607	t	-2.69075	0	f	2.50596	f	0	f	1								f	f	f	f	f	f	f		f	f	f
999	non-RLR genes	-3.73602	IMB1_HUMAN	Q14974	KPNB1 NTF97	Importin subunit beta-1 (Importin-90) (Karyopherin subunit beta-1) (Nuclear factor p97) (Pore targeting complex 97 kDa subunit) (PTAC97)		0.801743	0.944139	0.918367	1	t	-3.1559	0	f	2.21701	f	0	f	2								f	f	t	f	f	f	f	2	f	f	f
1000	other	-3.73602	LMNB1_HUMAN	P20700	LMNB1 LMN2 LMNB	Lamin-B1					1	t	-2.9272	0	f	2.67837	f	0	f	1								f	f	f	f	f	f	f		f	f	f
1001	other	-3.73602	LSM12_HUMAN	Q3MHD2	LSM12	Protein LSM12 homolog					0.549	t	-3.71805	0	f	2.65074	f	0	f	1								f	f	f	f	f	f	f		f	f	f
1002	other	-3.73602	MYO1C_HUMAN	O00159	MYO1C	Myosin-Ic (Myosin I beta) (MMI-beta) (MMIb)					1	t	-2.91685	0	f	3.05704	f	0	f	1								f	f	f	f	f	f	f	1	f	f	f
1003	non-RLR genes	-3.73602	NCBP2_HUMAN	P52298	NCBP2 CBP20 PIG55	Nuclear cap-binding protein subunit 2 (20 kDa nuclear cap-binding protein) (Cell proliferation-inducing gene 55 protein) (NCBP 20 kDa subunit) (CBP20) (NCBP-interacting protein 1) (NIP1)		0.802231	0.943967	0.918367	1	t	-3.40995	0.221548	f	2.81314	f	0	f	1								f	f	f	f	f	f	f		f	f	f
1004	other	-3.73602	PHOCN_HUMAN	Q9Y3A3	PHOCN MOB3 MOBKL3 PREI3 CGI-95	Mob-like protein phocein (2C4D) (Class II mMOB1) (Mob1 homolog 3) (Mob3) (Mps one binder kinase activator-like 3) (Preimplantation protein 3)					1	t	-3.962	0	f	3.51545	f	0	f	1								f	f	f	f	f	f	f		f	f	f
1005	non-RLR genes	-3.73602	RPAB1_HUMAN	P19388	POLR2E	DNA-directed RNA polymerases I, II, and III subunit RPABC1 (RNA polymerases I, II, and III subunit ABC1) (DNA-directed RNA polymerase II 23 kDa polypeptide) (DNA-directed RNA polymerase II subunit E) (RPB5 homolog) (XAP4)		0.802716	0.943795	0.918367	0.223	t	-2.50845	0	f	3.30312	f	0	f	1								f	f	f	f	f	f	f		f	f	f
1006	non-RLR genes	-3.73602	SMUF2_HUMAN	Q9HAU4	SMURF2	E3 ubiquitin-protein ligase SMURF2 (hSMURF2) (EC 6.3.2.-) (SMAD ubiquitination regulatory factor 2) (SMAD-specific E3 ubiquitin-protein ligase 2)		0.803199	0.943623	0.918367	1	t	-4.5639	0.306452	f	2.21135	f	0	f	2								f	f	f	f	f	f	f		f	f	f
1007	other	-3.73602	STRN_HUMAN	O43815	STRN	Striatin					1	t	-4.47155	0	f	2.39455	f	0	f	1								f	f	f	f	f	f	f		f	f	f
1008	other	-3.73602	T2EA_HUMAN	P29083	GTF2E1 TF2E1	General transcription factor IIE subunit 1 (General transcription factor IIE 56 kDa subunit) (Transcription initiation factor IIE subunit alpha) (TFIIE-alpha)					1	t	-2.73105	0	f	2.22462	f	0	f	1								f	f	f	f	f	f	f		f	f	f
1009	non-RLR genes	-3.73602	VDAC1_HUMAN	P21796	VDAC1 VDAC	Voltage-dependent anion-selective channel protein 1 (VDAC-1) (hVDAC1) (Outer mitochondrial membrane protein porin 1) (Plasmalemmal porin) (Porin 31HL) (Porin 31HM)		0.80368	0.943451	0.918367	1	t	-3.13655	0	f	3.0404	f	0	f	2								f	f	f	f	f	f	f		f	f	f
1010	non-RLR genes	-3.74945	HNRPR_HUMAN	O43390	HNRNPR HNRPR	Heterogeneous nuclear ribonucleoprotein R (hnRNP R)		0.804158	0.943279	0.918367	1	t	-1.28535	0	f	2.99289	f	3	f									f	f	f	f	f	f	f	3	f	f	f
1011	non-RLR genes	-3.74945	PKCB1_HUMAN	Q9ULU4	ZMYND8 KIAA1125 PRKCBP1 RACK7	Protein kinase C-binding protein 1 (Cutaneous T-cell lymphoma-associated antigen se14-3) (CTCL-associated antigen se14-3) (Rack7) (Zinc finger MYND domain-containing protein 8)		0.804634	0.943108	0.918367	0.549	t	-2.0758	0	f	2.82658	f	3	f									f	f	f	f	f	f	f		f	f	f
1012	non-RLR genes	-3.74945	PROF1_HUMAN	P07737	PFN1	Profilin-1 (Profilin I)		0.805108	0.942936	0.918367	1	t	-1.6089	0	f	2.39524	f	3	f									f	f	f	f	f	f	f	2	f	f	f
1013	non-RLR genes	-3.74945	ZYX_HUMAN	Q15942	ZYX	Zyxin (Zyxin-2)		0.80558	0.942764	0.918367	0.819	t	-0.99605	0	f	2.60594	f	3	f									f	f	f	f	f	f	f		f	f	f
1014	other	-3.75221	TNF14_HUMAN	O43557	TNFSF14 HVEML LIGHT UNQ391/PRO726	Tumor necrosis factor ligand superfamily member 14 (Herpes virus entry mediator ligand) (HVEM-L) (Herpesvirus entry mediator ligand) (CD antigen CD258) [Cleaved into: Tumor necrosis factor ligand superfamily member 14, membrane form; Tumor necrosis factor ligand superfamily member 14, soluble form]					0.819	t	-0.269	0.632925	f	0.895494	f	2	f	2								f	f	f	f	f	f	f		f	f	f
1015	other	-3.75563	GLYR1_HUMAN	Q49A26	GLYR1 HIBDL NP60	Putative oxidoreductase GLYR1 (EC 1.-.-.-) (3-hydroxyisobutyrate dehydrogenase-like protein) (Cytokine-like nuclear factor N-PAC) (Glyoxylate reductase 1 homolog) (Nuclear protein NP60) (Nuclear protein of 60 kDa)						t	-4.30205		f	4.12923	f	0	f									f	f	f	f	f	f	f		f	f	f
1016	non-RLR genes	-3.75959	GATA3_HUMAN	P23771	GATA3	Trans-acting T-cell-specific transcription factor GATA-3 (GATA-binding factor 3)		0.806049	0.942592	0.918367	1	t	-1.73675	0.704447	f	1.45483	f	2	f									f	f	f	f	f	f	f		f	f	f
1017	innate immunity	-3.76312	M3K4_HUMAN	Q9Y6R4	MAP3K4 KIAA0213 MAPKKK4 MEKK4 MTK1	Mitogen-activated protein kinase kinase kinase 4 (EC 2.7.11.25) (MAP three kinase 1) (MAPK/ERK kinase kinase 4) (MEK kinase 4) (MEKK 4)	[17726008]MAP3K4 (MEKK4) dimerization is regulated both positively and negatively by its interaction with specific proteins. GSK3B negatively regulates MAP3K4 stimulation of MAPK14 (P38) and MAPK8 (JNK) activity.|[18775659]MAP3K4 sequesters RIPK2 to inhibit the NOD2:RIPK2 complex from activating NF-kappaB signalling pathways.				0.0369	f	-0.62605	0	t	1.47274	t	0	f	1								f	f	t	f	f	f	f		f	f	f
1018	non-RLR genes	-3.76712	IF4G2_HUMAN	P78344	EIF4G2 DAP5 OK/SW-cl.75	Eukaryotic translation initiation factor 4 gamma 2 (eIF-4-gamma 2) (eIF-4G 2) (eIF4G 2) (Death-associated protein 5) (DAP-5) (p97)		0.806516	0.94242	0.918367	0.0821	t	-2.20935	0	f	2.75988	f	1	f									f	f	f	f	f	f	f		f	f	f
1019	non-RLR genes	-3.77161	DNJB9_HUMAN	Q9UBS3	DNAJB9 MDG1 UNQ743/PRO1471	DnaJ homolog subfamily B member 9 (Microvascular endothelial differentiation gene 1 protein) (Mdg-1)		0.806981	0.942248	0.918367	1	f	-3.635	1.61463	f	2.22468	f		f									f	f	f	f	f	f	f		f	f	f
1020	other	-3.77161	GBP3_HUMAN	Q9H0R5	GBP3	Guanylate-binding protein 3 (GTP-binding protein 3) (GBP-3) (Guanine nucleotide-binding protein 3)					0.407	f	-4.8562	4.02221	f	2.36765	f		f									t	f	f	f	f	f	f		f	f	f
1021	innate immunity	-3.7801	C1QBP_HUMAN	Q07021	C1QBP GC1QBP HABP1 SF2P32	Complement component 1 Q subcomponent-binding protein, mitochondrial (GC1q-R protein) (Glycoprotein gC1qBP) (C1qBP) (Hyaluronan-binding protein 1) (Mitochondrial matrix protein p32) (p33)	[12574814]Binds proteins involved in complement, coagulation, and kinin systems, as well as viral and bacterial pathogens including S. aureus protein A and when expressed on activated platelets may contribute directly to thrombosis, inflammation and endovascular infections				0.819	t	-0.29075	0.280454	f	1.28473	f	0	f	3								f	f	f	f	f	f	f		f	f	f
1022	non-RLR genes	-3.7801	DDB1_HUMAN	Q16531	DDB1 XAP1	DNA damage-binding protein 1 (DDB p127 subunit) (DNA damage-binding protein a) (DDBa) (Damage-specific DNA-binding protein 1) (HBV X-associated protein 1) (XAP-1) (UV-damaged DNA-binding factor) (UV-damaged DNA-binding protein 1) (UV-DDB 1) (XPE-binding factor) (XPE-BF) (Xeroderma pigmentosum group E-complementing protein) (XPCe)		0.807443	0.942076	0.918367	1	t	-1.7122	0	f	1.42617	f	0	f	4								f	f	f	f	f	f	f	1	f	f	f
1023	non-RLR genes	-3.7801	DNJA3_HUMAN	Q96EY1	DNAJA3 HCA57 TID1	DnaJ homolog subfamily A member 3, mitochondrial (DnaJ protein Tid-1) (hTid-1) (Hepatocellular carcinoma-associated antigen 57) (Tumorous imaginal discs protein Tid56 homolog)		0.807903	0.941904	0.918367	1	t	-2.37265	0	f	1.8282	f	0	f	3								f	f	f	f	f	f	f	2	f	f	f
1024	non-RLR genes	-3.7801	EF1D_HUMAN	P29692	EEF1D EF1D	Elongation factor 1-delta (EF-1-delta) (Antigen NY-CO-4)		0.808361	0.941733	0.918367	1	t	-0.097	0	f	1.71667	f	0	f	3								f	f	f	f	f	f	f		f	f	f
1025	other	-3.7801	IPO7_HUMAN	O95373	IPO7 RANBP7	Importin-7 (Imp7) (Ran-binding protein 7) (RanBP7)					1	t	-0.8116	0.255732	f	1.84388	f	0	f	3								f	f	f	f	f	f	f		f	f	f
1026	other	-3.7801	MYC_HUMAN	P01106	MYC BHLHE39	Myc proto-oncogene protein (Class E basic helix-loop-helix protein 39) (bHLHe39) (Proto-oncogene c-Myc) (Transcription factor p64)					1	t	-0.64835	0	f	1.95054	f	0	f	3								f	f	f	f	f	f	f		f	f	f
1027	non-RLR genes	-3.7801	PABP1_HUMAN	P11940	PABPC1 PAB1 PABP1 PABPC2	Polyadenylate-binding protein 1 (PABP-1) (Poly(A)-binding protein 1)		0.808817	0.941561	0.918367	1	t	-2.2462	0	f	1.20538	f	0	f	3								f	f	f	f	f	f	f	3	f	f	f
1028	non-RLR genes	-3.7801	PPIB_HUMAN	P23284	PPIB CYPB	Peptidyl-prolyl cis-trans isomerase B (PPIase B) (EC 5.2.1.8) (CYP-S1) (Cyclophilin B) (Rotamase B) (S-cyclophilin) (SCYLP)		0.809271	0.941389	0.918367	0.407	t	-0.5762	0	f	1.31902	f	0	f	3								f	f	f	f	f	f	f		f	f	t
1029	non-RLR genes	-3.7801	RPAB3_HUMAN	P52434	POLR2H	DNA-directed RNA polymerases I, II, and III subunit RPABC3 (RNA polymerases I, II, and III subunit ABC3) (DNA-directed RNA polymerase II subunit H) (DNA-directed RNA polymerases I, II, and III 17.1 kDa polypeptide) (RPB17) (RPB8 homolog) (hRPB8)		0.809722	0.941217	0.918367	1	t	-0.1312	0	f	1.57497	f	0	f	3								f	f	f	f	f	f	f		f	f	t
1030	other	-3.7801	TBB6_HUMAN	Q9BUF5	TUBB6	Tubulin beta-6 chain					0.301	t	-1.1482	0.154878	f	1.07506	f	0	f	3								f	f	f	f	f	f	f	1	f	f	f
1031	non-RLR genes	-3.7801	TIF1B_HUMAN	Q13263	TRIM28 KAP1 RNF96 TIF1B	Transcription intermediary factor 1-beta (TIF1-beta) (E3 SUMO-protein ligase TRIM28) (EC 6.3.2.-) (KRAB-associated protein 1) (KAP-1) (KRAB-interacting protein 1) (KRIP-1) (Nuclear corepressor KAP-1) (RING finger protein 96) (Tripartite motif-containing protein 28)		0.810172	0.941045	0.918367	1	t	-0.26245	0	f	1.21784	f	0	f	3								f	f	f	f	f	t	f	2	f	f	f
1032	other	-3.79563	ALG13_HUMAN	Q9NP73	ALG13 CXorf45 GLT28D1 MDS031	UDP-N-acetylglucosamine transferase subunit ALG13 homolog (EC 2.4.1.141) (Asparagine-linked glycosylation 13 homolog) (Glycosyltransferase 28 domain-containing protein 1)						t	-1.16375	0	f	3.97394	f	1	f									f	f	f	f	f	f	f		f	f	f
1033	other	-3.79563	DOCK8_HUMAN	Q8NF50	DOCK8	Dedicator of cytokinesis protein 8						t	-1.9795	0	f	2.92753	f	1	f									f	f	f	f	f	f	f		f	f	f
1034	other	-3.79563	FCSD1_HUMAN	Q86WN1	FCHSD1 UNQ737/PRO1431	FCH and double SH3 domains protein 1						t	-1.79665	0.163586	f	2.29032	f	1	f									f	f	f	f	f	f	f		f	f	f
1035	other	-3.79563	HTAI2_HUMAN	Q9BUP3	HTATIP2 CC3 TIP30	Oxidoreductase HTATIP2 (EC 1.1.1.-) (30 kDa HIV-1 TAT-interacting protein) (HIV-1 TAT-interactive protein 2)						t	-1.9788	0	f	2.88604	f	1	f									f	f	f	f	f	f	f		f	f	f
1036	other	-3.79563	HTSF1_HUMAN	O43719	HTATSF1	HIV Tat-specific factor 1 (Tat-SF1)						t	-0.1452	0.187116	f	3.5705	f	1	f									f	f	f	f	f	f	f		f	f	f
1037	other	-3.79563	MED8_HUMAN	Q96G25	MED8	Mediator of RNA polymerase II transcription subunit 8 (Activator-recruited cofactor 32 kDa component) (ARC32) (Mediator complex subunit 8)						t	-1.7616	0	f	3.04519	f	1	f									f	f	f	f	f	f	f		f	f	f
1038	TLR, CLR, NLR, cytDNA	-3.79563	PPIP1_HUMAN	O43586	PSTPIP1 CD2BP1	Proline-serine-threonine phosphatase-interacting protein 1 (PEST phosphatase-interacting protein 1) (CD2-binding protein 1) (H-PIP)	[17964261]Activates MEFV by binding to the B-Box domain of MEFV and unmasking its PYD domain|[17964261]Enhances binding of MEFV to PYCARD|[14595025]Tyrosine phosphorylation of PSTPIP1 significantly enhances its interaction with MEFV					t	-0.1763	0	f	2.31244	f	1	f									f	f	f	f	f	f	f		f	f	f
1039	TLR, CLR, NLR, cytDNA	-3.7973	BIRC1_HUMAN	Q13075	NAIP BIRC1	Baculoviral IAP repeat-containing protein 1 (Neuronal apoptosis inhibitory protein)						f	-11.5722	0	f	3.14769	f		f	1								f	f	f	f	f	f	f		f	f	f
1040	non-RLR genes	-3.80253	SYVC_HUMAN	P26640	VARS G7A VARS2	Valyl-tRNA synthetase (EC 6.1.1.9) (Protein G7a) (Valine--tRNA ligase) (ValRS)		0.810619	0.940873	0.918367	1	f		0.275693	f	2.25442	f	1	f	3								f	f	f	f	f	f	f		f	f	f
1041	other	-3.81459	MAST1_HUMAN	Q9Y2H9	MAST1 KIAA0973	Microtubule-associated serine/threonine-protein kinase 1 (EC 2.7.11.1) (Syntrophin-associated serine/threonine-protein kinase)					0.0408	t		0	f	0.654552	t	0	f									f	f	f	f	f	f	f		f	f	f
1042	non-RLR genes	-3.81679	ACOC_HUMAN	P21399	ACO1 IREB1	Cytoplasmic aconitate hydratase (Aconitase) (EC 4.2.1.3) (Citrate hydro-lyase) (Ferritin repressor protein) (Iron regulatory protein 1) (IRP1) (Iron-responsive element-binding protein 1) (IRE-BP 1)		0.811064	0.940701	0.918367	0.549	f	-2.7874	1.59765	f	1.1686	f	1	f									f	f	f	f	f	f	f		f	f	f
1043	non-RLR genes	-3.81679	AT10D_HUMAN	Q9P241	ATP10D ATPVD KIAA1487	Probable phospholipid-transporting ATPase VD (EC 3.6.3.1) (ATPase class V type 10D)		0.811508	0.940529	0.918367	1	f	-4.408	1.52882	f	1.68036	f	1	f									t	f	f	f	f	f	f		f	f	f
1044	other	-3.81679	HIP1R_HUMAN	O75146	HIP1R HIP12 KIAA0655	Huntingtin-interacting protein 1-related protein (HIP1-related protein) (Huntingtin-interacting protein 12) (HIP-12)					1	f	-2.8416	1.53125	f	1.7042	f	1	f									f	f	f	f	f	f	f		f	f	f
1045	non-RLR genes	-3.82054	RS3_HUMAN	P23396	RPS3 OK/SW-cl.26	40S ribosomal protein S3		0.811949	0.940358	0.918367	0.0907	t	-0.188	0	f	0.323552	f	0	f	6								f	f	f	f	f	f	f	3	f	f	f
1046	other	-3.82057	TRI47_HUMAN	Q96LD4	TRIM47 GOA RNF100	Tripartite motif-containing protein 47 (Gene overexpressed in astrocytoma protein) (RING finger protein 100)						f	-0.5692	0.915253	f	1.25187	t	2	f									f	f	f	f	f	t	t		f	f	f
1047	other	-3.83427	GA45A_HUMAN	P24522	GADD45A DDIT1 GADD45	Growth arrest and DNA damage-inducible protein GADD45 alpha (DNA damage-inducible transcript 1 protein) (DDIT-1)					1	f	-1.35045	1.33216	f	1.56138	f	1	f	1								f	f	t	f	f	f	f		f	f	f
1048	non-RLR genes	-3.84509	LPP3_HUMAN	O14495	PPAP2B LPP3	Lipid phosphate phosphohydrolase 3 (EC 3.1.3.4) (PAP2-beta) (Phosphatidate phosphohydrolase type 2b) (Phosphatidic acid phosphatase 2b) (PAP-2b) (PAP2b) (Vascular endothelial growth factor and type I collagen-inducible protein) (VCIP)		0.812388	0.940186	0.918367	1	f	-5.4593	1.13565	f	0.703908	f	0	t									f	f	t	f	f	f	f		f	f	f
1049	other	-3.84691	GWL_HUMAN	Q96GX5	MASTL GW GWL THC2	Serine/threonine-protein kinase greatwall (GW) (GWL) (hGWL) (EC 2.7.11.1) (Microtubule-associated serine/threonine-protein kinase-like) (MAST-L)					1	f	-1.0476	1.24564	f	1.43317	t	0	f									t	f	f	f	f	f	f		f	f	f
1050	non-RLR genes	-3.84905	ADT2_HUMAN	P05141	SLC25A5 ANT2	ADP/ATP translocase 2 (ADP,ATP carrier protein 2) (ADP,ATP carrier protein, fibroblast isoform) (Adenine nucleotide translocator 2) (ANT 2) (Solute carrier family 25 member 5)		0.812825	0.940014	0.918367		t	-0.2072	0.363663	f	0.538589	f	0	f	8								f	f	f	f	f	f	f	7	f	f	f
1051	other	-3.85057	BTBD2_HUMAN	Q9BX70	BTBD2	BTB/POZ domain-containing protein 2					0.00248	t	-1.1779	0	f	1.1983	f		f	1								f	f	f	f	f	f	f		f	f	f
1052	other	-3.85616	ACOT9_HUMAN	Q9Y305	ACOT9 CGI-16	Acyl-coenzyme A thioesterase 9, mitochondrial (Acyl-CoA thioesterase 9) (EC 3.1.2.-) (Acyl-CoA thioester hydrolase 9)					1	t	-0.93915	0.480641	f	2.43003	f	1	f									f	f	f	f	f	f	f		f	f	f
1053	non-RLR genes	-3.85616	ANXA7_HUMAN	P20073	ANXA7 ANX7 SNX OK/SW-cl.95	Annexin A7 (Annexin VII) (Annexin-7) (Synexin)		0.81326	0.939842	0.918367	1	t	-1.96575	0	f	3.6011	f	1	f									f	f	f	f	f	f	f		f	f	f
1054	non-RLR genes	-3.85616	AP2M1_HUMAN	Q96CW1	AP2M1 CLAPM1 KIAA0109	AP-2 complex subunit mu (AP-2 mu chain) (Adapter-related protein complex 2 mu subunit) (Adaptin-mu2) (Adaptor protein complex AP-2 subunit mu) (Clathrin assembly protein complex 2 medium chain) (Clathrin coat assembly protein AP50) (Clathrin coat-associated protein AP50) (HA2 50 kDa subunit) (Plasma membrane adaptor AP-2 50 kDa protein)		0.813692	0.93967	0.918367	1	t	-1.35025	0	f	2.61825	f	1	f									f	f	f	f	f	f	f		f	f	f
1055	other	-3.85616	ATF5_HUMAN	Q9Y2D1	ATF5 ATFX	Cyclic AMP-dependent transcription factor ATF-5 (cAMP-dependent transcription factor ATF-5) (Activating transcription factor 5) (Transcription factor ATFx)					0.333	t	-1.2025	0.224871	f	2.23159	f	1	f									f	f	f	f	f	f	f		f	f	f
1056	other	-3.85616	ATF6A_HUMAN	P18850	ATF6	Cyclic AMP-dependent transcription factor ATF-6 alpha (cAMP-dependent transcription factor ATF-6 alpha) (Activating transcription factor 6 alpha) (ATF6-alpha) [Cleaved into: Processed cyclic AMP-dependent transcription factor ATF-6 alpha]					1	t	-0.3117	0	f	2.56355	f	1	f									f	f	f	f	f	f	f		f	f	f
1057	other	-3.85616	BIN1_HUMAN	O00499	BIN1 AMPHL	Myc box-dependent-interacting protein 1 (Amphiphysin II) (Amphiphysin-like protein) (Box-dependent myc-interacting protein 1) (Bridging integrator 1)					1	t	-1.87925	0.411444	f	2.46179	f	1	f									f	f	f	f	f	f	f	1	f	f	f
1058	innate immunity	-3.85616	CCR7_HUMAN	P32248	CCR7 CMKBR7 EBI1 EVI1	C-C chemokine receptor type 7 (C-C CKR-7) (CC-CKR-7) (CCR-7) (BLR2) (CDw197) (Epstein-Barr virus-induced G-protein coupled receptor 1) (EBI1) (EBV-induced G-protein coupled receptor 1) (MIP-3 beta receptor) (CD antigen CD197)	[20176793]CCR7 is a chemokine receptor expressed on the surfaces of T cells, B cells, and mature dendritic cells that controls cell migration in response to the cognate ligands CCL19 and CCL21. CCR7 deficiency results in a heightened pro-inflammatory environment in response to acute pulmonary P. aeruginosa infection and contributes to more efficient clearance.				1	t	-1.30425	0.217185	f	2.45697	f	1	f									f	f	t	f	f	f	f		f	f	f
1059	other	-3.85616	CEP85_HUMAN	Q6P2H3	CEP85 CCDC21	Centrosomal protein of 85 kDa (Coiled-coil domain-containing protein 21)					1	t	-2.3784	0.419315	f	2.75866	f	1	f									f	f	f	f	f	f	f		f	f	f
1060	other	-3.85616	CP007_HUMAN	Q9Y2B5	C16orf7 ATPBL	Uncharacterized protein C16orf7 (Protein ATP-BL)					1	t	-1.3117	0.195205	f	2.11915	f	1	f									f	f	f	f	f	f	f		f	f	f
1061	non-RLR genes	-3.85616	CPT1A_HUMAN	P50416	CPT1A CPT1	Carnitine O-palmitoyltransferase 1, liver isoform (CPT1-L) (EC 2.3.1.21) (Carnitine O-palmitoyltransferase I, liver isoform) (CPT I) (CPTI-L) (Carnitine palmitoyltransferase 1A)		0.814123	0.939498	0.918367	1	t	-1.02155	0	f	2.33189	f	1	f									t	f	f	f	f	f	f		f	f	f
1062	other	-3.85616	CPT1B_HUMAN	Q92523	CPT1B KIAA1670	Carnitine O-palmitoyltransferase 1, muscle isoform (CPT1-M) (EC 2.3.1.21) (Carnitine O-palmitoyltransferase I, muscle isoform) (CPT I) (CPTI-M) (Carnitine palmitoyltransferase 1B) (Carnitine palmitoyltransferase I-like protein)					0.449	t	-0.6854	0.373941	f	2.04122	f	1	f									f	f	f	f	f	f	f		f	f	f
1063	innate immunity	-3.85616	CXCR4_HUMAN	P61073	CXCR4	C-X-C chemokine receptor type 4 (CXC-R4) (CXCR-4) (FB22) (Fusin) (HM89) (LCR1) (Leukocyte-derived seven transmembrane domain receptor) (LESTR) (NPYRL) (Stromal cell-derived factor 1 receptor) (SDF-1 receptor) (CD antigen CD184)	[21094463]CXCR4 is a chemokine receptor that is essential for homing of stem cells and more mature neutrophils to the bone marrow.				1	t	-1.3783	0.296778	f	2.82902	f	1	f									f	f	t	f	f	f	f		f	f	f
1064	non-RLR genes	-3.85616	ELL_HUMAN	P55199	ELL C19orf17	RNA polymerase II elongation factor ELL (Eleven-nineteen lysine-rich leukemia protein)		0.814552	0.939326	0.918367	1	t	-2.14005	0	f	3.49845	f	1	f									f	f	f	f	f	f	f		f	f	f
1065	non-RLR genes	-3.85616	FBX7_HUMAN	Q9Y3I1	FBXO7 FBX7	F-box only protein 7		0.814979	0.939154	0.918367	0.549	t	-0.90295	0	f	2.33368	f	1	f									f	f	f	f	f	f	f		f	f	f
1066	non-RLR genes	-3.85616	FEN1_HUMAN	P39748	FEN1 RAD2	Flap endonuclease 1 (FEN-1) (EC 3.1.-.-) (DNase IV) (Flap structure-specific endonuclease 1) (Maturation factor 1) (MF1) (hFEN-1)		0.815404	0.938982	0.918367	1	t	-1.77415	0.190271	f	2.1825	f	1	f									f	f	f	f	f	f	f		f	f	f
1067	other	-3.85616	FMNL_HUMAN	O95466	FMNL1 C17orf1 C17orf1B FMNL	Formin-like protein 1 (CLL-associated antigen KW-13) (Leukocyte formin)					0.905	t	-0.7529	0.393087	f	3.88438	f	1	f									f	f	f	f	f	f	f		f	f	f
1068	other	-3.85616	GRINA_HUMAN	Q7Z429	GRINA NMDARA1	Glutamate [NMDA] receptor-associated protein 1 (NMDA receptor glutamate-binding subunit) (Putative MAPK-activating protein PM02)					1	t	-1.05	0	f	3.28149	f	1	f									f	f	f	f	f	f	f		f	f	f
1069	non-RLR genes	-3.85616	IF5A1_HUMAN	P63241	EIF5A	Eukaryotic translation initiation factor 5A-1 (eIF-5A-1) (eIF-5A1) (Eukaryotic initiation factor 5A isoform 1) (eIF-5A) (Rev-binding factor) (eIF-4D)		0.815827	0.938811	0.918367	1	t	-0.4828	0	f	2.8108	f	1	f									f	f	f	f	f	f	f	1	f	f	f
1070	non-RLR genes	-3.85616	MLF2_HUMAN	Q15773	MLF2	Myeloid leukemia factor 2 (Myelodysplasia-myeloid leukemia factor 2)		0.816248	0.938639	0.918367	1	t	-1.17715	0	f	2.01624	f	1	f									f	f	f	f	f	f	f		f	f	f
1071	non-RLR genes	-3.85616	MRP_HUMAN	P49006	MARCKSL1 MLP MRP	MARCKS-related protein (MARCKS-like protein 1) (Macrophage myristoylated alanine-rich C kinase substrate) (Mac-MARCKS) (MacMARCKS)		0.816667	0.938467	0.918367	1	t	-1.6298	0	f	2.2616	f	1	f									f	f	f	f	f	f	f		f	f	f
1072	other	-3.85616	NU188_HUMAN	Q5SRE5	NUP188 KIAA0169	Nucleoporin NUP188 homolog (hNup188)					0.905	t	-0.72575	0	f	3.72033	f	1	f									f	f	f	f	f	f	f		f	f	f
1073	other	-3.85616	NXT1_HUMAN	Q9UKK6	NXT1	NTF2-related export protein 1 (Protein p15)					1	t	-0.1872	0	f	2.02326	f	1	f									f	f	f	f	f	f	f		f	f	f
1074	other	-3.85616	ORC2_HUMAN	Q13416	ORC2 ORC2L	Origin recognition complex subunit 2					1	t	-1.80425	0	f	2.14196	f	1	f									f	f	f	f	f	f	f		f	f	f
1075	other	-3.85616	PKHG4_HUMAN	Q58EX7	PLEKHG4 PRTPHN1	Puratrophin-1 (Pleckstrin homology domain-containing family G member 4) (PH domain-containing family G member 4) (Purkinje cell atrophy-associated protein 1)					0.202	t	-1.6516	0.399274	f	3.07734	f	1	f									f	f	f	f	f	f	f		f	f	f
1076	non-RLR genes	-3.85616	POMP_HUMAN	Q9Y244	POMP C13orf12 UMP1 HSPC014 HSPC036 PNAS-110	Proteasome maturation protein (Proteassemblin) (Protein UMP1 homolog) (hUMP1) (Voltage-gated K channel beta subunit 4.1)		0.817085	0.938295	0.918367	1	t	-2.12635	0	f	2.24644	f	1	f									f	f	f	f	f	f	f		f	f	f
1077	innate immunity	-3.85616	RNF31_HUMAN	Q96EP0	RNF31 ZIBRA	RING finger protein 31 (EC 6.3.2.-) (HOIL-1-interacting protein) (HOIP) (Zinc in-between-RING-finger ubiquitin-associated domain protein)	[19136968]RNF31 complexes with RBCK1 (LUBAC) and is involved in the physiological regulation of the canonical NF-kappaB activation pathway through linear polyubiquitylation of IKBKG.				0.407	t	-0.3947	0	f	3.19122	f	1	f									f	f	f	t	f	f	f		f	f	f
1078	TLR, CLR, NLR, cytDNA	-3.85616	RPC3_HUMAN	Q9BUI4	POLR3C	DNA-directed RNA polymerase III subunit RPC3 (RNA polymerase III subunit C3) (DNA-directed RNA polymerase III subunit C) (RNA polymerase III 62 kDa subunit) (RPC62)					1	t	-0.17185	0	f	2.56109	f	1	f									f	f	f	f	f	f	f		f	f	f
1079	non-RLR genes	-3.85616	RPN2_HUMAN	P04844	RPN2	Dolichyl-diphosphooligosaccharide--protein glycosyltransferase subunit 2 (EC 2.4.1.119) (Dolichyl-diphosphooligosaccharide--protein glycosyltransferase 63 kDa subunit) (RIBIIR) (Ribophorin II) (RPN-II) (Ribophorin-2)		0.8175	0.938123	0.918367	1	t	-0.78425	0	f	2.35877	f	1	f									f	f	f	f	f	f	f		f	f	f
1080	other	-3.85616	SC24C_HUMAN	P53992	SEC24C KIAA0079	Protein transport protein Sec24C (SEC24-related protein C)					1	t	-1.67465	0	f	2.51017	f	1	f									f	f	f	f	f	f	f	1	f	f	f
1081	non-RLR genes	-3.85616	SP16H_HUMAN	Q9Y5B9	SUPT16H FACT140 FACTP140	FACT complex subunit SPT16 (Chromatin-specific transcription elongation factor 140 kDa subunit) (FACT 140 kDa subunit) (FACTp140) (Facilitates chromatin transcription complex subunit SPT16) (hSPT16)		0.817914	0.937951	0.918367	1	t	-2.2943	0.217242	f	2.39745	f	1	f									f	f	f	f	f	f	f		f	f	f
1082	innate immunity	-3.85616	SRBP2_HUMAN	Q12772	SREBF2 BHLHD2 SREBP2	Sterol regulatory element-binding protein 2 (SREBP-2) (Class D basic helix-loop-helix protein 2) (bHLHd2) (Sterol regulatory element-binding transcription factor 2) [Cleaved into: Processed sterol regulatory element-binding protein 2]	[21408089]SREBF2 is a key transcriptional regulator of sterol biosynthesis in lipid metabolism, and SREBP2 protein levels in macrophages are negatively regulated by type I interferon signalling during viral infection. (Demonstrated in murine model)				0.549	t	-1.40285	0	f	2.83256	f	1	f									f	f	f	f	f	f	f		f	f	f
1083	non-RLR genes	-3.85616	TCP4_HUMAN	P53999	SUB1 PC4 RPO2TC1	Activated RNA polymerase II transcriptional coactivator p15 (Positive cofactor 4) (PC4) (SUB1 homolog) (p14)		0.818325	0.937779	0.918367	1	t	-2.32745	0	f	2.2801	f	1	f									f	f	f	f	f	f	f		f	f	f
1084	non-RLR genes	-3.85616	TGFB1_HUMAN	P01137	TGFB1 TGFB	Transforming growth factor beta-1 (TGF-beta-1) [Cleaved into: Latency-associated peptide (LAP)]		0.818735	0.937607	0.918367	0.67	t	-0.8561	0.303507	f	2.71281	f	1	f									f	f	f	f	f	f	f		f	f	f
1085	non-RLR genes	-3.85616	TRA2B_HUMAN	P62995	TRA2B SFRS10	Transformer-2 protein homolog beta (TRA-2 beta) (TRA2-beta) (hTRA2-beta) (Splicing factor, arginine/serine-rich 10) (Transformer-2 protein homolog B)		0.819143	0.937436	0.918367	1	t	-1.51875	0	f	3.62978	f	1	f									f	f	f	f	f	f	f		f	f	f
1086	non-RLR genes	-3.85616	UBA1_HUMAN	P22314	UBA1 A1S9T UBE1	Ubiquitin-like modifier-activating enzyme 1 (Protein A1S9) (Ubiquitin-activating enzyme E1)		0.819549	0.937264	0.918367	0.368	t	-0.6789	0	f	3.22986	f	1	f									f	f	f	f	f	f	f		f	f	f
1087	non-RLR genes	-3.85616	VPS72_HUMAN	Q15906	VPS72 TCFL1 YL1	Vacuolar protein sorting-associated protein 72 homolog (Protein YL-1) (Transcription factor-like 1)		0.819953	0.937092	0.918367	1	t	-0.445	0	f	3.34086	f	1	f									f	f	f	f	f	f	f		f	f	f
1088	other	-3.85752	FGOP2_HUMAN	Q9NVK5	FGFR1OP2 HSPC123	FGFR1 oncogene partner 2					1	f	-3.34025	0	f	2.1013	t	0	f	1								f	f	f	f	f	f	f		f	f	f
1089	non-RLR genes	-3.85752	STK24_HUMAN	Q9Y6E0	STK24 MST3 STK3	Serine/threonine-protein kinase 24 (EC 2.7.11.1) (Mammalian STE20-like protein kinase 3) (MST-3) (STE20-like kinase MST3) [Cleaved into: Serine/threonine-protein kinase 24 36 kDa subunit (Mammalian STE20-like protein kinase 3 N-terminal) (MST3/N); Serine/threonine-protein kinase 24 12 kDa subunit (Mammalian STE20-like protein kinase 3 C-terminal) (MST3/C)]		0.820356	0.93692	0.918367	1	f	-2.92915	0	f	2.23837	t	0	f	2								f	f	f	f	f	f	f		f	f	f
1090	other	-3.85752	TAOK3_HUMAN	Q9H2K8	TAOK3 DPK JIK KDS MAP3K18	Serine/threonine-protein kinase TAO3 (EC 2.7.11.1) (Cutaneous T-cell lymphoma-associated antigen HD-CL-09) (CTCL-associated antigen HD-CL-09) (Dendritic cell-derived protein kinase) (JNK/SAPK-inhibitory kinase) (Jun kinase-inhibitory kinase) (Kinase from chicken homolog A) (hKFC-A) (Thousand and one amino acid protein 3)					1	f	-4.9711	0.26197	f	2.13244	t	0	f	1								f	f	f	f	f	f	f		f	f	f
1091	other	-3.86346	IL27B_HUMAN	Q14213	EBI3 IL27B	Interleukin-27 subunit beta (IL-27 subunit beta) (IL-27B) (Epstein-Barr virus-induced gene 3 protein) (EBV-induced gene 3 protein)					1	f	-1.17345	1.02862	f	2.17376	f	2	f									f	f	t	f	f	f	f		f	f	f
1092	other	-3.86346	KLF6_HUMAN	Q99612	KLF6 BCD1 COPEB CPBP ST12	Krueppel-like factor 6 (B-cell-derived protein 1) (Core promoter element-binding protein) (GC-rich sites-binding factor GBF) (Proto-oncogene BCD1) (Suppressor of tumorigenicity 12 protein) (Transcription factor Zf9)					1	f	-0.80265	1.4889	f	2.75277	f	2	f									f	f	t	f	f	f	f		f	f	f
1093	non-RLR genes	-3.86711	FUMH_HUMAN	P07954	FH	Fumarate hydratase, mitochondrial (Fumarase) (EC 4.2.1.2)		0.820756	0.936748	0.918367	1	f	-0.68795	0.605358	t	2.10783	f	1	f	1								f	f	f	f	f	f	f		f	f	f
1094	non-RLR genes	-3.88109	RBBP6_HUMAN	Q7Z6E9	RBBP6 P2PR PACT RBQ1 My038	E3 ubiquitin-protein ligase RBBP6 (EC 6.3.2.-) (Proliferation potential-related protein) (Protein P2P-R) (Retinoblastoma-binding Q protein 1) (RBQ-1) (Retinoblastoma-binding protein 6) (p53-associated cellular protein of testis)		0.821155	0.936576	0.918367	1	f	-0.6157	0.669124	f	1.80683	t	2	f									f	f	f	f	f	f	f		f	f	t
1095	non-RLR genes	-3.88129	COX2_HUMAN	P00403	MT-CO2 COII COXII MTCO2	Cytochrome c oxidase subunit 2 (Cytochrome c oxidase polypeptide II)		0.821552	0.936404	0.918367		t			f	1.579	f		f	1								f	f	f	f	f	f	f		f	f	f
1096	non-RLR genes	-3.88297	ATPO_HUMAN	P48047	ATP5O ATPO	ATP synthase subunit O, mitochondrial (Oligomycin sensitivity conferral protein) (OSCP)		0.821948	0.936232	0.918367	0.055	t		0	f	0.341702	f		f	3								f	f	f	f	f	f	f		f	f	f
1097	non-RLR genes	-3.88442	DSS1_HUMAN	P60896	SHFM1 DSS1 SHFDG1	26S proteasome complex subunit DSS1 (Deleted in split hand/split foot protein 1) (Split hand/foot deleted protein 1) (Split hand/foot malformation type 1 protein)		0.822341	0.936061	0.918367	1	f	-0.1641	0	f	1.70537	f	2	t									f	f	f	f	f	f	f		f	f	f
1098	TLR, CLR, NLR, cytDNA	-3.88564	CASP5_HUMAN	P51878	CASP5 ICH3	Caspase-5 (CASP-5) (EC 3.4.22.58) (ICE(rel)-III) (Protease ICH-3) (Protease TY) [Cleaved into: Caspase-5 subunit p20; Caspase-5 subunit p10]					0.000676	f		0	f	2.2703	t		f									f	f	t	f	f	f	f		f	f	f
1099	innate immunity	-3.89224	HSP71_HUMAN	P08107	HSPA1A HSPA1; HSPA1B	Heat shock 70 kDa protein 1A/1B (Heat shock 70 kDa protein 1/2) (HSP70-1/HSP70-2) (HSP70.1/HSP70.2)	[21448922]HSPA1A is secreted into the extracellular space during exercise-induced stress and increases the intracellular levels of cAMP, which acts as an "intracellular danger signal" to activate neutrophils.				1	t	-2.69305	0.827804	f	1.62083	f	0	f	1								f	f	t	f	f	f	f		f	f	f
1100	non-RLR genes	-3.89224	ROA0_HUMAN	Q13151	HNRNPA0 HNRPA0	Heterogeneous nuclear ribonucleoprotein A0 (hnRNP A0)		0.822733	0.935889	0.918367	1	t	-2.96215	0.973466	f	1.1377	f	0	f	1								f	f	f	f	f	f	f	1	f	f	f
1101	non-RLR genes	-3.89224	SMC2_HUMAN	O95347	SMC2 CAPE SMC2L1 PRO0324	Structural maintenance of chromosomes protein 2 (SMC protein 2) (SMC-2) (Chromosome-associated protein E) (hCAP-E) (XCAP-E homolog)		0.823123	0.935717	0.918367	1	t	-3.4773	0.978332	f	1.63702	f	0	f	1								f	f	f	f	f	f	f		f	f	f
1102	other	-3.89508	TPD52_HUMAN	P55327	TPD52	Tumor protein D52 (Protein N8)					0.0608	t	-8.83575	0	f	2.64511	f	0	f	1								f	f	f	f	f	f	f		f	f	f
1103	non-RLR genes	-3.8964	TYPH_HUMAN	P19971	TYMP ECGF1	Thymidine phosphorylase (TP) (EC 2.4.2.4) (Gliostatin) (Platelet-derived endothelial cell growth factor) (PD-ECGF) (TdRPase)		0.823512	0.935545	0.918367	1	f		1.42655	f	5.32698	f		f									t	f	f	f	f	f	f		f	f	f
1104	other	-3.90159	TRI37_HUMAN	O94972	TRIM37 KIAA0898 MUL POB1	E3 ubiquitin-protein ligase TRIM37 (EC 6.3.2.-) (Mulibrey nanism protein) (Tripartite motif-containing protein 37)					0.905	f	-1.6733	0	f	1.08252	t	0	f	4								f	f	f	f	f	t	t		f	f	f
1105	non-RLR genes	-3.90681	BEX3_HUMAN	Q00994	NGFRAP1 BEX3 DXS6984E NADE	Protein BEX3 (Brain-expressed X-linked protein 3) (Nerve growth factor receptor-associated protein 1) (Ovarian granulosa cell 13.0 kDa protein HGR74) (p75NTR-associated cell death executor)		0.823898	0.935373	0.918367		f		0	f	0.208267	f	0	t	3								f	f	f	f	f	f	f		f	f	f
1106	non-RLR genes	-3.90958	K1967_HUMAN	Q8N163	KIAA1967 DBC1	Protein KIAA1967 (Deleted in breast cancer gene 1 protein) (DBC-1) (DBC.1) (p30 DBC)		0.824283	0.935201	0.918367	1	t	-2.2033	0	f	0.41509	f	0	f	7								f	f	f	f	f	f	f	4	f	f	f
1107	non-RLR genes	-3.90958	PYR1_HUMAN	P27708	CAD	CAD protein [Includes: Glutamine-dependent carbamoyl-phosphate synthase (EC 6.3.5.5); Aspartate carbamoyltransferase (EC 2.1.3.2); Dihydroorotase (EC 3.5.2.3)]		0.824667	0.935029	0.918367	0.407	t	-0.3894	0.454034	f	0.823953	f	0	f	8								f	f	f	f	f	f	f		f	f	f
1108	non-RLR genes	-3.90958	RL23_HUMAN	P62829	RPL23	60S ribosomal protein L23 (60S ribosomal protein L17)		0.825049	0.934857	0.918367	1	t	0	0	f	0.614886	f	0	f	5								f	f	f	f	f	f	f	5	f	f	f
1109	RLR genes	-3.91565	RN125_HUMAN	Q96EQ8	RNF125	E3 ubiquitin-protein ligase RNF125 (EC 6.3.2.-) (RING finger protein 125) (T-cell RING activation protein 1) (TRAC-1)	[17460044]RNF125 is an ubiquitin ligase which negatively regulates RIG-I signalling by conjugating ubiquitin to DDX58 and MDA5 and IPS1, tagging them for proteosomal degradation	0.821853	0.934857	0.938776	1	f	-10.9521	0	f	1.37326	t	0	f									f	f	f	f	f	f	f		f	f	f
1110	other	-3.92773	IF44L_HUMAN	Q53G44	IFI44L C1orf29 GS3686	Interferon-induced protein 44-like					0.301	f	-8.74505	3.69242	f	4.10013	f	0	f									t	t	t	f	f	f	f		t	f	f
1111	other	-3.9322	MECP2_HUMAN	P51608	MECP2	Methyl-CpG-binding protein 2 (MeCp-2 protein) (MeCp2)					1	f	-10.0093	0	f	3.00744	f	2	f									f	f	f	f	f	f	f		f	f	f
1112	other	-3.9322	MKLN1_HUMAN	Q9UL63	MKLN1	Muskelin					1	f	-11.199	0	f	2.82719	f	2	f									f	f	f	f	f	f	f		f	f	f
1113	other	-3.9322	PHAR2_HUMAN	O75167	PHACTR2 C6orf56 KIAA0680	Phosphatase and actin regulator 2					0.549	f	-10.3813	0	f	2.95939	f	2	f									f	f	f	f	f	f	f		f	f	f
1114	other	-3.9322	RFIP2_HUMAN	Q7L804	RAB11FIP2 KIAA0941	Rab11 family-interacting protein 2 (Rab11-FIP2) (NRip11)					1	f	-12.2691	0	f	2.04978	f	2	f									f	f	f	f	f	f	f		f	f	f
1115	other	-3.93293	COT1_HUMAN	P10589	NR2F1 EAR3 ERBAL3 TFCOUP1	COUP transcription factor 1 (COUP-TF1) (COUP transcription factor I) (COUP-TF I) (Nuclear receptor subfamily 2 group F member 1) (V-erbA-related protein 3) (EAR-3)					1	t	-0.1215	0.328722	t	1.03817	f	1	f									f	f	f	f	f	f	f		f	f	f
1116	other	-3.93293	ERR1_HUMAN	P11474	ESRRA ERR1 ESRL1 NR3B1	Steroid hormone receptor ERR1 (Estrogen receptor-like 1) (Estrogen-related receptor alpha) (ERR-alpha) (Nuclear receptor subfamily 3 group B member 1)					0.449	t	-1.33985	0	t	1.58494	f	1	f									f	f	f	f	f	f	f		f	f	f
1117	other	-3.93478	ALO17_HUMAN	Q9HCF4	KIAA1618 ALO17	Protein ALO17 (ALK lymphoma oligomerization partner on chromosome 17)						f		1.96296	f	4.76571	f	0	f									t	f	f	f	f	f	f		f	f	f
1118	innate immunity	-3.95186	IL18_HUMAN	Q14116	IL18 IGIF IL1F4	Interleukin-18 (IL-18) (Iboctadekin) (Interferon gamma-inducing factor) (IFN-gamma-inducing factor) (Interleukin-1 gamma) (IL-1 gamma)	[20195505]IL18 and IL1B are important pro-inflammatory cytokines that activates monocytes, macropages, and neutrophils, as well as induce the Th1 and Th17 adaptive cellular responses.					t	-0.583	0.618069	f	1.19478	f	1	f									f	f	f	f	f	f	f		f	f	f
1119	non-RLR genes	-3.95654	JKAMP_HUMAN	Q9P055	JKAMP C14orf100 JAMP CDA06 HSPC213 HSPC327	JNK1/MAPK8-associated membrane protein (JKAMP) (JNK1-associated membrane protein) (JAMP) (Medulloblastoma antigen MU-MB-50.4)		0.822239	0.934685	0.938776		f	-3.56755	0.224195	f	1.82036	f	0	t	1								f	f	f	f	f	f	f		f	f	f
1120	non-RLR genes	-3.97585	NAB1_HUMAN	Q13506	NAB1	NGFI-A-binding protein 1 (EGR-1-binding protein 1) (Transcriptional regulatory protein p54)		0.822623	0.934514	0.938776	1	f	-4.82665	0.274499	f	5.87769	f	2	f									f	f	f	f	f	f	f		f	f	f
1121	other	-3.97585	RASF5_HUMAN	Q8WWW0	RASSF5 NORE1 RAPL	Ras association domain-containing protein 5 (New ras effector 1) (Regulator for cell adhesion and polarization enriched in lymphoid tissues) (RAPL)					0.301	f	-4.09615	0.42615	f	5.74351	f	2	f									f	f	f	f	f	f	f		f	f	f
1122	non-RLR genes	-3.97765	CHD1L_HUMAN	Q86WJ1	CHD1L ALC1	Chromodomain-helicase-DNA-binding protein 1-like (EC 3.6.4.12) (Amplified in liver cancer protein 1)		0.823005	0.934342	0.938776	0.497	f	-1.16425	0	f	2.62159	t	1	f									f	f	f	f	f	f	f		f	f	f
1123	other	-3.97765	CLK2_HUMAN	P49760	CLK2	Dual specificity protein kinase CLK2 (EC 2.7.12.1) (CDC-like kinase 2)					1	f	-0.81045	0	f	3.65834	t	1	f									f	f	f	f	f	f	f		f	f	f
1124	other	-3.97765	DTX3_HUMAN	Q8N9I9	DTX3 RNF154	Protein deltex-3 (Deltex3) (RING finger protein 154)					1	f	-0.66005	0	f	3.12404	t	1	f									f	f	f	f	f	f	f		f	f	f
1125	non-RLR genes	-3.97765	FEM1B_HUMAN	Q9UK73	FEM1B F1AA KIAA0396	Protein fem-1 homolog B (FEM1b) (FEM1-beta) (Fem-1-like death receptor-binding protein alpha) (Fem-1-like in apoptotic pathway protein alpha) (F1A-alpha)		0.823385	0.93417	0.938776	1	f	-0.1932	0	f	2.52125	t	1	f									f	f	f	f	f	f	f		f	f	f
1126	other	-3.97765	PXK_HUMAN	Q7Z7A4	PXK	PX domain-containing protein kinase-like protein (Modulator of Na,K-ATPase) (MONaKA)					1	f	-0.5194	0.21365	f	2.05231	t	1	f									t	f	f	f	f	f	f		f	f	f
1127	other	-3.97765	STK36_HUMAN	Q9NRP7	STK36 KIAA1278	Serine/threonine-protein kinase 36 (EC 2.7.11.1) (Fused homolog)					0.273	f	-1.62205	0	f	3.01806	t	1	f									f	f	f	f	f	f	f		f	f	f
1128	other	-3.97765	TRIM3_HUMAN	O75382	TRIM3 BERP RNF22 RNF97	Tripartite motif-containing protein 3 (Brain-expressed RING finger protein) (RING finger protein 22) (RING finger protein 97)					0.67	f	-0.78695	0	f	2.63429	t	1	f									f	f	f	f	f	t	f		f	f	f
1129	non-RLR genes	-3.98412	1433B_HUMAN	P31946	YWHAB	14-3-3 protein beta/alpha (Protein 1054) (Protein kinase C inhibitor protein 1) (KCIP-1) [Cleaved into: 14-3-3 protein beta/alpha, N-terminally processed]		0.823764	0.933998	0.938776	1	t	-5.44995	0	f	2.44758	f	0	f	1								f	f	f	t	f	f	f	2	f	f	f
1130	other	-3.98412	2AAB_HUMAN	P30154	PPP2R1B	Serine/threonine-protein phosphatase 2A 65 kDa regulatory subunit A beta isoform (PP2A subunit A isoform PR65-beta) (PP2A subunit A isoform R1-beta)					1	t	-5.51195	0	f	2.79915	f	0	f	1								f	f	f	f	f	f	f		f	f	f
1131	non-RLR genes	-3.98412	CALX_HUMAN	P27824	CANX	Calnexin (IP90) (Major histocompatibility complex class I antigen-binding protein p88) (p90)		0.824141	0.933826	0.938776	1	t	-5.79615	0	f	3.91497	f	0	f	1								f	f	f	f	f	f	f		f	f	f
1132	innate immunity	-3.98412	FOXO3_HUMAN	O43524	FOXO3 FKHRL1 FOXO3A	Forkhead box protein O3 (AF6q21 protein) (Forkhead in rhabdomyosarcoma-like 1)	[19050264]FOXO3 is a transcriptional activator which targets genes FAS ligand and TNFSF10 (TRAIL), involved in the extrinsic apoptotic pathway, and BBC3 (PUMA), PMAIP1 (Noxa), and BCL2L11 (Bim), which are part of the intrinsic apoptotic pathway.|[20739833]FOXO3, along with AKT, is involved in TLR9-mediated anti-apoptosis and is a distinct regulator for FLICE-like inhibitory protein (FLIP) express…				1	t	-7.4162	0	f	3.26759	f	0	f	2								f	f	f	f	f	f	f		f	f	f
1133	other	-3.98412	IMA3_HUMAN	O00505	KPNA3 QIP2	Importin subunit alpha-3 (Importin alpha Q2) (Qip2) (Karyopherin subunit alpha-3) (SRP1-gamma)					1	t	-5.739	0	f	2.6646	f	0	f	2								f	f	f	f	f	f	f	3	f	f	f
1134	non-RLR genes	-3.98412	PSMF1_HUMAN	Q92530	PSMF1	Proteasome inhibitor PI31 subunit (hPI31)		0.824517	0.933654	0.938776	1	t	-5.64285	0.336269	f	3.56171	f	0	f	1								f	f	f	f	f	f	f		f	f	f
1135	non-RLR genes	-3.98412	RAB14_HUMAN	P61106	RAB14	Ras-related protein Rab-14		0.824891	0.933482	0.938776	1	t	-7.32875	0	f	3.73136	f	0	f	1								f	f	f	f	f	f	f		f	f	f	[22610502]Immune reponse to smallpox (secreted IFN-alpha)
1136	other	-3.98412	TPM3_HUMAN	P06753	TPM3	Tropomyosin alpha-3 chain (Gamma-tropomyosin) (Tropomyosin-3) (Tropomyosin-5) (hTM5)					1	t	-9.2069	0	f	2.57383	f	0	f	2								f	f	f	f	f	f	f		f	f	f
1137	other	-3.98412	UBQL4_HUMAN	Q9NRR5	UBQLN4 C1orf6 UBIN	Ubiquilin-4 (Ataxin-1 ubiquitin-like-interacting protein A1U)					1	t	-6.4142	0.18853	f	2.34517	f	0	f	2								f	f	f	f	f	f	f		f	f	f
1138	other	-3.99022	EF1A3_HUMAN	Q5VTE0	EEF1A1P5 EEF1AL3	Putative elongation factor 1-alpha-like 3 (EF-1-alpha-like 3) (Eukaryotic elongation factor 1 A-like 3) (eEF1A-like 3) (Eukaryotic translation elongation factor 1 alpha-1 pseudogene 5)						t			f		f	1	f									f	f	f	f	f	f	f	10	f	f	f
1139	non-RLR genes	-3.99116	SSRD_HUMAN	P51571	SSR4 TRAPD	Translocon-associated protein subunit delta (TRAP-delta) (Signal sequence receptor subunit delta) (SSR-delta)		0.825264	0.93331	0.938776		t		0	f	2.78248	f	0	f	1								f	f	f	f	f	f	f		f	f	f
1140	other	-3.99672	CDK18_HUMAN	Q07002	CDK18 PCTK3	Cyclin-dependent kinase 18 (EC 2.7.11.22) (Cell division protein kinase 18) (PCTAIRE-motif protein kinase 3) (Serine/threonine-protein kinase PCTAIRE-3)					1	f	-1.3908	0.59352	f	4.50646	t	0	f									f	f	t	f	f	f	f		f	f	f
1141	other	-4.00185	NIBAN_HUMAN	Q9BZQ8	FAM129A C1orf24 NIBAN GIG39	Protein Niban (Cell growth-inhibiting gene 39 protein) (Protein FAM129A)					0.0015	f	-5.8719	1.33149	f	1.849	f	1	f									f	f	f	f	f	f	f		f	f	f
1142	innate immunity	-4.00306	IL4RA_HUMAN	P24394	IL4R IL4RA 582J2.1	Interleukin-4 receptor subunit alpha (IL-4 receptor subunit alpha) (IL-4R subunit alpha) (IL-4R-alpha) (IL-4RA) (CD antigen CD124) [Cleaved into: Soluble interleukin-4 receptor subunit alpha (Soluble IL-4 receptor subunit alpha) (Soluble IL-4R-alpha) (sIL4Ralpha/prot) (IL-4-binding protein) (IL4-BP)]	[8609418]IL4R is utilized by IL13 to induce phosphorylation and activation of JAK2 in human colon carcinoma cell lines.|[21825018]The IL4R signalling pathway contributes to the heightened susceptibility of mice co-infected with Mycobacterium tuberculosis and the intestinal helminth, Nippostrongylus brasiliensis. (Demonstrated in mice)				0.0091	t	-1.02785	0.579	f	3.10107	f	0	f									f	f	f	f	f	f	f		f	f	f
1143	non-RLR genes	-4.00437	S6A14_HUMAN	Q9UN76	SLC6A14	Sodium- and chloride-dependent neutral and basic amino acid transporter B(0+) (Amino acid transporter ATB0+) (Solute carrier family 6 member 14)		0.825634	0.933139	0.938776		f	-6.16255	1.80391	f	1.02664	f	1	f									f	f	f	f	f	f	f		f	f	f
1144	other	-4.005	FHL2_HUMAN	Q14192	FHL2 DRAL SLIM3	Four and a half LIM domains protein 2 (FHL-2) (LIM domain protein DRAL) (Skeletal muscle LIM-protein 3) (SLIM-3)					1	t	-1.73615	0.683314	f	0.536847	f	1	f	1								f	f	f	f	f	f	f		f	f	f
1145	other	-4.005	H10_HUMAN	P07305	H1F0 H1FV	Histone H1.0 (Histone H1') (Histone H1(0))					1	t	-2.38305	0.853461	f	0.62268	f	1	f	1								f	f	f	f	f	f	f		f	f	f
1146	innate immunity	-4.005	IMDH2_HUMAN	P12268	IMPDH2 IMPD2	Inosine-5'-monophosphate dehydrogenase 2 (IMP dehydrogenase 2) (IMPD 2) (IMPDH 2) (EC 1.1.1.205) (IMPDH-II)	[21460227]IMPDH2 proteins are rapidly recruited to the lipid raft of monocytes after lipopeptide stimulation, and play an essential role in the negative regulation of TLR2 signalling by modulating PI3K activity.				1	t	0	0.624221	f	0.363518	f	1	f	2								f	f	f	f	f	f	f		f	f	f
1147	non-RLR genes	-4.00954	DUS5_HUMAN	Q16690	DUSP5 VH3	Dual specificity protein phosphatase 5 (EC 3.1.3.16) (EC 3.1.3.48) (Dual specificity protein phosphatase hVH3)		0.826004	0.932967	0.938776	0.607	f	-2.41115	1.44978	f	3.56243	f	3	f									t	f	t	f	f	f	f		f	f	f
1148	other	-4.01238	STRBP_HUMAN	Q96SI9	STRBP SPNR	Spermatid perinuclear RNA-binding protein					1	t	-1.56345	0.626258	f	1.82932	f	1	f									f	f	f	f	f	f	f		f	f	f
1149	other	-4.01238	ZMAT3_HUMAN	Q9HA38	ZMAT3 PAG608 WIG1	Zinc finger matrin-type protein 3 (Zinc finger protein WIG-1) (p53-activated gene 608 protein)					1	t	-1.6482	0.568828	f	1.32321	f	1	f									f	f	f	f	f	f	f		f	f	f
1150	other	-4.01374	DDX46_HUMAN	Q7L014	DDX46 KIAA0801	Probable ATP-dependent RNA helicase DDX46 (EC 3.6.4.13) (DEAD box protein 46) (PRP5 homolog)					1	f	-4.5556	0.676279	f	1.16171	t	0	f	1								f	f	f	f	f	f	f		f	f	f
1151	other	-4.02066	EF2K_HUMAN	O00418	EEF2K	Eukaryotic elongation factor 2 kinase (eEF-2 kinase) (eEF-2K) (EC 2.7.11.20) (Calcium/calmodulin-dependent eukaryotic elongation factor 2 kinase)					1	f	-6.42945	0.594327	f	0.966461	f	1	f	6								f	f	f	f	f	f	f		f	f	f
1152	non-RLR genes	-4.02097	CN166_HUMAN	Q9Y224	C14orf166 CGI-99	UPF0568 protein C14orf166		0.826371	0.932795	0.938776	1	t	-0.2428	0	f	0.592835	f	0	t									f	f	f	f	f	f	f	2	f	f	f
1153	non-RLR genes	-4.04019	DUS4_HUMAN	Q13115	DUSP4 MKP2 VH2	Dual specificity protein phosphatase 4 (EC 3.1.3.16) (EC 3.1.3.48) (Dual specificity protein phosphatase hVH2) (Mitogen-activated protein kinase phosphatase 2) (MAP kinase phosphatase 2) (MKP-2)		0.826738	0.932623	0.938776	0.819	f	-1.1364	1.12498	f	1.48756	f	0	f	3								f	f	t	f	f	f	f		f	f	f
1154	innate immunity	-4.04057	PTPRC_HUMAN	P08575	PTPRC CD45	Receptor-type tyrosine-protein phosphatase C (EC 3.1.3.48) (Leukocyte common antigen) (L-CA) (T200) (CD antigen CD45)	[11201744]PTPRC (CD45) suppresses JAK (Janus kinase) kinases and negatively regulates cytokine receptor signaling by regulating interleukin-3-mediated cellular proliferation, erythropoietin-dependent haematopoiesis and antiviral responses in vitro and in vivo.				3.1e-12	t	-1.88155	0	f	4.47828	f	0	f									f	f	f	f	f	f	f		f	f	f
1155	other	-4.05074	H2A2B_HUMAN	Q8IUE6	HIST2H2AB	Histone H2A type 2-B					1	t			f		f	1	f									f	f	f	f	f	f	f		f	f	f
1156	other	-4.05168	LA_HUMAN	P05455	SSB	Lupus La protein (La autoantigen) (La ribonucleoprotein) (Sjoegren syndrome type B antigen) (SS-B)					1	t		0	f	2.64999	f	0	f	2								f	f	t	t	f	f	f	1	f	f	f
1157	innate immunity	-4.05168	PCBP2_HUMAN	Q15366	PCBP2	Poly(rC)-binding protein 2 (Alpha-CP2) (Heterogeneous nuclear ribonucleoprotein E2) (hnRNP E2)	[19881509]PCBP2 is a negative regulator in MAVS-mediated antiviral signalling that recruits the HECT domain-containing E3 ligase ITCH (AIP4) to polyubiquitinate and degrade MAVS.|[22105485]PCBP2 synergizes with PCBP1 in MAVS inhibition but PCBP2 shows low basal expression with rapid induction after infection while PCBP1 is stably and abundantly expressed.				1	t		0	f	3.86464	f	0	f	1								f	f	f	f	f	f	f	1	f	f	f
1158	non-RLR genes	-4.05168	PSB1_HUMAN	P20618	PSMB1 PSC5	Proteasome subunit beta type-1 (EC 3.4.25.1) (Macropain subunit C5) (Multicatalytic endopeptidase complex subunit C5) (Proteasome component C5) (Proteasome gamma chain)		0.827102	0.932451	0.938776	0.741	t		0	f	2.11816	f	0	f	1								f	f	f	f	f	f	f		f	f	f
1159	non-RLR genes	-4.05168	PSB2_HUMAN	P49721	PSMB2	Proteasome subunit beta type-2 (EC 3.4.25.1) (Macropain subunit C7-I) (Multicatalytic endopeptidase complex subunit C7-I) (Proteasome component C7-I)		0.827465	0.932279	0.938776	1	t		0	f	2.50356	f	0	f	1								f	f	f	f	f	f	f		f	f	f
1160	non-RLR genes	-4.05168	UB2L3_HUMAN	P68036	UBE2L3 UBCE7 UBCH7	Ubiquitin-conjugating enzyme E2 L3 (EC 6.3.2.19) (L-UBC) (UbcH7) (Ubiquitin carrier protein L3) (Ubiquitin-conjugating enzyme E2-F1) (Ubiquitin-protein ligase L3)		0.827827	0.932107	0.938776	1	t		0	f	2.47925	f	0	f	2								f	f	f	f	f	f	f		f	f	f
1161	other	-4.05864	IGHG1_HUMAN	P01857	IGHG1	Ig gamma-1 chain C region						t		0	f		f		f	1								f	f	f	f	f	f	f	1	f	f	f
1162	other	-4.05864	TBA4B_HUMAN	Q9H853	TUBA4B TUBA4	Putative tubulin-like protein alpha-4B (Alpha-tubulin 4B)						t		0	f		f		f	1								f	f	f	f	f	f	f		f	f	f
1163	non-RLR genes	-4.06781	MATR3_HUMAN	P43243	MATR3 KIAA0723	Matrin-3		0.828187	0.931935	0.938776	1	f	-3.0511	0.266349	f	4.15489	f	2	f	2								f	f	f	f	f	f	f	2	f	f	f
1164	other	-4.07828	LPP_HUMAN	Q93052	LPP	Lipoma-preferred partner (LIM domain-containing preferred translocation partner in lipoma)					1	f	-12.5508	0	f	2.73446	f	4	f									f	f	f	f	f	f	f		f	f	f	[22610502]Immune reponse to smallpox (secreted IFN-alpha)
1165	non-RLR genes	-4.08728	BMAL2_HUMAN	Q8WYA1	ARNTL2 BHLHE6 BMAL2 CLIF MOP9 PASD9	Aryl hydrocarbon receptor nuclear translocator-like protein 2 (Basic-helix-loop-helix-PAS protein MOP9) (Brain and muscle ARNT-like 2) (CYCLE-like factor) (CLIF) (Class E basic helix-loop-helix protein 6) (bHLHe6) (Member of PAS protein 9) (PAS domain-containing protein 9)		0.828546	0.931763	0.938776	0.111	f		1.96055	f	2.8388	f		f									f	f	f	f	f	f	f		f	f	f
1166	other	-4.08873	GFAP_HUMAN	P14136	GFAP	Glial fibrillary acidic protein (GFAP)					0.247	t	-3.9814	0	f	0.648375	f	2	f	1								f	f	f	f	f	f	f		f	f	f
1167	other	-4.09202	HEAT2_HUMAN	Q86Y56	HEATR2	HEAT repeat-containing protein 2					1	f	-1.76145	0	f	2.14794	f		t									f	f	f	f	f	f	f		f	f	f
1168	non-RLR genes	-4.09477	DFFB_HUMAN	O76075	DFFB CAD DFF2 DFF40	DNA fragmentation factor subunit beta (EC 3.-.-.-) (Caspase-activated deoxyribonuclease) (CAD) (Caspase-activated DNase) (Caspase-activated nuclease) (CPAN) (DNA fragmentation factor 40 kDa subunit) (DFF-40)		0.828903	0.931592	0.938776	1	t	-3.6709	0	t	2.83027	f	0	f									f	f	f	f	f	f	f		f	f	f
1169	other	-4.09611	CCND1_HUMAN	P24385	CCND1 BCL1 PRAD1	G1/S-specific cyclin-D1 (B-cell lymphoma 1 protein) (BCL-1) (BCL-1 oncogene) (PRAD1 oncogene)					1	t	-4.4665	0	f	1.50978	f	2	f									f	f	f	f	f	f	f		f	f	f
1170	other	-4.09611	CSKI2_HUMAN	Q8WXE0	CASKIN2 KIAA1139	Caskin-2					0.497	t	-2.6427	0	f	1.91842	f	2	f									f	f	f	f	f	f	f		f	f	f
[truncated: 19,075 more rows]
