# Supplementary material for: Integrative Genomics-Based Discovery of Novel Regulators of the Innate Antiviral Response
Source: PLoS Comput Biol. 2015 Oct 20;11(10):e1004553. doi: 10.1371/journal.pcbi.1004553 (PMC4618338; doi:10.1371/journal.pcbi.1004553)
Supplement: S7 Table — Function enrichment (gene ontology, pathways, disease) was determined using the functional annotation tool of the DAVID suite version 6.7 [88] with default settings and a false discovery rate (q-value) of 0.01. In cases where multiple function terms form a cluster at medium stringency according to the ‘Functional Annotation Clustering’ view, only the term with the lowest q-value is shown for conciseness. Background: all human genes. (XLSX) [file pcbi.1004553.s021.xlsx]

## Sheet: Gene ontology
Grey rows indicate terms directly related to (antiviral) immunity
Source	Term	Number of top predictions with term	Percentage of top predictions with term	Fold enrichment	P value	q-value	Barplot [ -log10(q-value) ]
SP_PIR_KEYWORDS	serine/threonine-protein kinase	60	19.048	9.616	1.79e-40	2.4e-37	*************************************
SP_PIR_KEYWORDS	host-virus interaction	48	15.238	10.284	1.64e-33	2.2e-30	******************************
SP_PIR_KEYWORDS	phosphoprotein	223	70.794	1.875	6.4e-33	8.6e-30	*****************************
GOTERM_BP_FAT	GO:0042981~regulation of apoptosis	80	25.397	4.502	5.97e-31	1.05e-27	***************************
GOTERM_CC_FAT	GO:0005829~cytosol	87	27.619	3.441	2.98e-26	4.02e-23	**********************
GOTERM_BP_FAT	GO:0044093~positive regulation of molecular function	61	19.365	4.71	3.2e-24	5.62e-21	********************
SP_PIR_KEYWORDS	cytoplasm	130	41.27	2.382	1.15e-23	1.54e-20	********************
SP_PIR_KEYWORDS	ubl conjugation	50	15.873	5.192	2.87e-21	3.85e-18	*****************
GOTERM_BP_FAT	GO:0010033~response to organic substance	63	20	3.953	4.9e-21	8.6e-18	*****************
SP_PIR_KEYWORDS	acetylation	108	34.286	2.503	1.42e-20	1.9e-17	*****************
GOTERM_BP_FAT	GO:0010604~positive regulation of macromolecule metabolic process	68	21.587	3.59	1.71e-20	3.01e-17	*****************
GOTERM_BP_FAT	GO:0007243~protein kinase cascade	41	13.016	5.014	4.15e-17	7.28e-14	*************
GOTERM_BP_FAT	GO:0006955~immune response	54	17.143	3.541	8.85e-16	1.55e-12	************
SP_PIR_KEYWORDS	nucleus	132	41.905	1.882	6.29e-15	8.49e-12	***********
GOTERM_BP_FAT	GO:0034097~response to cytokine stimulus	20	6.349	11.454	5e-15	8.77e-12	***********
GOTERM_BP_FAT	GO:0010647~positive regulation of cell communication	36	11.429	4.951	8.57e-15	1.5e-11	***********
PANTHER_FAMILY	PTHR22985~SERINE/THREONINE PROTEIN KINASE	16	5.079	16.269	2.68e-14	3.24e-11	**********
GOTERM_BP_FAT	GO:0009615~response to virus	22	6.984	9.132	2.1e-14	3.68e-11	**********
GOTERM_BP_FAT	GO:0051098~regulation of binding	25	7.937	7.393	3.43e-14	6.02e-11	**********
GOTERM_CC_FAT	GO:0031981~nuclear lumen	71	22.54	2.576	4.52e-14	6.11e-11	**********
GOTERM_BP_FAT	GO:0042127~regulation of cell proliferation	53	16.825	3.047	7.04e-13	1.24e-09	*********
GOTERM_BP_FAT	GO:0007242~intracellular signaling cascade	69	21.905	2.486	1.53e-12	2.69e-09	*********
GOTERM_BP_FAT	GO:0009611~response to wounding	42	13.333	3.585	1.84e-12	3.24e-09	********
GOTERM_MF_FAT	GO:0019899~enzyme binding	40	12.698	3.496	1.42e-11	2.01e-08	********
PANTHER_FAMILY	PTHR11295~CDC2, MAP KINASE-RELATED	14	4.444	12.654	5.37e-11	6.51e-08	*******
GOTERM_BP_FAT	GO:0032268~regulation of cellular protein metabolic process	37	11.746	3.532	8.05e-11	1.41e-07	*******
GOTERM_MF_FAT	GO:0004697~protein kinase C activity	9	2.857	27.429	2.6e-10	3.68e-07	******
SP_PIR_KEYWORDS	Antiviral defense	13	4.127	12.804	3.03e-10	4.06e-07	******
GOTERM_BP_FAT	GO:0001836~release of cytochrome c from mitochondria	10	3.175	21.545	2.52e-10	4.43e-07	******
SP_PIR_KEYWORDS	isopeptide bond	25	7.937	4.786	5.74e-10	7.71e-07	******
GOTERM_BP_FAT	GO:0051091~positive regulation of transcription factor activity	14	4.444	10.557	4.53e-10	7.95e-07	******
GOTERM_BP_FAT	GO:0002684~positive regulation of immune system process	25	7.937	4.753	5.2e-10	9.13e-07	******
GOTERM_BP_FAT	GO:0051240~positive regulation of multicellular organismal process	25	7.937	4.636	8.65e-10	1.52e-06	******
GOTERM_BP_FAT	GO:0032880~regulation of protein localization	19	6.032	6.229	1.33e-09	2.34e-06	******
GOTERM_BP_FAT	GO:0051259~protein oligomerization	21	6.667	5.461	1.54e-09	2.71e-06	******
GOTERM_BP_FAT	GO:0048584~positive regulation of response to stimulus	24	7.619	4.601	2.36e-09	4.15e-06	*****
GOTERM_BP_FAT	GO:0008284~positive regulation of cell proliferation	32	10.159	3.497	2.55e-09	4.47e-06	*****
GOTERM_BP_FAT	GO:0002237~response to molecule of bacterial origin	15	4.762	7.891	5.11e-09	8.96e-06	*****
GOTERM_BP_FAT	GO:0051090~regulation of transcription factor activity	16	5.079	7.028	7.02e-09	1.23e-05	*****
GOTERM_CC_FAT	GO:0000267~cell fraction	49	15.556	2.38	1.87e-08	2.52e-05	*****
GOTERM_BP_FAT	GO:0010605~negative regulation of macromolecule metabolic process	42	13.333	2.589	3.45e-08	6.05e-05	****
GOTERM_CC_FAT	GO:0005625~soluble fraction	23	7.302	3.865	1.23e-07	0.000166	****
GOTERM_BP_FAT	GO:0033554~cellular response to stress	35	11.111	2.798	1.05e-07	0.000184	****
PANTHER_FAMILY	PTHR22986~MAPKK-RELATED SERINE/THREONINE PROTEIN KINASES	11	3.492	9.636	1.78e-07	0.000216	****
PANTHER_FAMILY	PTHR23097~TUMOR NECROSIS FACTOR RECEPTOR SUPERFAMILY MEMBER	8	2.54	17.52	2.32e-07	0.000282	****
SP_PIR_KEYWORDS	duplication	18	5.714	4.821	2.25e-07	0.000301	****
SP_PIR_KEYWORDS	mhc i	6	1.905	36.638	2.65e-07	0.000355	***
GOTERM_BP_FAT	GO:0032870~cellular response to hormone stimulus	16	5.079	5.443	2.3e-07	0.000405	***
GOTERM_BP_FAT	GO:0002252~immune effector process	16	5.079	5.402	2.54e-07	0.000447	***
GOTERM_BP_FAT	GO:0008633~activation of pro-apoptotic gene products	8	2.54	16.452	3.01e-07	0.000529	***
GOTERM_MF_FAT	GO:0019900~kinase binding	18	5.714	4.597	3.75e-07	0.000531	***
GOTERM_BP_FAT	GO:0048534~hemopoietic or lymphoid organ development	22	6.984	3.828	3.05e-07	0.000535	***
SP_PIR_KEYWORDS	inflammatory response	11	3.492	8.723	4.86e-07	0.000652	***
GOTERM_BP_FAT	GO:0040008~regulation of growth	25	7.937	3.317	5.48e-07	0.000962	***
GOTERM_BP_FAT	GO:0043331~response to dsRNA	8	2.54	14.478	8.02e-07	0.00141	***
GOTERM_BP_FAT	GO:0010608~posttranscriptional regulation of gene expression	19	6.032	4.074	9.88e-07	0.00173	***
GOTERM_BP_FAT	GO:0043281~regulation of caspase activity	12	3.81	6.873	1.18e-06	0.00207	***
GOTERM_BP_FAT	GO:0001666~response to hypoxia	15	4.762	5.065	1.49e-06	0.00262	***
GOTERM_BP_FAT	GO:0051272~positive regulation of cell motion	13	4.127	6.002	1.57e-06	0.00275	***
SP_PIR_KEYWORDS	helicase	13	4.127	5.924	2.07e-06	0.00278	***
GOTERM_CC_FAT	GO:0016605~PML body	8	2.54	12.752	2.24e-06	0.00303	***
GOTERM_MF_FAT	GO:0043028~caspase regulator activity	8	2.54	12.611	2.25e-06	0.00318	**
PANTHER_FAMILY	PTHR11801~SIGNAL TRANSDUCER AND ACTIVATOR OF TRANSCRIPTION	5	1.587	40.672	3.09e-06	0.00375	**
GOTERM_BP_FAT	GO:0046777~protein amino acid autophosphorylation	12	3.81	6.387	2.47e-06	0.00434	**
GOTERM_BP_FAT	GO:0014070~response to organic cyclic substance	14	4.444	5.235	2.58e-06	0.00454	**
GOTERM_MF_FAT	GO:0016563~transcription activator activity	26	8.254	2.899	3.52e-06	0.00497	**
GOTERM_BP_FAT	GO:0019221~cytokine-mediated signaling pathway	11	3.492	7.11	2.85e-06	0.00501	**
GOTERM_BP_FAT	GO:0050792~regulation of viral reproduction	7	2.222	15.081	4.46e-06	0.00783	**
SP_PIR_KEYWORDS	Proto-oncogene	16	5.079	4.248	6.1e-06	0.00819	**
GOTERM_BP_FAT	GO:0007568~aging	13	4.127	5.347	5.37e-06	0.00942	**
GOTERM_BP_FAT	GO:0048545~response to steroid hormone stimulus	17	5.397	4.006	5.39e-06	0.00946	**
GOTERM_BP_FAT	GO:0006605~protein targeting	18	5.714	3.788	5.57e-06	0.00978	**

## Sheet: Pathways
Grey rows indicate terms directly related to (antiviral) immunity
Source	Term	Number of top predictions with term	Percentage of top predictions with term	Fold enrichment	P value	q-value	Barplot [ -log10(q-value) ]
PANTHER_PATHWAY	P00006:Apoptosis signaling pathway	44	13.9683	7.01065	3.87414e-27	3.96108e-24	***********************
REACTOME_PATHWAY	REACT_578:Apoptosis	32	10.1587	6.3377	1.43774e-17	1.39086e-14	**************
KEGG_PATHWAY	hsa04210:Apoptosis	25	7.93651	7.81394	1.71675e-15	1.87628e-12	************
REACTOME_PATHWAY	REACT_11061:Signalling by NGF	32	10.1587	4.64525	1.77408e-13	1.71629e-10	**********
KEGG_PATHWAY	hsa05200:Pathways in cancer	43	13.6508	3.56487	1.87081e-13	2.10643e-10	**********
KEGG_PATHWAY	hsa04620:Toll-like receptor signaling pathway	24	7.61905	6.46159	6.31239e-13	7.10809e-10	*********
KEGG_PATHWAY	hsa04010:MAPK signaling pathway	36	11.4286	3.66641	1.41009e-11	1.58777e-08	********
PANTHER_PATHWAY	P00047:PDGF signaling pathway	33	10.4762	3.74741	2.3553e-11	2.40816e-08	********
PANTHER_PATHWAY	P00054:Toll receptor signaling pathway	19	6.03175	6.10196	3.69496e-10	3.77788e-07	******
PANTHER_PATHWAY	P00031:Inflammation mediated by chemokine and cytokine signaling pathway	41	13.0159	2.77208	7.02977e-10	7.18752e-07	******
REACTOME_PATHWAY	REACT_9417:Signaling by EGFR	15	4.7619	8.1539	1.02531e-09	9.91882e-07	******
KEGG_PATHWAY	hsa04062:Chemokine signaling pathway	27	8.57143	3.92619	2.28068e-09	2.56805e-06	******
KEGG_PATHWAY	hsa04650:Natural killer cell mediated cytotoxicity	22	6.98413	4.49801	9.0782e-09	1.02221e-05	*****
REACTOME_PATHWAY	REACT_6900:Signaling in Immune system	33	10.4762	2.94795	1.61958e-08	1.56678e-05	*****
KEGG_PATHWAY	hsa04621:NOD-like receptor signaling pathway	15	4.7619	6.57883	2.93491e-08	3.30471e-05	****
KEGG_PATHWAY	hsa05213:Endometrial cancer	13	4.12698	6.79813	2.30652e-07	0.000259714	****
KEGG_PATHWAY	hsa05222:Small cell lung cancer	16	5.07937	5.17953	2.58083e-07	0.000290601	****
REACTOME_PATHWAY	REACT_11045:Signaling by Wnt	14	4.44444	5.86368	3.39152e-07	0.000328094	***
KEGG_PATHWAY	hsa04310:Wnt signaling pathway	19	6.03175	3.42157	7.68575e-06	0.00865381	**

## Sheet: Disease
Listed are all terms with q-value < 0.05
Source	Term	Number of top predictions with term	Percentage of top predictions with term	Fold enrichment	P value	q-value	Barplot [ -log10(q-value) ]
GENETIC_ASSOCIATION_DB_DISEASE_CLASS	INFECTION	46	14.603	3.698	5e-16	4.11e-13	************
GENETIC_ASSOCIATION_DB_DISEASE	hepatitis B	16	5.079	9.16	2.96e-11	4.61e-08	*******
GENETIC_ASSOCIATION_DB_DISEASE_CLASS	IMMUNE	55	17.46	1.666	1.94e-05	0.0143	**
GENETIC_ASSOCIATION_DB_DISEASE	diabetes, type 1	22	6.984	2.763	2.31e-05	0.0359	*
