# Supplementary material for: Integrative Genomics-Based Discovery of Novel Regulators of the Innate Antiviral Response
Source: PLoS Comput Biol. 2015 Oct 20;11(10):e1004553. doi: 10.1371/journal.pcbi.1004553 (PMC4618338; doi:10.1371/journal.pcbi.1004553)
Supplement: S8 Table — (XLSX) [file pcbi.1004553.s022.xlsx]

## Sheet: RNAi validation screens results
Gene information						RNAi screen 1									RNAi screen 2
EntrezGeneID	UniprotID	UniprotAC	UniprotGeneNames	GeneSymbol	RLR rank	siRNA library	siRNA barcode	Fluc intensity replicate 1	Fluc intensity replicate 2	Fluc intensity replicate 3	Robust Z-score	Cell count	Cell count (% of negative controls)	Hit at stringent Z-score <-2 or >2	siRNA library	siRNA barcode(s)	Fluc intensity replicate 1	Fluc intensity replicate 2	Fluc intensity replicate 3	Robust Z-score	MTT replicate 1	MTT replicate 2	MTT replicate 3	MTT (% of negative controls)	Hit at stringent Z-score <-2 or >2
22938	SNW1_HUMAN	Q13573	SNW1 SKIIP SKIP	SKIIP	106	Dharmacon	1012663429	21140	24540	22670	-3.5987	3305	43.5527	TRUE	SIGMA	HU-10771-1	13790	12490	11540	-6.44278	0.723	0.774	0.767	94.5098	TRUE
1314	COPA_HUMAN	P53621	COPA	COPA	300	Dharmacon	1012667252	8270	8880	11810	-4.67716	3869.6	70.4588	TRUE	SIGMA	HU-02578-1	15780	16540	16390	-5.80009	0.378	0.446	0.425	53.125	TRUE
4296	M3K11_HUMAN	Q16584	MAP3K11 MLK3 PTK1 SPRK	MAP3K11	254	Dharmacon	1012660400	98720	105280	89500	-2.43325	9136	108.866	TRUE	AMBION	s8814; s8815; s8816	8360	12790	14880	-5.19582	0.678	0.642	0.692	81.6275	TRUE
984	CD11B_HUMAN	P21127	CDK11B CDC2L1 CDK11 PITSLREA PK58	CDC2L1	432	Dharmacon	1012659906	58620	57980	67750	-2.80207	2393	56.1408	TRUE	AMBION	s2732; s2733; s2734	11650	12230	15980	-5.0699	0.718	0.677	0.685	85.6802	TRUE
7415	TERA_HUMAN	P55072	VCP	VCP	214	Dharmacon	1012663343	43080	42970	45760	-3.64963	2238.4	40.7575	TRUE	SIGMA	HU-07199-1	27990	29380	27120	-4.37823	0.703	0.732	0.761	91.8954	TRUE
3313	GRP75_HUMAN	P38646	HSPA9 GRP75 HSPA9B	HSPA9B	167	Dharmacon	1012662738	45750	61190	75790	-3.57082	6135.2	111.712	TRUE	SIGMA	HU-01184-1	30710	32960	29660	-3.91205	0.698	0.789	0.748	93.5	TRUE
4928	NUP98_HUMAN	P52948	NUP98 ADAR2	NUP98	94	Dharmacon	1012660341	60060	65550	71070	-2.7645	4028	94.4985	TRUE	SIGMA	HU-08738-1	27570	29900	31470	-3.8018	0.641	0.666	0.65	81.25	TRUE
5684	PSA3_HUMAN	P25788	PSMA3 HC8 PSC8	PSMA3	151	Dharmacon	1012671215	55770	33380	51290	-2.87644	2494	58.5103	TRUE	SIGMA	HU-02095-1	22470	21450	25000	-3.70194	0.82	0.746	0.823	97.852	TRUE
352999	CF058_HUMAN	Q6P5S2	C6orf58	C6orf58	854	Dharmacon	1012661556	77390	97860	85850	-2.63686	5701.6	103.816	TRUE	SIGMA	HU-00097-1	24060	23590	23850	-3.33278	0.737	0.721	0.774	91.672	TRUE
10146	G3BP1_HUMAN	Q13283	G3BP1 G3BP	G3BP	282	Dharmacon	1012658261	54730	41380	49020	-2.73803	6131	80.7933	TRUE	SIGMA	HU-11324-1	31860	32740	35140	-3.31547	0.644	0.783	0.751	93.875	TRUE
23645	PR15A_HUMAN	O75807	PPP1R15A GADD34	PPP1R15A	389	Dharmacon	1012666692	105710	103950	85170	-2.30803	7436	135.397	TRUE	SIGMA	HU-12048-1	30880	31610	35750	-3.23464	0.739	0.778	0.774	96.6013	TRUE
5586	PKN2_HUMAN	Q16513	PKN2 PRK2 PRKCL2	PRKCL2	219	Dharmacon	1012659836	57290	55500	51560	-4.01485	1571	18.7202	TRUE	SIGMA	HU-08554-1	22160	24290	28600	-3.18252	0.748	0.703	0.758	89.3833	TRUE
10521	DDX17_HUMAN	Q92841	DDX17	DDX17	195	Dharmacon	1012661214	68680	54060	79660	-2.25255	5388	71.0022	TRUE	SIGMA	HU-00813-1	22860	25500	24440	-3.0033	0.8	0.791	0.814	98.2498	TRUE
9830	TRI14_HUMAN	Q14142	TRIM14 KIAA0129	TRIM14	491	Dharmacon	1012672953	82850	81500	80820	-2.16985	2290	53.7243	TRUE	SIGMA	HU-12266-1	26990	40400	38400	-2.88348	0.687	0.781	0.783	94.3237	TRUE
11140	CDC37_HUMAN	Q16543	CDC37 CDC37A	CDC37	165	Dharmacon	1012661523	63580	89560	76580	-3.04451	5159.2	93.9403	TRUE	SIGMA	HU-10455-1	33210	38940	39770	-2.70194	0.759	0.799	0.772	96.5	TRUE
23636	NUP62_HUMAN	P37198	NUP62	NUP62	47	Dharmacon	1012659902	31920	38240	43570	-3.49874	1401	32.868	TRUE	AMBION	s24247; s24248; s24249	22000	27270	32670	-2.57383	0.608	0.6	0.647	76.2873	TRUE
79650	CP057_HUMAN	Q9BQ65	C16orf57	FLJ13154	899	Dharmacon	1012669414	59550	81840	70450	-3.16346	4150.4	75.5717	TRUE	AMBION	s36010; s36011; s36012	24310	29450	29260	-2.3219	0.859	0.778	0.859	102.506	TRUE
23253	ANR12_HUMAN	Q6UB98	ANKRD12 ANCO2 KIAA0874	ANKRD12	426	Dharmacon	1012657030	96570	108900	85250	-2.61042	9762	116.325	TRUE	SIGMA	HU-09912-1	26650	30210	33670	-2.1908	0.824	0.791	0.822	99.2154	TRUE
79009	DDX50_HUMAN	Q9BQ39	DDX50	DDX50	858	Dharmacon	1012662244	50120	39330	50020	-2.7781	3382	44.5674	TRUE	SIGMA	HU-11199-1	37990	43670	44920	-2.0195	0.702	0.835	0.787	98.375	TRUE
10856	RUVB2_HUMAN	Q9Y230	RUVBL2 INO80J TIP48 TIP49B CGI-46	RUVBL2	70	Dharmacon	1012659192	238030	228530	217800	2.91515	6303	75.1072	TRUE	AMBION	s21307; s21308; s21309	15970	23550	26280	-3.33968	0.665	0.592	0.592	75.2702	FALSE
170954	PHTNS_HUMAN	Q6NYC8	KIAA1949 HKMT1098	KIAA1949	546	Dharmacon	1012665364	87660	100740	82020	-2.38959	7637.6	139.068	TRUE	AMBION	s46872; s46873; s46874	28390	31370	35900	-1.9907	0.699	0.673	0.715	85.569	FALSE
8202	NCOA3_HUMAN	Q9Y6Q9	NCOA3 AIB1 BHLHE42 RAC3 TRAM1	NCOA3	96	Dharmacon	1012658586	85300	82060	81060	-2.10592	2882	67.6129	TRUE	SIGMA	HU-07933-1	35440	39850	45140	-1.99034	0.657	0.773	0.753	93.3575	FALSE
9726	ZN646_HUMAN	O15015	ZNF646 KIAA0296	ZNF646	949	Dharmacon	1012664248	116980	122300	91830	-2.13559	5901.6	107.458	TRUE	SIGMA	HU-14617-1	39310	38650	47010	-1.99013	0.726	0.686	0.738	92.25	FALSE
3183	HNRPC_HUMAN	P07910	HNRNPC HNRPC	HNRPC	82	Dharmacon	1012662007	51650	67430	79880	-2.73477	4020	52.9749	TRUE	SIGMA	HU-13393-1	28740	30690	36850	-1.9487	0.695	0.655	0.703	83.2804	FALSE
11329	STK38_HUMAN	Q15208	STK38 NDR1	STK38	418	Dharmacon	1012660594	220350	197560	200500	2.19397	8068	96.1392	TRUE	SIGMA	HU-11937-1	27000	31660	28440	-1.94067	0.845	0.76	0.791	96.6306	FALSE
9683	N4BP1_HUMAN	O75113	N4BP1 KIAA0615	N4BP1	171	Dharmacon	1012656869	285840	212810	261690	2.50919	3081	72.2815	TRUE	SIGMA	HU-04283-1	37290	43890	46310	-1.8353	0.845	0.833	0.858	107.25	FALSE
1024	CDK8_HUMAN	P49336	CDK8	CDK8	259	Dharmacon	1012659797	266090	267610	249980	2.61134	4346	101.959	TRUE	SIGMA	HU-02398-1	39260	48060	46390	-1.8247	0.765	0.827	0.845	100	FALSE
1459	CSK22_HUMAN	P19784	CSNK2A2 CK2A2	CSNK2A2	249	Dharmacon	1012660442	213150	209050	237680	2.99324	4130	49.2135	TRUE	SIGMA	HU-01117-1	24830	32690	42690	-1.729	0.764	0.748	0.807	95.1049	FALSE
8899	PRP4B_HUMAN	Q13523	PRPF4B KIAA0536 PRP4 PRP4H PRP4K	PRPF4B	150	Dharmacon	1012661074	93750	118600	105010	-2.15394	6024.8	109.701	TRUE	SIGMA	HU-11451-1	24280	36030	38330	-1.72735	0.743	0.753	0.831	95.7406	FALSE
7597	ZBT25_HUMAN	P24278	ZBTB25 C14orf51 KUP ZNF46	ZNF46	846	Dharmacon	1012671701	114540	98770	76830	-2.11842	3171	74.393	TRUE	SIGMA	HU-06629-1	44040	41820	46620	-1.58364	0.76	0.843	0.764	99.3464	FALSE
55603	FA46A_HUMAN	Q96IP4	FAM46A C6orf37 XTP11	C6ORF37	458	Dharmacon	1012764954	234160	209240	176810	2.43321	5573	73.4401	TRUE	SIGMA	HU-04648-1	25280	40100	40300	-1.43273	0.761	0.741	0.747	90.8115	FALSE
11074	TRI31_HUMAN	Q9BZY9	TRIM31 C6orf13 RNF	TRIM31	315	Dharmacon	1012673285	35190	34610	39530	-3.41342	2588	60.7155	TRUE	AMBION	s21826; s21827; s21828	27850	35920	35720	-1.42857	0.897	0.722	0.781	94.2667	FALSE
6667	SP1_HUMAN	P08047	SP1 TSFP1	SP1	57	Dharmacon	1012663524	236420	219950	265050	2.1732	4510.4	82.1267	TRUE	SIGMA	HU-01823-1	44290	44900	48100	-1.18869	0.697	0.741	0.734	91.1111	FALSE
8841	HDAC3_HUMAN	O15379	HDAC3	HDAC3	449	Dharmacon	1012661924	87840	82150	105720	-2.03965	2052	48.1408	TRUE	SIGMA	HU-03558-1	31540	40700	41230	-1.06148	0.828	0.787	0.851	100.064	FALSE
8874	ARHG7_HUMAN	Q14155	ARHGEF7 COOL1 KIAA0142 P85SPR PAK3BP PIXB Nbla10314	ARHGEF7	351	Dharmacon	1012662304	55710	87270	84460	-3.27681	4845.6	88.2302	TRUE	SIGMA	HU-09436-1	31500	45600	43070	-1.01847	0.829	0.837	0.868	104.768	FALSE
25946	Z385A_HUMAN	Q96PM9	ZNF385A HZF RZF ZNF385	ZNF385	856	Dharmacon	1012668253	89390	95840	105850	-2.28264	4255.2	77.48	TRUE	SIGMA	HU-11704-1	49350	46430	50010	-0.992502	0.702	0.785	0.834	94.8068	FALSE
6950	TCPA_HUMAN	P17987	TCP1 CCT1 CCTA	TCP1	144	Dharmacon	1012662231	24550	67650	55130	-4.1966	4620	84.1224	TRUE	SIGMA	HU-01596-1	28220	38150	43720	-0.921256	0.731	0.704	0.755	89.5105	FALSE
3309	GRP78_HUMAN	P11021	HSPA5 GRP78	HSPA5	92	Dharmacon	1012657755	63270	59800	42250	-4.40295	9484	113.012	TRUE	SIGMA	HU-10969-1	42460	50050	55100	-0.670515	0.699	0.745	0.786	91.3725	FALSE
9076	CLD1_HUMAN	O95832	CLDN1 CLD1 SEMP1 UNQ481/PRO944	CLDN1	229	Dharmacon	1012667295	278060	295780	282250	3.28656	5917.6	107.749	TRUE	SIGMA	HU-01750-1	38490	50580	55400	-0.630761	0.698	0.734	0.73	91.2418	FALSE
10847	SRCAP_HUMAN	Q6ZRS2	SRCAP KIAA0309	SRCAP	107	Dharmacon	1012657274	86380	89430	93320	-2.27401	5991	71.3894	TRUE	SIGMA	HU-15730-1	52580	43020	55970	-0.555229	0.753	0.75	0.758	94.75	FALSE
375449	MAST4_HUMAN	O15021	MAST4 KIAA0303	MAST4	977	Dharmacon	1012659844	323680	316630	241440	4.54865	8684	103.48	TRUE	SIGMA	HU-06526-1	36420	43920	46360	-0.526432	0.721	0.715	0.73	88.111	FALSE
4087	SMAD2_HUMAN	Q15796	SMAD2 MADH2 MADR2	SMAD2	175	Dharmacon	1012658383	93720	88660	72860	-3.12692	6835	81.4466	TRUE	SIGMA	HU-06950-1	46040	49040	57520	-0.521901	0.794	0.855	0.834	103.791	FALSE
3959	LG3BP_HUMAN	Q08380	LGALS3BP M2BP	LGALS3BP	73	Dharmacon	1012662884	42720	36250	40850	-2.98764	2302	30.3354	TRUE	SIGMA	HU-01413-1	46180	49510	58780	-0.490941	0.803	0.758	0.833	104.125	FALSE
8454	CUL1_HUMAN	Q13616	CUL1	CUL1	166	Dharmacon	1012661852	35510	116900	99380	-2.85256	6436.8	117.203	TRUE	SIGMA	HU-07097-1	33090	42120	52160	-0.136278	0.771	0.743	0.734	92.0048	FALSE
5584	KPCI_HUMAN	P41743	PRKCI DXS1179E	PRKCI	433	Dharmacon	1012660521	86990	74470	87190	-2.06183	5062	118.757	TRUE	SIGMA	HU-11081-1	56940	53750	60100	-0.00795078	0.768	0.809	0.8	100	FALSE
3843	IPO5_HUMAN	O00410	IPO5 KPNB3 RANBP5	KPNB3	330	Dharmacon	1012655231	85650	102730	99320	-2.02389	7529	89.7164	TRUE	AMBION	s7935; s7936; s7937	38880	51800	51000	0.167501	0.65	0.659	0.712	83.7889	FALSE
51056	AMPL_HUMAN	P28838	LAP3 LAPEP PEPS	LAP3	304	Dharmacon	1012670300	27780	39860	34030	-3.60676	1935	45.3959	TRUE	SIGMA	HU-10825-1	51350	56020	55700	0.237226	0.729	0.798	0.764	95.5	FALSE
116071	BATF2_HUMAN	Q8N1L9	BATF2	MGC20410	568	Dharmacon	1012766233	252070	256190	198420	2.24552	2392	56.1173	TRUE	SIGMA	HU-04128-1	33100	46660	52800	0.436699	0.817	0.801	0.825	99.5775	FALSE
5725	PTBP1_HUMAN	P26599	PTBP1 PTB	PTBP1	202	Dharmacon	1012663418	227260	223470	226140	2.23783	2081	27.4231	TRUE	SIGMA	HU-08812-1	50450	60050	59520	0.453346	0.743	0.759	0.755	94.375	FALSE
23291	FBW1B_HUMAN	Q9UKB1	FBXW11 BTRCP2 FBW1B FBXW1B KIAA0696	FBXW11	213	Dharmacon	1012671950	85110	88330	76310	-2.17561	3694	86.6628	TRUE	SIGMA	HU-06771-1	48650	57990	66720	0.489839	0.747	0.797	0.825	97.6471	FALSE
9414	ZO2_HUMAN	Q9UDY2	TJP2 X104 ZO2	TJP2	164	Dharmacon	1012660496	290830	233060	214000	3.97357	9241	121.776	TRUE	SIGMA	HU-07563-1	47150	45770	44470	0.491443	0.755	0.77	0.819	97.9021	FALSE
2099	ESR1_HUMAN	P03372	ESR1 ESR NR3A1	ESR1	212	Dharmacon	1012657465	10890	15180	14080	-5.57726	3786	45.1144	TRUE	SIGMA	HU-14165-1	58910	59010	61870	0.620634	0.711	0.769	0.789	92.9412	FALSE
28996	HIPK2_HUMAN	Q9H2X6	HIPK2	HIPK2	48	Dharmacon	1012660420	251360	277810	263190	2.54709	4368	102.475	TRUE	SIGMA	HU-13525-1	28940	54090	54140	0.637102	0.915	0.783	0.782	99.555	FALSE
51366	UBR5_HUMAN	O95071	UBR5 EDD EDD1 HYD KIAA0896	EDD1	412	Dharmacon	1012661856	18020	11490	16250	-3.68705	2504	32.9973	TRUE	SIGMA	HU-04792-1	59010	61630	58840	0.956597	0.697	0.772	0.765	93.2367	FALSE
83931	STK40_HUMAN	Q8N2I9	STK40 SGK495 SHIK	MGC4796	138	Dharmacon	1012660554	249240	273650	260880	4.71101	9341	111.308	TRUE	SIGMA	HU-07873-1	54580	57870	49210	1.2306	0.856	0.812	0.85	102.595	FALSE
57464	FA40B_HUMAN	Q9ULQ0	FAM40B KIAA1170	FAM40B	777	Dharmacon	1012664964	234850	320210	243280	2.01107	5545.6	100.976	TRUE	AMBION	s33076; s33077; s33078	45450	51460	61520	1.47491	0.782	0.75	0.78	94.146	FALSE
1457	CSK21_HUMAN	P68400	CSNK2A1 CK2A1	CSNK2A1	45	Dharmacon	1012660599	31500	28840	21610	-5.26336	8020	95.5672	TRUE	SIGMA	HU-15685-1	44640	55360	64190	2.14012	0.702	0.714	0.748	90.2836	FALSE
10051	SMC4_HUMAN	Q9NTJ3	SMC4 CAPC SMC4L1	SMC4L1	293	Dharmacon	1012658339	204260	181100	189080	0.683339	1310	30.7331	FALSE	-	-	-	-	-	-	-	-	-	-	-
23043	TNIK_HUMAN	Q9UKE5	TNIK KIAA0551	TNIK	505	Dharmacon	1012659655	166230	161930	146710	0.509691	7407	97.6082	FALSE	-	-	-	-	-	-	-	-	-	-	-
1017	CDK2_HUMAN	P24941	CDK2 CDKN2	CDK2	118	Dharmacon	1012661081	228880	282260	246910	1.87977	5320.8	96.8827	FALSE	-	-	-	-	-	-	-	-	-	-	-
10221	TRIB1_HUMAN	Q96RU8	TRIB1 C8FW GIG2 TRB1	TRIB1	922	Dharmacon	1012659641	178010	152500	162950	0.0138992	2667	62.5689	FALSE	-	-	-	-	-	-	-	-	-	-	-
10475	TRI38_HUMAN	O00635	TRIM38 RNF15 RORET	TRIM38	56	Dharmacon	1012670600	232940	234950	123770	1.74637	3286	77.0909	FALSE	-	-	-	-	-	-	-	-	-	-	-
23325	WAHS7_HUMAN	Q2M389	KIAA1033	KIAA1033	660	Dharmacon	1012664306	184560	222330	120680	0.526605	4812	87.6184	FALSE	-	-	-	-	-	-	-	-	-	-	-
10549	PRDX4_HUMAN	Q13162	PRDX4	PRDX4	3202	Dharmacon	1012665176	147490	187410	156220	-0.468389	8194.4	149.206	FALSE	-	-	-	-	-	-	-	-	-	-	-
10627	ML12A_HUMAN	P19105	MYL12A MLCB MRLC3 RLC	MRCL3	221	Dharmacon	1012664671	183310	177100	215690	0.489707	5254.4	95.6737	FALSE	-	-	-	-	-	-	-	-	-	-	-
10806	SDCG8_HUMAN	Q86SQ7	SDCCAG8 CCCAP HSPC085	SDCCAG8	207	Dharmacon	1012667706	129680	122780	149690	-0.525265	5826	76.7741	FALSE	-	-	-	-	-	-	-	-	-	-	-
23424	TDRD7_HUMAN	Q8NHU6	TDRD7 PCTAIRE2BP	TDRD7	437	Dharmacon	1012667009	191320	215490	173350	0.726148	10533.6	191.799	FALSE	-	-	-	-	-	-	-	-	-	-	-
1108	CHD4_HUMAN	Q14839	CHD4	CHD4	260	Dharmacon	1012673306	112760	109060	124700	-1.00437	4016	52.9222	FALSE	-	-	-	-	-	-	-	-	-	-	-
2521	FUS_HUMAN	P35637	FUS TLS	FUS	392	Dharmacon	1012660381	159870	141750	117770	-1.07061	7251	86.4037	FALSE	-	-	-	-	-	-	-	-	-	-	-
11183	M4K5_HUMAN	Q9Y4K4	MAP4K5	MAP4K5	410	Dharmacon	1012659669	194740	175440	208570	0.749637	3342	78.4047	FALSE	-	-	-	-	-	-	-	-	-	-	-
11200	CHK2_HUMAN	O96017	CHEK2 CDS1 CHK2 RAD53	CHEK2	246	Dharmacon	1012660661	98340	115540	116830	-1.13994	4666	61.4878	FALSE	-	-	-	-	-	-	-	-	-	-	-
54101	RIPK4_HUMAN	P57078	RIPK4 ANKRD3 DIK	ANKRD3	228	Dharmacon	1012659818	168280	161700	132620	0.134053	9153	109.068	FALSE	-	-	-	-	-	-	-	-	-	-	-
26051	PP16B_HUMAN	Q96T49	PPP1R16B ANKRD4 KIAA0823	PPP1R16B	237	Dharmacon	1012670959	234200	139750	89080	-0.723835	6018	141.185	FALSE	-	-	-	-	-	-	-	-	-	-	-
117854	TRIM6_HUMAN	Q9C030	TRIM6 RNF89	TRIM6	39	Dharmacon	1012670674	153570	129690	67640	-1.06619	3767	88.3754	FALSE	-	-	-	-	-	-	-	-	-	-	-
26750	KS6C1_HUMAN	Q96S38	RPS6KC1 RPK118	RPS6KC1	290	Dharmacon	1012660568	93090	74460	91450	-1.73807	6159	81.1623	FALSE	-	-	-	-	-	-	-	-	-	-	-
2872	MKNK2_HUMAN	Q9HBH9	MKNK2 GPRK7 MNK2	MKNK2	347	Dharmacon	1012659686	134360	118260	102390	-1.89591	5174	61.654	FALSE	-	-	-	-	-	-	-	-	-	-	-
55147	RBM23_HUMAN	Q86U06	RBM23 RNPC4 PP239	RBM23	806	Dharmacon	1012667236	230650	235440	190330	1.8871	5332.8	97.1012	FALSE	-	-	-	-	-	-	-	-	-	-	-
151636	DTX3L_HUMAN	Q8TDB6	DTX3L BBAP	DTX3L	81	Dharmacon	1012672913	148970	153840	167800	-0.244341	2944	69.0674	FALSE	-	-	-	-	-	-	-	-	-	-	-
162394	SLFN5_HUMAN	Q08AF3	SLFN5	MGC19764	536	Dharmacon	1012654454	136430	191020	159090	0.467725	7221	86.0462	FALSE	-	-	-	-	-	-	-	-	-	-	-
164832	LONF2_HUMAN	Q1L5Z9	LONRF2 RNF192	LONRF2	708	Dharmacon	1012673299	95910	95450	79010	-1.93079	5135	67.6682	FALSE	-	-	-	-	-	-	-	-	-	-	-
1655	DDX5_HUMAN	P17844	DDX5 G17P1 HELR HLR1	DDX5	155	Dharmacon	1012662877	71890	184920	155730	-0.481076	5663.2	103.117	FALSE	-	-	-	-	-	-	-	-	-	-	-
1739	DLG1_HUMAN	Q12959	DLG1	DLG1	997	Dharmacon	1012671548	204250	236280	231240	1.73968	3843	90.1584	FALSE	-	-	-	-	-	-	-	-	-	-	-
1848	DUS6_HUMAN	Q16828	DUSP6 MKP3 PYST1	DUSP6	265	Dharmacon	1012670830	183540	149350	172470	0.381868	3003	39.573	FALSE	-	-	-	-	-	-	-	-	-	-	-
1871	E2F3_HUMAN	O00716	E2F3 KIAA0075	E2F3	910	Dharmacon	1012662662	77190	151300	138730	-1.17487	3736.8	68.0408	FALSE	-	-	-	-	-	-	-	-	-	-	-
197259	MLKL_HUMAN	Q8NB16	MLKL	FLJ34389	109	Dharmacon	1012659657	119430	136670	142960	-0.82865	5159	121.032	FALSE	-	-	-	-	-	-	-	-	-	-	-
1974	IF4A2_HUMAN	Q14240	EIF4A2 DDX2B EIF4F	EIF4A2	335	Dharmacon	1012654476	174130	200020	138600	0.536319	7410	88.2984	FALSE	-	-	-	-	-	-	-	-	-	-	-
2033	EP300_HUMAN	Q09472	EP300 P300	EP300	269	Dharmacon	1012666824	210160	189950	192350	0.984511	2745	64.3988	FALSE	-	-	-	-	-	-	-	-	-	-	-
5590	KPCZ_HUMAN	Q05513	PRKCZ PKC2	PRKCZ	271	Dharmacon	1012659884	158840	165440	152020	0.173	5433	64.7402	FALSE	-	-	-	-	-	-	-	-	-	-	-
219285	SAM9L_HUMAN	Q8IVG5	SAMD9L C7orf6 DRIF2 KIAA2005 UEF	C7orf6	661	Dharmacon	1012669120	154450	166920	146940	0.176126	3457	45.5558	FALSE	-	-	-	-	-	-	-	-	-	-	-
220988	ROA3_HUMAN	P51991	HNRNPA3 HNRPA3	HNRNPA3	354	Dharmacon	1012670376	153120	164740	76160	-0.336332	4578	107.402	FALSE	-	-	-	-	-	-	-	-	-	-	-
22890	ZBTB1_HUMAN	Q9Y2K1	ZBTB1 KIAA0997	ZBTB1	484	Dharmacon	1012667478	175120	206180	194120	0.512924	6201.6	112.921	FALSE	-	-	-	-	-	-	-	-	-	-	-
22919	MARE1_HUMAN	Q15691	MAPRE1	MAPRE1	301	Dharmacon	1012656760	113650	130590	106560	-1.72208	8647	103.039	FALSE	-	-	-	-	-	-	-	-	-	-	-
3914	LAMB3_HUMAN	Q13751	LAMB3 LAMNB1	LAMB3	991	Dharmacon	1012662087	101240	109510	117560	-1.32753	6586	86.7892	FALSE	-	-	-	-	-	-	-	-	-	-	-
22984	RRP5_HUMAN	Q14690	PDCD11 KIAA0185	PDCD11	215	Dharmacon	1012667910	129340	142740	119620	-0.956811	5634	132.176	FALSE	-	-	-	-	-	-	-	-	-	-	-
57532	NUFP2_HUMAN	Q7Z417	NUFIP2 KIAA1321 PIG1	182-FIP	687	Dharmacon	1012673001	182250	145300	164470	0.0523116	2485	58.2991	FALSE	-	-	-	-	-	-	-	-	-	-	-
23139	MAST2_HUMAN	Q6P0Q8	MAST2 KIAA0807 MAST205	MAST2	205	Dharmacon	1012660557	188440	189700	194840	1.82481	6396	76.2154	FALSE	-	-	-	-	-	-	-	-	-	-	-
23243	ANR28_HUMAN	O15084	ANKRD28 KIAA0379	ANKRD28	349	Dharmacon	1012664185	193920	249470	239570	1.68972	5800.8	105.623	FALSE	-	-	-	-	-	-	-	-	-	-	-
5921	RASA1_HUMAN	P20936	RASA1 RASA	RASA1	502	Dharmacon	1012654520	130000	167460	162480	0.481865	7637	91.0033	FALSE	-	-	-	-	-	-	-	-	-	-	-
4494	MT1F_HUMAN	P04733	MT1F PRO0376	MT1F	992	Dharmacon	1012656942	113940	106880	178360	-0.970961	5289	69.6976	FALSE	-	-	-	-	-	-	-	-	-	-	-
4627	MYH9_HUMAN	P35579	MYH9	MYH9	203	Dharmacon	1012659118	140280	128580	153860	-0.267251	3799	50.0626	FALSE	-	-	-	-	-	-	-	-	-	-	-
23351	KHNYN_HUMAN	O15037	KHNYN KIAA0323	KIAA0323	800	Dharmacon	1012664369	167240	163840	158640	0.0320938	3782	88.7273	FALSE	-	-	-	-	-	-	-	-	-	-	-
23382	SAHH3_HUMAN	Q96HN2	AHCYL2 KIAA0828	KIAA0828	490	Dharmacon	1012654638	129210	128420	139360	-0.538573	4353	57.3631	FALSE	-	-	-	-	-	-	-	-	-	-	-
23405	DICER_HUMAN	Q9UPY3	DICER1 DICER HERNA KIAA0928	DICER1	217	Dharmacon	1012669544	124100	160170	151940	-0.264338	7465	175.132	FALSE	-	-	-	-	-	-	-	-	-	-	-
5062	PAK2_HUMAN	Q13177	PAK2	PAK2	86	Dharmacon	1012660705	135820	120820	134960	-0.712669	9044	119.18	FALSE	-	-	-	-	-	-	-	-	-	-	-
6599	SMRC1_HUMAN	Q92922	SMARCC1 BAF155	SMARCC1	302	Dharmacon	1012658865	166420	151520	122970	-0.480658	5921	70.5553	FALSE	-	-	-	-	-	-	-	-	-	-	-
23683	KPCD3_HUMAN	O94806	PRKD3 EPK2 PRKCN	PRKCN	79	Dharmacon	1012659660	182920	197960	179710	1.3273	9462	112.75	FALSE	-	-	-	-	-	-	-	-	-	-	-
9221	NOLC1_HUMAN	Q14978	NOLC1 KIAA0035 NS5ATP13	NOLC1	381	Dharmacon	1012664809	113390	142970	127540	-1.57421	6543.2	119.141	FALSE	-	-	-	-	-	-	-	-	-	-	-
25801	GRAN_HUMAN	P28676	GCA GCL	GCA	473	Dharmacon	1012665285	231940	199970	163150	1.19877	8541.6	155.528	FALSE	-	-	-	-	-	-	-	-	-	-	-
25822	DNJB5_HUMAN	O75953	DNAJB5 HSC40	DNAJB5	670	Dharmacon	1012662038	161920	113610	113340	-1.15161	3797	50.0362	FALSE	-	-	-	-	-	-	-	-	-	-	-
9448	M4K4_HUMAN	O95819	MAP4K4 HGK KIAA0687 NIK	MAP4K4	161	Dharmacon	1012659652	143540	140460	153780	-0.132803	7302	96.2246	FALSE	-	-	-	-	-	-	-	-	-	-	-
54625	PAR14_HUMAN	Q460N5	PARP14 BAL2 KIAA1268	KIAA1268	383	Dharmacon	1012663561	152370	139170	204540	0.117229	5581	73.5455	FALSE	-	-	-	-	-	-	-	-	-	-	-
26064	RAI14_HUMAN	Q9P0K7	RAI14 KIAA1334 NORPEG	RAI14	516	Dharmacon	1012665533	161140	174560	152560	-0.164712	7789.6	141.835	FALSE	-	-	-	-	-	-	-	-	-	-	-
54809	SAMD9_HUMAN	Q5K651	SAMD9 C7orf5 DRIF1 KIAA2004 OEF1	SAMD9	257	Dharmacon	1012657388	161880	162070	149730	0.156395	7903	94.173	FALSE	-	-	-	-	-	-	-	-	-	-	-
5500	PP1B_HUMAN	P62140	PPP1CB	PPP1CB	292	Dharmacon	1012670841	200980	147170	75850	-0.471327	2160	50.6745	FALSE	-	-	-	-	-	-	-	-	-	-	-
7321	UB2D1_HUMAN	P51668	UBE2D1 SFT UBC5A UBCH5 UBCH5A	UBE2D1	139	Dharmacon	1012661862	47650	152990	168970	-1.09245	9104.8	165.783	FALSE	-	-	-	-	-	-	-	-	-	-	-
29941	PKN3_HUMAN	Q6P5Z2	PKN3 PKNBETA	PKN3	291	Dharmacon	1012659677	203280	194020	171670	1.3184	7387	88.0243	FALSE	-	-	-	-	-	-	-	-	-	-	-
29959	NRBP_HUMAN	Q9UHY1	NRBP1 BCON3 NRBP	NRBP	263	Dharmacon	1012661104	112800	163220	119550	-1.41785	5134.4	93.4887	FALSE	-	-	-	-	-	-	-	-	-	-	-
30011	SH3K1_HUMAN	Q96B97	SH3KBP1 CIN85	SH3KBP1	190	Dharmacon	1012656315	157900	213580	213610	1.14088	7321	96.4749	FALSE	-	-	-	-	-	-	-	-	-	-	-
5567	KAPCB_HUMAN	P22694	PRKACB	PRKACB	218	Dharmacon	1012659855	149740	146530	125430	-0.781975	10152	120.972	FALSE	-	-	-	-	-	-	-	-	-	-	-
3192	HNRPU_HUMAN	Q00839	HNRNPU HNRPU SAFA U21.1	HNRPU	110	Dharmacon	1012664332	140850	158660	149170	-0.763636	3932	71.595	FALSE	-	-	-	-	-	-	-	-	-	-	-
3308	HSP74_HUMAN	P34932	HSPA4 APG2	HSPA4	248	Dharmacon	1012660389	144320	144030	121040	-0.932935	10159	121.056	FALSE	-	-	-	-	-	-	-	-	-	-	-
5583	KPCL_HUMAN	P24723	PRKCH PKCL PRKCL	PRKCH	261	Dharmacon	1012660648	188390	196960	174260	0.58395	6110	143.343	FALSE	-	-	-	-	-	-	-	-	-	-	-
3310	HSP76_HUMAN	P17066	HSPA6 HSP70B'	HSPA6	411	Dharmacon	1012666089	196020	189640	168830	0.694974	8981.6	163.54	FALSE	-	-	-	-	-	-	-	-	-	-	-
79567	FA65A_HUMAN	Q6ZS17	FAM65A KIAA1930	FLJ13725	962	Dharmacon	1012765955	132690	111330	102050	-1.24944	4031	53.1199	FALSE	-	-	-	-	-	-	-	-	-	-	-
3376	SYIC_HUMAN	P41252	IARS	IARS	270	Dharmacon	1012654266	121880	158840	141320	-0.273048	6270	74.714	FALSE	-	-	-	-	-	-	-	-	-	-	-
344558	SH3R3_HUMAN	Q8TEJ3	SH3RF3 POSH2 SH3MD4	SH3MD4	976	Dharmacon	1012673319	204100	197950	156120	0.993863	2641	61.9589	FALSE	-	-	-	-	-	-	-	-	-	-	-
80833	APOL3_HUMAN	O95236	APOL3	APOL3	239	Dharmacon	1012662848	164710	188810	179330	0.129979	5667.2	103.19	FALSE	-	-	-	-	-	-	-	-	-	-	-
3620	I23O1_HUMAN	P14902	IDO1 IDO INDO	INDO	194	Dharmacon	1012663064	191710	248980	190390	0.73766	5465.6	99.5193	FALSE	-	-	-	-	-	-	-	-	-	-	-
5597	MK06_HUMAN	Q16659	MAPK6 ERK3 PRKM6	MAPK6	206	Dharmacon	1012660524	117640	115480	102840	-1.87715	8471	100.941	FALSE	-	-	-	-	-	-	-	-	-	-	-
3842	TNPO1_HUMAN	Q92973	TNPO1 KPNB2 MIP1 TRN	TNPO1	285	Dharmacon	1012657273	103290	103320	113010	-1.4532	4836	57.6263	FALSE	-	-	-	-	-	-	-	-	-	-	-
84186	ZCHC7_HUMAN	Q8N3Z6	ZCCHC7 HSPC086	ZCCHC7	813	Dharmacon	1012655758	91690	153680	122550	-1.05551	6625	78.9442	FALSE	-	-	-	-	-	-	-	-	-	-	-
8467	SMCA5_HUMAN	O60264	SMARCA5 SNF2H WCRF135	SMARCA5	178	Dharmacon	1012662938	116080	115340	108200	-1.07738	3197	42.1295	FALSE	-	-	-	-	-	-	-	-	-	-	-
4088	SMAD3_HUMAN	P84022	SMAD3 MADH3	SMAD3	100	Dharmacon	1012666105	153760	147440	137790	-0.945582	7716	140.495	FALSE	-	-	-	-	-	-	-	-	-	-	-
415116	PIM3_HUMAN	Q86V86	PIM3	PIM3	185	Dharmacon	1012660645	159900	197940	181340	1.39525	9953	118.601	FALSE	-	-	-	-	-	-	-	-	-	-	-
8573	CSKP_HUMAN	O14936	CASK LIN2	CASK	230	Dharmacon	1012660506	200530	182580	181250	1.48093	7065	93.1014	FALSE	-	-	-	-	-	-	-	-	-	-	-
5962	RADI_HUMAN	P35241	RDX	RDX	204	Dharmacon	1012656896	141200	144910	128820	-0.794132	6504	77.5024	FALSE	-	-	-	-	-	-	-	-	-	-	-
6198	KS6B1_HUMAN	P23443	RPS6KB1 STK14A	RPS6KB1	93	Dharmacon	1012659879	159700	169140	148640	0.149171	3936	46.9018	FALSE	-	-	-	-	-	-	-	-	-	-	-
4673	NP1L1_HUMAN	P55209	NAP1L1 NRP	NAP1L1	333	Dharmacon	1012661637	92780	81430	108170	-1.57013	5028	66.2582	FALSE	-	-	-	-	-	-	-	-	-	-	-
4841	NONO_HUMAN	Q15233	NONO NRB54	NONO	321	Dharmacon	1012667883	176430	198980	180600	0.286622	6805.6	123.918	FALSE	-	-	-	-	-	-	-	-	-	-	-
6464	SHC1_HUMAN	P29353	SHC1 SHC SHCA	SHC1	275	Dharmacon	1012662216	102260	199340	140530	-0.874637	3344	60.8886	FALSE	-	-	-	-	-	-	-	-	-	-	-
64761	PAR12_HUMAN	Q9H0J9	PARP12 ZC3HDC1	ZC3HDC1	307	Dharmacon	1012673134	103050	126750	106000	-1.4253	2224	52.176	FALSE	-	-	-	-	-	-	-	-	-	-	-
5063	PAK3_HUMAN	O75914	PAK3 OPHN3	PAK3	482	Dharmacon	1012660656	130990	157530	154280	-0.871034	5396	98.252	FALSE	-	-	-	-	-	-	-	-	-	-	-
9124	PDLI1_HUMAN	O00151	PDLIM1 CLIM1 CLP36	PDLIM1	339	Dharmacon	1012663058	139190	136950	151750	-0.255978	3178	41.8792	FALSE	-	-	-	-	-	-	-	-	-	-	-
5127	CDK16_HUMAN	Q00536	CDK16 PCTK1	PCTK1	258	Dharmacon	1012660530	91700	133590	103400	-1.49101	4217	98.9326	FALSE	-	-	-	-	-	-	-	-	-	-	-
55671	P4R3A_HUMAN	Q6IN85	SMEK1 KIAA2010 PP4R3A PPP4R3A MSTP033	KIAA2010	310	Dharmacon	1012671496	140800	128480	136500	-0.513591	5732	75.5353	FALSE	-	-	-	-	-	-	-	-	-	-	-
5170	PDPK1_HUMAN	O15530	PDPK1 PDK1	PDPK1	189	Dharmacon	1012661109	308590	158060	144100	0.755584	3586	47.2557	FALSE	-	-	-	-	-	-	-	-	-	-	-
5359	PLS1_HUMAN	O15162	PLSCR1	PLSCR1	42	Dharmacon	1012657686	168450	151560	155740	0.328074	8569	102.109	FALSE	-	-	-	-	-	-	-	-	-	-	-
5920	TIG3_HUMAN	Q9UL19	RARRES3 RIG1 TIG3	RARRES3	344	Dharmacon	1012662623	102900	268620	241840	1.7485	6617.6	120.495	FALSE	-	-	-	-	-	-	-	-	-	-	-
7052	TGM2_HUMAN	P21980	TGM2	TGM2	88	Dharmacon	1012663655	185350	115300	198260	0.549924	5705.6	103.889	FALSE	-	-	-	-	-	-	-	-	-	-	-
54739	XAF1_HUMAN	Q6GPH4	XAF1 BIRC4BP XIAPAF1	HSXIAPAF1	66	Dharmacon	1012671068	245700	219280	67640	1.98264	5416	127.062	FALSE	-	-	-	-	-	-	-	-	-	-	-
7204	TRIO_HUMAN	O75962	TRIO	TRIO	427	Dharmacon	1012659742	152980	159600	103230	-0.0311221	5582	66.5157	FALSE	-	-	-	-	-	-	-	-	-	-	-
7247	TSN_HUMAN	Q15631	TSN	TSN	356	Dharmacon	1012668506	158280	161160	136440	-0.693999	5375.2	97.8733	FALSE	-	-	-	-	-	-	-	-	-	-	-
9748	SLK_HUMAN	Q9H2G2	SLK KIAA0204 STK2	SLK	242	Dharmacon	1012660637	167400	158020	172040	0.542821	5357	70.5937	FALSE	-	-	-	-	-	-	-	-	-	-	-
55337	CS066_HUMAN	Q9NUL5	C19orf66	FLJ11286	924	Dharmacon	1012663800	115540	116430	123220	-1.51074	3982.4	72.5127	FALSE	-	-	-	-	-	-	-	-	-	-	-
7430	EZRI_HUMAN	P15311	EZR VIL2	VIL2	247	Dharmacon	1012663883	149660	221280	160120	-0.36741	5934.4	108.055	FALSE	-	-	-	-	-	-	-	-	-	-	-
5566	KAPCA_HUMAN	P17612	PRKACA PKACA	PRKACA	240	Dharmacon	1012660454	213070	183170	196170	1.58106	8199	97.7002	FALSE	-	-	-	-	-	-	-	-	-	-	-
7453	SYWC_HUMAN	P23381	WARS IFI53 WRS	WARS	69	Dharmacon	1012663574	176250	167410	147720	0.217457	2348	55.085	FALSE	-	-	-	-	-	-	-	-	-	-	-
6648	SODM_HUMAN	P04179	SOD2	SOD2	174	Dharmacon	1012658546	97940	82710	82880	-1.94004	6007	79.1593	FALSE	-	-	-	-	-	-	-	-	-	-	-
5579	KPCB_HUMAN	P05771	PRKCB PKCB PRKCB1	PRKCB1	89	Dharmacon	1012661067	95500	103420	123860	-1.49311	4836	63.728	FALSE	-	-	-	-	-	-	-	-	-	-	-
5896	RAG1_HUMAN	P15918	RAG1 RNF74	RAG1	5536	Dharmacon	1012670696	194710	163620	64900	0.0884801	5329	125.021	FALSE	-	-	-	-	-	-	-	-	-	-	-
6827	SPT4H_HUMAN	P63272	SUPT4H1 SPT4H SUPT4H	SUPT4H1	297	Dharmacon	1012663476	184800	154870	173370	0.277226	2372	55.6481	FALSE	-	-	-	-	-	-	-	-	-	-	-
8550	MAPK5_HUMAN	Q8IW41	MAPKAPK5 PRAK	MAPKAPK5	382	Dharmacon	1012660663	90710	95540	87280	-1.83635	4042	53.2648	FALSE	-	-	-	-	-	-	-	-	-	-	-
5587	KPCD1_HUMAN	Q15139	PRKD1 PKD PKD1 PRKCM	PRKCM	452	Dharmacon	1012659793	223620	232270	170490	1.86411	9241	110.117	FALSE	-	-	-	-	-	-	-	-	-	-	-
5588	KPCT_HUMAN	Q04759	PRKCQ PRKCT	PRKCQ	191	Dharmacon	1012660518	216920	179940	173580	1.23546	8664	103.241	FALSE	-	-	-	-	-	-	-	-	-	-	-
6418	SET_HUMAN	Q01105	SET	SET	232	Dharmacon	1012671567	144800	141370	188540	-0.553422	3435	80.5865	FALSE	-	-	-	-	-	-	-	-	-	-	-
55905	RN114_HUMAN	Q9Y508	RNF114 ZNF228 ZNF313	ZNF313	181	Dharmacon	1012672139	221810	228390	228930	1.6813	3587	84.1525	FALSE	-	-	-	-	-	-	-	-	-	-	-
8237	UBP11_HUMAN	P51784	USP11 UHX1	USP11	129	Dharmacon	1012671303	192000	188880	218290	0.948099	3149	73.8768	FALSE	-	-	-	-	-	-	-	-	-	-	-
83666	PARP9_HUMAN	Q8IXQ6	PARP9 BAL	BAL	308	Dharmacon	1012672397	121820	108020	137470	-1.15303	2302	54.0059	FALSE	-	-	-	-	-	-	-	-	-	-	-
57169	ZNFX1_HUMAN	Q9P2E3	ZNFX1 KIAA1404	KIAA1404	570	Dharmacon	1012662302	91490	258310	207520	0.859879	6983.2	127.152	FALSE	-	-	-	-	-	-	-	-	-	-	-
7444	VRK2_HUMAN	Q86Y07	VRK2	VRK2	149	Dharmacon	1012660450	216550	170330	190830	1.67442	7698	91.7302	FALSE	-	-	-	-	-	-	-	-	-	-	-
9908	G3BP2_HUMAN	Q9UN86	G3BP2 KIAA0660	G3BP2	674	Dharmacon	1012659130	191380	150940	167540	0.45009	6164	81.2282	FALSE	-	-	-	-	-	-	-	-	-	-	-
7534	1433Z_HUMAN	P63104	YWHAZ	YWHAZ	157	Dharmacon	1012662569	181970	165230	231240	1.06322	6519	85.9063	FALSE	-	-	-	-	-	-	-	-	-	-	-
6732	SRPK1_HUMAN	Q96SB4	SRPK1	SRPK1	235	Dharmacon	1012660446	204220	196500	170600	1.34362	9604	114.442	FALSE	-	-	-	-	-	-	-	-	-	-	-
84910	TM87B_HUMAN	Q96K49	TMEM87B	FLJ14681	358	Dharmacon	1012670366	166950	173940	180310	0.530078	6055	79.7918	FALSE	-	-	-	-	-	-	-	-	-	-	-
64423	INF2_HUMAN	Q27J81	INF2 C14orf151 C14orf173	FLJ22056	280	Dharmacon	1012669617	80210	72840	81550	-1.97139	3722	49.0479	FALSE	-	-	-	-	-	-	-	-	-	-	-
9475	ROCK2_HUMAN	O75116	ROCK2 KIAA0619	ROCK2	317	Dharmacon	1012660693	185990	166510	151590	0.4245	7993	95.2455	FALSE	-	-	-	-	-	-	-	-	-	-	-
7159	ASPP2_HUMAN	Q13625	TP53BP2 ASPP2 BBP	TP53BP2	145	Dharmacon	1012668037	174030	216470	213930	1.14843	5484	72.2672	FALSE	-	-	-	-	-	-	-	-	-	-	-
80830	APOL6_HUMAN	Q9BWW8	APOL6 UNQ3095/PRO21341	APOL6	236	Dharmacon	1012668390	205980	227450	245010	1.88089	5650	74.4548	FALSE	-	-	-	-	-	-	-	-	-	-	-
9246	UB2L6_HUMAN	O14933	UBE2L6 UBCH8	UBE2L6	34	Dharmacon	1012661895	157400	235220	234150	1.54939	4413.6	80.3642	FALSE	-	-	-	-	-	-	-	-	-	-	-
9043	JIP4_HUMAN	O60271	SPAG9 HSS KIAA0516 MAPK8IP4 SYD1 HLC6	SPAG9	287	Dharmacon	1012663689	159250	185390	228770	1.49816	4758	62.7001	FALSE	-	-	-	-	-	-	-	-	-	-	-
9044	BTAF1_HUMAN	O14981	BTAF1 TAF172	BTAF1	197	Dharmacon	1012654443	111840	179550	133580	-0.595703	9891	117.862	FALSE	-	-	-	-	-	-	-	-	-	-	-
6482	SIA4A_HUMAN	Q11201	ST3GAL1 SIAT4 SIAT4A	SIAT4A	296	Dharmacon	1012654449	149290	193610	187260	0.519891	9016	118.811	FALSE	-	-	-	-	-	-	-	-	-	-	-
9532	BAG2_HUMAN	O95816	BAG2	BAG2	268	Dharmacon	1012655140	129590	153790	203630	0.572373	4887	64.4001	FALSE	-	-	-	-	-	-	-	-	-	-	-
9853	RUSC2_HUMAN	Q8N2Y8	RUSC2 KIAA0375	RUSC2	635	Dharmacon	1012656021	114030	184370	142140	-0.238865	7229	86.1416	FALSE	-	-	-	-	-	-	-	-	-	-	-
91694	LONF1_HUMAN	Q17RB8	LONRF1 RNF191	LONRF1	839	Dharmacon	1012672950	192320	146550	153370	-0.2282	2523	59.1906	FALSE	-	-	-	-	-	-	-	-	-	-	-
7538	TTP_HUMAN	P26651	ZFP36 G0S24 RNF162A TIS11A TTP	ZFP36	121	Dharmacon	1012657009	175460	156490	131310	-0.180549	7768	92.5643	FALSE	-	-	-	-	-	-	-	-	-	-	-
8945	FBW1A_HUMAN	Q9Y297	BTRC BTRCP FBW1A FBXW1A	BTRC	313	Dharmacon	1012671997	191020	171190	139190	0.346093	4876	114.393	FALSE	-	-	-	-	-	-	-	-	-	-	-
