# Supplementary material for: Integrative Genomics-Based Discovery of Novel Regulators of the Innate Antiviral Response
Source: PLoS Comput Biol. 2015 Oct 20;11(10):e1004553. doi: 10.1371/journal.pcbi.1004553 (PMC4618338; doi:10.1371/journal.pcbi.1004553)
Supplement: S9 Table — (XLSX) [file pcbi.1004553.s023.xlsx]

## Sheet: Impact of prior on RLR score
Prior estimated total number of RLR genes	Prior odds	RLR rank at 25% FDR	RLR rank at 50% FDR	FDR at RLR rank 354	RLR score at RLR rank 354
75	0.00372	47	82	0.84	-3.11
200	0.00998	81	169	0.67	-1.69
300	0.01504	93	283	0.57	-1.1
1000	0.05196	313	874	0.28	0.69
